# Supplementary material for: Transcriptome Analysis of the Trachinotus ovatus: Identification of Reproduction, Growth and Immune-Related Genes and Microsatellite Markers
Source: PLoS One. 2014 Oct 10;9(10):e109419. doi: 10.1371/journal.pone.0109419 (PMC4193775; doi:10.1371/journal.pone.0109419)
Supplement: Table S1 — The functional classification of the COG classes for the transcriptome of Trachinotus ovatus. (XLSX) [file pone.0109419.s002.xlsx]

## Sheet: Table S1
The functional classification of the COG classes for the transcriptome of Trachinotus ovatus
Code	Functional-Categories	Gene-Number	Genes
A	RNA processing and modification	199	Unigene0073911,COG5176	Unigene0075820,COG5104	Unigene0076301,COG5183	Unigene0080090,COG5239	Unigene0080723,COG5178	Unigene0081529,COG5238	Unigene0087279,COG5147	Unigene0090407,COG5178	Unigene0091772,COG5239	Unigene0092188,COG5147	Unigene0093004,COG5183	Unigene0093335,COG5147	Unigene0094730,COG5239	Unigene0094731,COG5239	Unigene0094732,COG5239	Unigene0095508,COG5239	Unigene0095698,COG5238	Unigene0095887,COG5239	Unigene0095888,COG5239	Unigene0096101,COG5176	Unigene0096102,COG5176	Unigene0096850,COG5176	Unigene0098720,COG5104	Unigene0099148,COG5147	Unigene0099217,COG0430	Unigene0099290,COG5228	Unigene0100181,COG5183	Unigene0103552,COG2136	Unigene0106600,COG5180	Unigene0106601,COG5180	Unigene0106602,COG5180	Unigene0106603,COG5180	Unigene0106604,COG5180	Unigene0106605,COG5180	Unigene0106606,COG5180	Unigene0106607,COG5180	Unigene0106608,COG5180	Unigene0106609,COG5180	Unigene0106610,COG5180	Unigene0106702,COG5107	Unigene0106706,COG5107	Unigene0106707,COG5107	Unigene0106708,COG5107	Unigene0106710,COG5107	Unigene0107176,COG5181	Unigene0107178,COG5181	Unigene0107179,COG5181
B	Chromatin structure and dynamics	781	Unigene0073396,COG5137	Unigene0073476,COG5032	Unigene0073477,COG5032	Unigene0073550,COG5648	Unigene0073551,COG5648	Unigene0073552,COG5648	Unigene0073574,COG5137	Unigene0073575,COG5137	Unigene0073576,COG5137	Unigene0073577,COG5137	Unigene0073579,COG5137	Unigene0073725,COG5137	Unigene0073726,COG5137	Unigene0073816,COG5076	Unigene0073817,COG5076	Unigene0073818,COG5076	Unigene0073819,COG5076	Unigene0073820,COG5076	Unigene0073821,COG5076	Unigene0073822,COG5076	Unigene0073824,COG5076	Unigene0073825,COG5076	Unigene0073826,COG5076	Unigene0073827,COG5076	Unigene0073828,COG5076	Unigene0073829,COG5076	Unigene0073830,COG5076	Unigene0073831,COG5076	Unigene0073832,COG5076	Unigene0073834,COG5076	Unigene0073835,COG5076	Unigene0073836,COG5076	Unigene0073837,COG5076	Unigene0073838,COG5076	Unigene0073839,COG5076	Unigene0073840,COG5076	Unigene0073841,COG5076	Unigene0074698,COG5648	Unigene0074699,COG5648	Unigene0074899,COG5259	Unigene0075317,COG5137	Unigene0075319,COG5137	Unigene0075320,COG5137	Unigene0075321,COG5137	Unigene0075377,COG5076	Unigene0075722,COG5648	Unigene0075810,COG2036
C	Energy production and conversion	1130	Unigene0073396,COG1150	Unigene0073551,COG0247	Unigene0073552,COG0247	Unigene0073760,COG1012	Unigene0073760,COG4230	Unigene0073761,COG1012	Unigene0073761,COG4230	Unigene0074320,COG0247	Unigene0075403,COG0221	Unigene0075916,COG4656	Unigene0075918,COG4656	Unigene0075925,COG4656	Unigene0075928,COG4656	Unigene0075930,COG4656	Unigene0075935,COG4656	Unigene0075936,COG4656	Unigene0076197,COG0554	Unigene0076198,COG0554	Unigene0076440,COG0508	Unigene0077203,COG1038	Unigene0078374,COG1150	Unigene0078634,COG1249	Unigene0078743,COG1034	Unigene0078744,COG1034	Unigene0078745,COG1034	Unigene0078746,COG1034	Unigene0078747,COG1034	Unigene0078748,COG1034	Unigene0078749,COG1034	Unigene0078750,COG1034	Unigene0078751,COG1034	Unigene0078752,COG1034	Unigene0078753,COG1034	Unigene0078754,COG1034	Unigene0078755,COG1034	Unigene0078809,COG2225	Unigene0080511,COG1052	Unigene0080773,COG4656	Unigene0080844,COG0578	Unigene0080958,COG1062	Unigene0081482,COG1071	Unigene0081976,COG1529	Unigene0081977,COG1529	Unigene0081978,COG1529	Unigene0081979,COG1529	Unigene0081980,COG1529	Unigene0081981,COG1529
D	Cell cycle control, cell division, chromosome partitioning	5135	Unigene0073025,COG5019	Unigene0073126,COG1196	Unigene0073127,COG1196	Unigene0073128,COG1196	Unigene0073129,COG1196	Unigene0073130,COG1196	Unigene0073131,COG1196	Unigene0073132,COG1196	Unigene0073133,COG1196	Unigene0073134,COG1196	Unigene0073135,COG1196	Unigene0073136,COG1196	Unigene0073137,COG1196	Unigene0073138,COG1196	Unigene0073139,COG1196	Unigene0073177,COG0455	Unigene0073177,COG1674	Unigene0073208,COG1674	Unigene0073211,COG1674	Unigene0073213,COG1674	Unigene0073215,COG1674	Unigene0073231,COG5184	Unigene0073232,COG5184	Unigene0073318,COG5184	Unigene0073319,COG5184	Unigene0073320,COG5184	Unigene0073321,COG5184	Unigene0073322,COG5184	Unigene0073323,COG5184	Unigene0073324,COG5184	Unigene0073325,COG5184	Unigene0073326,COG5184	Unigene0073327,COG1196	Unigene0073328,COG1196	Unigene0073329,COG1196	Unigene0073331,COG1196	Unigene0073333,COG1196	Unigene0073334,COG1196	Unigene0073338,COG1196	Unigene0073339,COG1196	Unigene0073340,COG1196	Unigene0073342,COG1196	Unigene0073343,COG1196	Unigene0073344,COG1196	Unigene0073346,COG1196	Unigene0073357,COG0455	Unigene0073358,COG0455
E	Amino acid transport and metabolism	1432	Unigene0073304,COG0075	Unigene0073305,COG0075	Unigene0073306,COG0075	Unigene0073307,COG0075	Unigene0073308,COG0075	Unigene0073309,COG0075	Unigene0073310,COG0075	Unigene0073311,COG0075	Unigene0073312,COG0075	Unigene0073313,COG0075	Unigene0073314,COG0075	Unigene0073316,COG0075	Unigene0073405,COG0531	Unigene0073413,COG0747	Unigene0073714,COG2939	Unigene0073725,COG2939	Unigene0073726,COG2939	Unigene0074468,COG0814	Unigene0074470,COG0814	Unigene0074765,COG0531	Unigene0074766,COG0531	Unigene0074767,COG0531	Unigene0074768,COG0531	Unigene0074769,COG0531	Unigene0074770,COG0531	Unigene0074771,COG0531	Unigene0074772,COG0531	Unigene0074913,COG0477	Unigene0074964,COG0747	Unigene0075422,COG0683	Unigene0075423,COG0683	Unigene0075426,COG0683	Unigene0075427,COG0683	Unigene0075579,COG3104	Unigene0075581,COG3104	Unigene0076049,COG0814	Unigene0076522,COG0404	Unigene0076523,COG0404	Unigene0076950,COG2866	Unigene0076956,COG0665	Unigene0076958,COG0665	Unigene0077002,COG0697	Unigene0077211,COG0477	Unigene0077213,COG0477	Unigene0077550,COG0346	Unigene0077552,COG0346	Unigene0077554,COG0346
F	Nucleotide transport and metabolism	739	Unigene0073506,COG0046	Unigene0073506,COG0047	Unigene0073625,COG0044	Unigene0074265,COG0194	Unigene0074266,COG0194	Unigene0074267,COG0194	Unigene0074269,COG0194	Unigene0074270,COG0194	Unigene0074271,COG0194	Unigene0074272,COG0194	Unigene0074273,COG0194	Unigene0074275,COG0194	Unigene0074276,COG0194	Unigene0074277,COG0194	Unigene0074278,COG0194	Unigene0074279,COG0194	Unigene0074280,COG0194	Unigene0074439,COG0105	Unigene0074440,COG0105	Unigene0074441,COG0105	Unigene0074442,COG0105	Unigene0074443,COG0105	Unigene0074473,COG0572	Unigene0074473,COG0035	Unigene0074474,COG0035	Unigene0074475,COG0572	Unigene0074475,COG0035	Unigene0074476,COG0572	Unigene0074476,COG0035	Unigene0075376,COG0194	Unigene0076285,COG0194	Unigene0076286,COG0194	Unigene0076287,COG0194	Unigene0076288,COG0194	Unigene0076289,COG0194	Unigene0077048,COG0194	Unigene0077050,COG0194	Unigene0077052,COG0194	Unigene0077054,COG0194	Unigene0077055,COG0194	Unigene0077057,COG0194	Unigene0077058,COG0194	Unigene0077060,COG0194	Unigene0077061,COG0194	Unigene0077062,COG0194	Unigene0077063,COG0194	Unigene0077064,COG0194
G	Carbohydrate transport and metabolism	3425	Unigene0073216,COG5309	Unigene0073222,COG5297	Unigene0073261,COG5297	Unigene0073285,COG2273	Unigene0073396,COG5297	Unigene0073396,COG2273	Unigene0073471,COG2730	Unigene0073472,COG2730	Unigene0073550,COG5309	Unigene0073551,COG5309	Unigene0073552,COG5309	Unigene0073564,COG2730	Unigene0073574,COG5297	Unigene0073574,COG2273	Unigene0073574,COG2730	Unigene0073574,COG5309	Unigene0073575,COG5297	Unigene0073575,COG2273	Unigene0073575,COG2730	Unigene0073575,COG5309	Unigene0073576,COG5297	Unigene0073576,COG2273	Unigene0073576,COG2730	Unigene0073576,COG5309	Unigene0073577,COG5297	Unigene0073577,COG2273	Unigene0073577,COG2730	Unigene0073577,COG5309	Unigene0073579,COG5297	Unigene0073579,COG2273	Unigene0073579,COG2730	Unigene0073579,COG5309	Unigene0073725,COG5297	Unigene0073726,COG5297	Unigene0073855,COG0383	Unigene0073856,COG0383	Unigene0073858,COG0383	Unigene0073861,COG0383	Unigene0073863,COG0383	Unigene0074216,COG0524	Unigene0074234,COG2730	Unigene0074238,COG2730	Unigene0074309,COG0205	Unigene0074310,COG0205	Unigene0074444,COG5297	Unigene0074451,COG2730	Unigene0074451,COG5297
H	Coenzyme transport and metabolism	650	Unigene0073714,COG0452	Unigene0073725,COG0452	Unigene0073726,COG0452	Unigene0075316,COG0452	Unigene0075317,COG0452	Unigene0075319,COG0452	Unigene0075320,COG0452	Unigene0075321,COG0452	Unigene0075323,COG0452	Unigene0075324,COG0452	Unigene0076437,COG5031	Unigene0076438,COG5031	Unigene0076439,COG5031	Unigene0076441,COG5031	Unigene0076442,COG5031	Unigene0076444,COG5031	Unigene0077002,COG1429	Unigene0077013,COG2154	Unigene0078005,COG1429	Unigene0079973,COG5146	Unigene0079974,COG5146	Unigene0079975,COG5146	Unigene0079977,COG5146	Unigene0079980,COG5146	Unigene0079981,COG5146	Unigene0079983,COG5146	Unigene0079985,COG5146	Unigene0080511,COG0111	Unigene0080511,COG1052	Unigene0080723,COG4547	Unigene0081288,COG0340	Unigene0082107,COG0285	Unigene0087279,COG0452	Unigene0089167,COG0543	Unigene0089234,COG1635	Unigene0089690,COG1429	Unigene0090666,COG0111	Unigene0090666,COG1052	Unigene0090684,COG0156	Unigene0091048,COG0028	Unigene0091328,COG5146	Unigene0091329,COG5146	Unigene0091330,COG5146	Unigene0091331,COG5146	Unigene0091374,COG0452	Unigene0091375,COG0452	Unigene0091376,COG0452
I	Lipid transport and metabolism	1064	Unigene0073550,COG2267	Unigene0073552,COG2267	Unigene0073564,COG2267	Unigene0073688,COG1502	Unigene0073690,COG1502	Unigene0073941,COG2267	Unigene0075620,COG2267	Unigene0076165,COG2267	Unigene0076599,COG1024	Unigene0076685,COG1597	Unigene0076686,COG1597	Unigene0076787,COG2084	Unigene0076788,COG2084	Unigene0076906,COG0204	Unigene0076907,COG0204	Unigene0076908,COG0204	Unigene0076910,COG0204	Unigene0077203,COG0511	Unigene0077207,COG0318	Unigene0077208,COG0318	Unigene0077209,COG0318	Unigene0077210,COG0318	Unigene0078189,COG2267	Unigene0078190,COG2267	Unigene0078191,COG2267	Unigene0078192,COG2267	Unigene0078193,COG2267	Unigene0078194,COG2267	Unigene0078195,COG2267	Unigene0078196,COG2267	Unigene0078197,COG2267	Unigene0078198,COG2267	Unigene0078199,COG2267	Unigene0078200,COG2267	Unigene0078245,COG2267	Unigene0078292,COG2267	Unigene0078293,COG2267	Unigene0078710,COG0671	Unigene0079353,COG0365	Unigene0079356,COG0365	Unigene0079357,COG0365	Unigene0079512,COG1024	Unigene0079513,COG1024	Unigene0079514,COG1024	Unigene0079517,COG1024	Unigene0079592,COG1022	Unigene0079593,COG1022
J	Translation, ribosomal structure and biogenesis	4170	Unigene0073126,COG0532	Unigene0073127,COG0532	Unigene0073128,COG0532	Unigene0073129,COG0532	Unigene0073130,COG0532	Unigene0073131,COG0532	Unigene0073132,COG0532	Unigene0073133,COG0532	Unigene0073134,COG0532	Unigene0073135,COG0532	Unigene0073136,COG0532	Unigene0073137,COG0532	Unigene0073138,COG0532	Unigene0073139,COG0532	Unigene0073212,COG0532	Unigene0073245,COG0013	Unigene0073250,COG0042	Unigene0073251,COG0042	Unigene0073252,COG0042	Unigene0073272,COG0617	Unigene0073273,COG0617	Unigene0073274,COG0617	Unigene0073275,COG0617	Unigene0073392,COG0513	Unigene0073393,COG0513	Unigene0073394,COG0513	Unigene0073471,COG0532	Unigene0073498,COG1258	Unigene0073500,COG5269	Unigene0073550,COG0532	Unigene0073550,COG1530	Unigene0073551,COG0532	Unigene0073551,COG1530	Unigene0073552,COG0532	Unigene0073564,COG0532	Unigene0073574,COG0532	Unigene0073574,COG1889	Unigene0073575,COG0532	Unigene0073575,COG1889	Unigene0073576,COG0532	Unigene0073576,COG1889	Unigene0073577,COG0532	Unigene0073577,COG1889	Unigene0073579,COG0532	Unigene0073579,COG1889	Unigene0073660,COG0532	Unigene0073665,COG0532
K	Transcription	5531	Unigene0073177,COG0086	Unigene0073177,COG0515	Unigene0073212,COG5025	Unigene0073213,COG5025	Unigene0073216,COG0515	Unigene0073391,COG0515	Unigene0073392,COG0513	Unigene0073393,COG0513	Unigene0073394,COG0513	Unigene0073396,COG5137	Unigene0073434,COG0515	Unigene0073471,COG0515	Unigene0073472,COG0515	Unigene0073500,COG5414	Unigene0073526,COG0515	Unigene0073541,COG0515	Unigene0073542,COG0515	Unigene0073550,COG0515	Unigene0073550,COG5068	Unigene0073551,COG0515	Unigene0073551,COG5068	Unigene0073552,COG0515	Unigene0073552,COG5068	Unigene0073561,COG0515	Unigene0073562,COG0515	Unigene0073564,COG0515	Unigene0073565,COG0515	Unigene0073574,COG0086	Unigene0073574,COG5137	Unigene0073575,COG0086	Unigene0073575,COG5137	Unigene0073576,COG0086	Unigene0073576,COG5137	Unigene0073577,COG0086	Unigene0073577,COG5137	Unigene0073579,COG0086	Unigene0073579,COG5137	Unigene0073660,COG0515	Unigene0073662,COG0086	Unigene0073663,COG0086	Unigene0073665,COG0515	Unigene0073725,COG5137	Unigene0073725,COG5414	Unigene0073726,COG5137	Unigene0073726,COG5414	Unigene0073727,COG0513	Unigene0073807,COG0515
L	Replication, recombination and repair	6286	Unigene0073126,COG0419	Unigene0073127,COG0419	Unigene0073128,COG0419	Unigene0073129,COG0419	Unigene0073130,COG0419	Unigene0073131,COG0419	Unigene0073132,COG0419	Unigene0073133,COG0419	Unigene0073134,COG0419	Unigene0073135,COG0419	Unigene0073136,COG0419	Unigene0073137,COG0419	Unigene0073138,COG0419	Unigene0073139,COG0419	Unigene0073177,COG0515	Unigene0073216,COG0515	Unigene0073327,COG0419	Unigene0073328,COG0419	Unigene0073329,COG0419	Unigene0073331,COG0419	Unigene0073333,COG0419	Unigene0073334,COG0419	Unigene0073338,COG0419	Unigene0073339,COG0419	Unigene0073340,COG0419	Unigene0073342,COG0419	Unigene0073343,COG0419	Unigene0073344,COG0419	Unigene0073346,COG0419	Unigene0073373,COG0419	Unigene0073375,COG0419	Unigene0073376,COG0419	Unigene0073377,COG0419	Unigene0073391,COG0515	Unigene0073392,COG0513	Unigene0073393,COG0513	Unigene0073394,COG0513	Unigene0073434,COG0515	Unigene0073471,COG0515	Unigene0073472,COG0515	Unigene0073476,COG5032	Unigene0073477,COG5032	Unigene0073500,COG0419	Unigene0073526,COG0515	Unigene0073541,COG0515	Unigene0073542,COG0515	Unigene0073550,COG0515
M	Cell wall/membrane/envelope biogenesis	3362	Unigene0073126,COG3468	Unigene0073126,COG3064	Unigene0073127,COG3468	Unigene0073127,COG3064	Unigene0073128,COG3468	Unigene0073128,COG3064	Unigene0073129,COG3468	Unigene0073129,COG3064	Unigene0073130,COG3468	Unigene0073130,COG3064	Unigene0073131,COG3468	Unigene0073131,COG3064	Unigene0073132,COG3468	Unigene0073132,COG3064	Unigene0073133,COG3468	Unigene0073133,COG3064	Unigene0073134,COG3468	Unigene0073134,COG3064	Unigene0073135,COG3468	Unigene0073135,COG3064	Unigene0073136,COG3468	Unigene0073136,COG3064	Unigene0073137,COG3468	Unigene0073137,COG3064	Unigene0073138,COG3468	Unigene0073138,COG3064	Unigene0073139,COG3468	Unigene0073139,COG3064	Unigene0073177,COG3206	Unigene0073212,COG3468	Unigene0073213,COG3468	Unigene0073471,COG3637	Unigene0073471,COG0810	Unigene0073471,COG3206	Unigene0073472,COG3637	Unigene0073472,COG0810	Unigene0073550,COG0739	Unigene0073551,COG0739	Unigene0073552,COG3064	Unigene0073564,COG0810	Unigene0073709,COG3064	Unigene0073709,COG0739	Unigene0073709,COG3468	Unigene0073710,COG0739	Unigene0073710,COG3064	Unigene0073710,COG3468	Unigene0073711,COG0739
N	Cell motility	843	Unigene0073126,COG3351	Unigene0073127,COG3351	Unigene0073128,COG3351	Unigene0073129,COG3351	Unigene0073130,COG3351	Unigene0073131,COG3351	Unigene0073132,COG3351	Unigene0073133,COG3351	Unigene0073134,COG3351	Unigene0073135,COG3351	Unigene0073136,COG3351	Unigene0073137,COG3351	Unigene0073138,COG3351	Unigene0073139,COG3351	Unigene0073471,COG5651	Unigene0073500,COG3351	Unigene0073574,COG1705	Unigene0073575,COG1705	Unigene0073576,COG1705	Unigene0073577,COG1705	Unigene0073579,COG1705	Unigene0074451,COG1705	Unigene0075098,COG1705	Unigene0075099,COG1705	Unigene0075438,COG5651	Unigene0075603,COG5651	Unigene0076420,COG3351	Unigene0076421,COG3351	Unigene0076561,COG3170	Unigene0077397,COG3144	Unigene0077659,COG3351	Unigene0077660,COG3351	Unigene0077661,COG3351	Unigene0077662,COG3351	Unigene0077664,COG3351	Unigene0077922,COG3351	Unigene0078091,COG3170	Unigene0078096,COG3351	Unigene0078099,COG3351	Unigene0078101,COG3351	Unigene0078103,COG3351	Unigene0078105,COG3351	Unigene0078106,COG3351	Unigene0078107,COG3351	Unigene0078108,COG3351	Unigene0078109,COG3351	Unigene0078110,COG3351
O	Posttranslational modification, protein turnover, chaperones	3433	Unigene0073184,COG5540	Unigene0073184,COG5243	Unigene0073208,COG0443	Unigene0073212,COG0443	Unigene0073213,COG0443	Unigene0073214,COG0443	Unigene0073216,COG0443	Unigene0073277,COG0464	Unigene0073279,COG0464	Unigene0073280,COG0464	Unigene0073282,COG0464	Unigene0073318,COG5021	Unigene0073319,COG5021	Unigene0073320,COG5021	Unigene0073321,COG5021	Unigene0073322,COG5021	Unigene0073323,COG5021	Unigene0073324,COG5021	Unigene0073325,COG5021	Unigene0073326,COG5021	Unigene0073363,COG0459	Unigene0073364,COG0459	Unigene0073396,COG1404	Unigene0073471,COG1404	Unigene0073472,COG1404	Unigene0073496,COG5574	Unigene0073500,COG2214	Unigene0073500,COG5269	Unigene0073526,COG0443	Unigene0073564,COG0443	Unigene0073593,COG5533	Unigene0073593,COG5560	Unigene0073593,COG5077	Unigene0073594,COG5533	Unigene0073594,COG5560	Unigene0073594,COG5077	Unigene0073595,COG5533	Unigene0073595,COG5560	Unigene0073595,COG5077	Unigene0073597,COG5533	Unigene0073597,COG5560	Unigene0073597,COG5077	Unigene0073598,COG5533	Unigene0073598,COG5077	Unigene0073598,COG5560	Unigene0073599,COG5533	Unigene0073599,COG5560
P	Inorganic ion transport and metabolism	1403	Unigene0073228,COG0474	Unigene0073229,COG0474	Unigene0073714,COG1230	Unigene0073725,COG1230	Unigene0073726,COG1230	Unigene0073849,COG1785	Unigene0073929,COG4535	Unigene0073929,COG4536	Unigene0073930,COG4535	Unigene0073930,COG4536	Unigene0073931,COG4535	Unigene0073931,COG4536	Unigene0073990,COG0474	Unigene0073991,COG0474	Unigene0073992,COG0474	Unigene0073993,COG0474	Unigene0074084,COG0038	Unigene0074099,COG0038	Unigene0074100,COG3119	Unigene0074120,COG1226	Unigene0074121,COG1226	Unigene0074124,COG1226	Unigene0074125,COG1226	Unigene0074126,COG1226	Unigene0074127,COG1226	Unigene0074128,COG1226	Unigene0074129,COG1226	Unigene0074131,COG1226	Unigene0074132,COG1226	Unigene0074134,COG1226	Unigene0074135,COG1226	Unigene0074136,COG1226	Unigene0074137,COG1226	Unigene0074138,COG1226	Unigene0074139,COG1226	Unigene0074913,COG0477	Unigene0075391,COG1230	Unigene0075392,COG1230	Unigene0075394,COG1230	Unigene0075395,COG1230	Unigene0075398,COG1230	Unigene0075399,COG1230	Unigene0075400,COG1230	Unigene0075436,COG0474	Unigene0075543,COG0474	Unigene0075545,COG0474	Unigene0075546,COG0474
Q	Secondary metabolites biosynthesis, transport and catabolism	1449	Unigene0073471,COG2931	Unigene0073472,COG2931	Unigene0073564,COG1463	Unigene0074210,COG2931	Unigene0074238,COG2931	Unigene0074373,COG1463	Unigene0074577,COG2931	Unigene0074578,COG2931	Unigene0074579,COG2931	Unigene0074580,COG2931	Unigene0074581,COG2931	Unigene0074718,COG2931	Unigene0075251,COG2931	Unigene0075252,COG2931	Unigene0075253,COG2931	Unigene0075254,COG2931	Unigene0075315,COG0500	Unigene0075316,COG0500	Unigene0075317,COG0500	Unigene0075319,COG0500	Unigene0075320,COG0500	Unigene0075321,COG0500	Unigene0075322,COG0500	Unigene0075323,COG0500	Unigene0075324,COG0500	Unigene0075438,COG2931	Unigene0075603,COG2931	Unigene0075620,COG2931	Unigene0076226,COG2931	Unigene0076228,COG2931	Unigene0076229,COG2931	Unigene0076230,COG2931	Unigene0076231,COG2931	Unigene0076232,COG2931	Unigene0076233,COG2931	Unigene0076234,COG2931	Unigene0076235,COG2931	Unigene0076236,COG2931	Unigene0076708,COG2124	Unigene0076870,COG0500	Unigene0076871,COG0500	Unigene0077207,COG0318	Unigene0077208,COG0318	Unigene0077209,COG0318	Unigene0077210,COG0318	Unigene0077659,COG2931	Unigene0077660,COG2931
R	General function prediction only	12238	Unigene0073031,COG5391	Unigene0073051,COG5307	Unigene0073052,COG5307	Unigene0073087,COG2940	Unigene0073088,COG2940	Unigene0073089,COG2940	Unigene0073090,COG2940	Unigene0073091,COG2940	Unigene0073092,COG2940	Unigene0073093,COG2940	Unigene0073094,COG2940	Unigene0073095,COG2940	Unigene0073096,COG2940	Unigene0073097,COG2940	Unigene0073098,COG2940	Unigene0073099,COG2940	Unigene0073100,COG2940	Unigene0073101,COG2940	Unigene0073102,COG2940	Unigene0073103,COG2940	Unigene0073104,COG2940	Unigene0073105,COG2940	Unigene0073106,COG2940	Unigene0073107,COG2940	Unigene0073108,COG2940	Unigene0073109,COG2940	Unigene0073110,COG2940	Unigene0073111,COG2940	Unigene0073112,COG2940	Unigene0073113,COG2940	Unigene0073114,COG2940	Unigene0073115,COG2940	Unigene0073116,COG2940	Unigene0073117,COG2940	Unigene0073118,COG2940	Unigene0073119,COG2940	Unigene0073120,COG2940	Unigene0073121,COG2940	Unigene0073122,COG2940	Unigene0073123,COG2940	Unigene0073124,COG2940	Unigene0073126,COG5263	Unigene0073126,COG5271	Unigene0073126,COG0724	Unigene0073127,COG5263	Unigene0073127,COG5271	Unigene0073127,COG0724
S	Function unknown	3601	Unigene0073328,COG3883	Unigene0073329,COG3883	Unigene0073331,COG3883	Unigene0073333,COG3883	Unigene0073338,COG3883	Unigene0073340,COG3883	Unigene0073343,COG3883	Unigene0073344,COG3883	Unigene0073346,COG3883	Unigene0073471,COG1649	Unigene0073471,COG3501	Unigene0073550,COG3501	Unigene0073550,COG4372	Unigene0073551,COG3501	Unigene0073552,COG3501	Unigene0073552,COG4372	Unigene0073564,COG3266	Unigene0073564,COG3501	Unigene0073672,COG1340	Unigene0073673,COG1340	Unigene0073677,COG1340	Unigene0073709,COG1652	Unigene0073714,COG2138	Unigene0073872,COG1340	Unigene0073875,COG1340	Unigene0073876,COG1340	Unigene0073933,COG1511	Unigene0073934,COG1511	Unigene0073935,COG1511	Unigene0073936,COG1511	Unigene0073938,COG1511	Unigene0073939,COG1511	Unigene0073941,COG3501	Unigene0074039,COG3883	Unigene0074040,COG1322	Unigene0074043,COG3883	Unigene0074286,COG5281	Unigene0074286,COG3883	Unigene0074287,COG5281	Unigene0074287,COG3883	Unigene0074289,COG5281	Unigene0074289,COG3883	Unigene0074292,COG5281	Unigene0074292,COG3883	Unigene0074294,COG5281	Unigene0074294,COG3883	Unigene0074297,COG5281
T	Signal transduction mechanisms	4463	Unigene0073177,COG0515	Unigene0073216,COG0515	Unigene0073373,COG5422	Unigene0073375,COG5422	Unigene0073376,COG5422	Unigene0073377,COG5422	Unigene0073391,COG0515	Unigene0073401,COG0631	Unigene0073434,COG0515	Unigene0073471,COG0515	Unigene0073472,COG0515	Unigene0073476,COG5032	Unigene0073477,COG5032	Unigene0073526,COG0515	Unigene0073541,COG0515	Unigene0073542,COG0515	Unigene0073550,COG0515	Unigene0073551,COG0515	Unigene0073552,COG0515	Unigene0073559,COG5329	Unigene0073559,COG5411	Unigene0073560,COG5329	Unigene0073560,COG5411	Unigene0073561,COG5329	Unigene0073561,COG5411	Unigene0073561,COG0515	Unigene0073562,COG5329	Unigene0073562,COG5411	Unigene0073562,COG0515	Unigene0073564,COG0515	Unigene0073564,COG3456	Unigene0073565,COG5329	Unigene0073565,COG5411	Unigene0073565,COG0515	Unigene0073634,COG5599	Unigene0073635,COG5599	Unigene0073660,COG0515	Unigene0073665,COG0515	Unigene0073807,COG0515	Unigene0073808,COG0515	Unigene0073811,COG0515	Unigene0073812,COG0515	Unigene0073887,COG5599	Unigene0073941,COG0515	Unigene0074050,COG0515	Unigene0074051,COG0515	Unigene0074052,COG0515
U	Intracellular trafficking, secretion, and vesicular transport	2597	Unigene0073031,COG5391	Unigene0073051,COG5232	Unigene0073052,COG5232	Unigene0073126,COG3468	Unigene0073127,COG3468	Unigene0073128,COG3468	Unigene0073129,COG3468	Unigene0073130,COG3468	Unigene0073131,COG3468	Unigene0073132,COG3468	Unigene0073133,COG3468	Unigene0073134,COG3468	Unigene0073135,COG3468	Unigene0073136,COG3468	Unigene0073137,COG3468	Unigene0073138,COG3468	Unigene0073139,COG3468	Unigene0073212,COG3468	Unigene0073213,COG3468	Unigene0073279,COG5347	Unigene0073471,COG4796	Unigene0073472,COG4796	Unigene0073476,COG5032	Unigene0073477,COG5032	Unigene0073550,COG4796	Unigene0073550,COG5347	Unigene0073551,COG4796	Unigene0073551,COG5347	Unigene0073552,COG4796	Unigene0073552,COG5347	Unigene0073557,COG5064	Unigene0073564,COG4796	Unigene0073574,COG1705	Unigene0073575,COG1705	Unigene0073576,COG1705	Unigene0073577,COG1705	Unigene0073579,COG1705	Unigene0073709,COG3468	Unigene0073709,COG3210	Unigene0073710,COG3468	Unigene0073710,COG3210	Unigene0073711,COG3468	Unigene0073711,COG3210	Unigene0073817,COG3468	Unigene0073818,COG3468	Unigene0073820,COG3468	Unigene0073821,COG3468
V	Defense mechanisms	562	Unigene0073543,COG1132	Unigene0074080,COG1401	Unigene0075326,COG1131	Unigene0076201,COG0534	Unigene0076202,COG0534	Unigene0076203,COG0534	Unigene0076204,COG0534	Unigene0076205,COG0534	Unigene0076206,COG0534	Unigene0076207,COG0534	Unigene0076208,COG0534	Unigene0076209,COG0534	Unigene0076210,COG0534	Unigene0076211,COG0534	Unigene0076212,COG0534	Unigene0076213,COG0534	Unigene0078038,COG1132	Unigene0078040,COG1132	Unigene0078044,COG1132	Unigene0078045,COG1132	Unigene0078047,COG1132	Unigene0078061,COG1132	Unigene0079209,COG1132	Unigene0079209,COG2274	Unigene0079210,COG1132	Unigene0079211,COG1132	Unigene0079213,COG1132	Unigene0079214,COG1132	Unigene0079214,COG2274	Unigene0079215,COG1132	Unigene0079215,COG2274	Unigene0079216,COG1132	Unigene0079216,COG2274	Unigene0079217,COG1132	Unigene0079218,COG1132	Unigene0079219,COG1132	Unigene0079220,COG1132	Unigene0079220,COG2274	Unigene0079222,COG1132	Unigene0079222,COG2274	Unigene0079223,COG1132	Unigene0079223,COG2274	Unigene0079224,COG1132	Unigene0079225,COG1132	Unigene0079225,COG2274	Unigene0079226,COG1132	Unigene0079227,COG1132
W	Extracellular structures	36	Unigene0090426,COG5295	Unigene0090427,COG5295	Unigene0095377,COG5295	Unigene0096676,COG5295	Unigene0097616,COG5295	Unigene0099475,COG5295	Unigene0013225,COG5295	Unigene0109656,COG5295	Unigene0111522,COG5295	Unigene0112260,COG5295	Unigene0119734,COG5295	Unigene0119735,COG5295	Unigene0120240,COG5295	Unigene0120241,COG5295	Unigene0121206,COG5295	Unigene0121304,COG5295	Unigene0121700,COG5295	Unigene0121753,COG5295	Unigene0122021,COG5295	Unigene0122322,COG5295	Unigene0122946,COG5295	Unigene0124916,COG5295	Unigene0126817,COG5295	Unigene0133110,COG5295	Unigene0133202,COG5295	Unigene0135237,COG5295	Unigene0143120,COG5295	Unigene0144600,COG5295	Unigene0144601,COG5295	Unigene0144602,COG5295	Unigene0146825,COG5295	Unigene0147441,COG5295	Unigene0149410,COG5295	Unigene0026973,COG5295	Unigene0045463,COG5295	Unigene0067802,COG5295
Y	Nuclear structure	28	Unigene0079395,COG5101	Unigene0079396,COG5101	Unigene0079397,COG5101	Unigene0079398,COG5101	Unigene0079399,COG5101	Unigene0082813,COG5101	Unigene0082814,COG5101	Unigene0082815,COG5101	Unigene0082816,COG5101	Unigene0082818,COG5101	Unigene0090399,COG5101	Unigene0095103,COG5101	Unigene0107461,COG5101	Unigene0107462,COG5101	Unigene0114843,COG5101	Unigene0134594,COG5100	Unigene0142861,COG5100	Unigene0146385,COG5101	Unigene0019150,COG5101	Unigene0019152,COG5101	Unigene0019153,COG5101	Unigene0019154,COG5101	Unigene0019155,COG5101	Unigene0153544,COG5101	Unigene0020164,COG5101	Unigene0020165,COG5101	Unigene0020166,COG5101	Unigene0042682,COG5101
Z	Cytoskeleton	2272	Unigene0073025,COG5019	Unigene0073231,COG5184	Unigene0073232,COG5184	Unigene0073318,COG5184	Unigene0073319,COG5184	Unigene0073320,COG5184	Unigene0073321,COG5184	Unigene0073322,COG5184	Unigene0073323,COG5184	Unigene0073324,COG5184	Unigene0073325,COG5184	Unigene0073326,COG5184	Unigene0073327,COG5022	Unigene0073328,COG5022	Unigene0073329,COG5022	Unigene0073331,COG5022	Unigene0073333,COG5022	Unigene0073334,COG5022	Unigene0073338,COG5022	Unigene0073339,COG5022	Unigene0073340,COG5022	Unigene0073342,COG5022	Unigene0073343,COG5022	Unigene0073344,COG5022	Unigene0073346,COG5022	Unigene0073357,COG5059	Unigene0073358,COG5059	Unigene0073359,COG5059	Unigene0073672,COG5022	Unigene0073673,COG5022	Unigene0073677,COG5022	Unigene0073890,COG5245	Unigene0073892,COG5245	Unigene0073899,COG5245	Unigene0073913,COG5022	Unigene0073994,COG5022	Unigene0073995,COG5022	Unigene0074032,COG5022	Unigene0074033,COG5022	Unigene0074034,COG5022	Unigene0074035,COG5022	Unigene0074036,COG5022	Unigene0074037,COG5022	Unigene0074038,COG5022	Unigene0074039,COG5022	Unigene0074040,COG5022	Unigene0074041,COG5022
[truncated: 5,000 more columns]
