# Supplementary material for: Transcriptome Analysis of the Trachinotus ovatus: Identification of Reproduction, Growth and Immune-Related Genes and Microsatellite Markers
Source: PLoS One. 2014 Oct 10;9(10):e109419. doi: 10.1371/journal.pone.0109419 (PMC4193775; doi:10.1371/journal.pone.0109419)
Supplement: Table S2 — KEEG pathway analysis for the transcriptome of Trachinotus ovatus. (XLSX) [file pone.0109419.s003.xlsx]

## Sheet: Sheet1
KEEG pathway analysis for the transcriptome of Trachinotus ovatus
#	Pathway	All genes with pathway annotation (38172)	Pathway ID
1	Pathways in cancer	1763 (4.62%)	ko05200
2	MAPK signaling pathway	1575 (4.13%)	ko04010
3	Calcium signaling pathway	1313 (3.44%)	ko04020
4	Focal adhesion	1211 (3.17%)	ko04510
5	Endocytosis	1119 (2.93%)	ko04144
6	Neuroactive ligand-receptor interaction	1049 (2.75%)	ko04080
7	Regulation of actin cytoskeleton	1041 (2.73%)	ko04810
8	Tight junction	1001 (2.62%)	ko04530
9	Glutamatergic synapse	921 (2.41%)	ko04724
10	Axon guidance	889 (2.33%)	ko04360
11	Tuberculosis	850 (2.23%)	ko05152
12	Insulin signaling pathway	801 (2.1%)	ko04910
13	Chemokine signaling pathway	778 (2.04%)	ko04062
14	Purine metabolism	776 (2.03%)	ko00230
15	Wnt signaling pathway	770 (2.02%)	ko04310
16	Adherens junction	757 (1.98%)	ko04520
17	Cell adhesion molecules (CAMs)	742 (1.94%)	ko04514
18	Osteoclast differentiation	711 (1.86%)	ko04380
19	Huntington's disease	710 (1.86%)	ko05016
20	Cytokine-cytokine receptor interaction	706 (1.85%)	ko04060
21	Hepatitis C	691 (1.81%)	ko05160
22	Neurotrophin signaling pathway	688 (1.8%)	ko04722
23	Measles	663 (1.74%)	ko05162
24	Alzheimer's disease	648 (1.7%)	ko05010
25	Long-term potentiation	619 (1.62%)	ko04720
26	Pancreatic secretion	618 (1.62%)	ko04972
27	ErbB signaling pathway	610 (1.6%)	ko04012
28	T cell receptor signaling pathway	608 (1.59%)	ko04660
29	Jak-STAT signaling pathway	607 (1.59%)	ko04630
30	GnRH signaling pathway	606 (1.59%)	ko04912
31	Vascular smooth muscle contraction	605 (1.58%)	ko04270
32	Spliceosome	601 (1.57%)	ko03040
33	Protein processing in endoplasmic reticulum	599 (1.57%)	ko04141
34	Phagosome	595 (1.56%)	ko04145
35	Dilated cardiomyopathy	591 (1.55%)	ko05414
36	Phosphatidylinositol signaling system	583 (1.53%)	ko04070
37	Gap junction	574 (1.5%)	ko04540
38	Toxoplasmosis	573 (1.5%)	ko05145
39	Leukocyte transendothelial migration	565 (1.48%)	ko04670
40	Salivary secretion	552 (1.45%)	ko04970
41	Natural killer cell mediated cytotoxicity	552 (1.45%)	ko04650
42	Fc gamma R-mediated phagocytosis	545 (1.43%)	ko04666
43	Amoebiasis	541 (1.42%)	ko05146
44	Melanogenesis	536 (1.4%)	ko04916
45	Oocyte meiosis	533 (1.4%)	ko04114
46	Small cell lung cancer	513 (1.34%)	ko05222
47	Long-term depression	508 (1.33%)	ko04730
48	Hypertrophic cardiomyopathy (HCM)	499 (1.31%)	ko05410
49	Chagas disease (American trypanosomiasis)	490 (1.28%)	ko05142
50	Renal cell carcinoma	488 (1.28%)	ko05211
51	Gastric acid secretion	483 (1.27%)	ko04971
52	RNA transport	481 (1.26%)	ko03013
53	Arrhythmogenic right ventricular cardiomyopathy (ARVC)	481 (1.26%)	ko05412
54	Ubiquitin mediated proteolysis	474 (1.24%)	ko04120
55	Toll-like receptor signaling pathway	464 (1.22%)	ko04620
56	ECM-receptor interaction	453 (1.19%)	ko04512
57	Cell cycle	452 (1.18%)	ko04110
58	ABC transporters	452 (1.18%)	ko02010
59	Lysosome	447 (1.17%)	ko04142
60	Bacterial invasion of epithelial cells	440 (1.15%)	ko05100
61	Prostate cancer	432 (1.13%)	ko05215
62	Epithelial cell signaling in Helicobacter pylori infection	418 (1.1%)	ko05120
63	Glioma	413 (1.08%)	ko05214
64	TGF-beta signaling pathway	411 (1.08%)	ko04350
65	Glycerophospholipid metabolism	409 (1.07%)	ko00564
66	Pancreatic cancer	408 (1.07%)	ko05212
67	Progesterone-mediated oocyte maturation	408 (1.07%)	ko04914
68	Chronic myeloid leukemia	403 (1.06%)	ko05220
69	Viral myocarditis	401 (1.05%)	ko05416
70	Apoptosis	397 (1.04%)	ko04210
71	B cell receptor signaling pathway	387 (1.01%)	ko04662
72	Amyotrophic lateral sclerosis (ALS)	382 (1%)	ko05014
73	mTOR signaling pathway	380 (1%)	ko04150
74	Adipocytokine signaling pathway	377 (0.99%)	ko04920
75	Protein digestion and absorption	368 (0.96%)	ko04974
76	Bile secretion	365 (0.96%)	ko04976
77	Colorectal cancer	361 (0.95%)	ko05210
78	Acute myeloid leukemia	358 (0.94%)	ko05221
79	Pyrimidine metabolism	358 (0.94%)	ko00240
80	Type II diabetes mellitus	345 (0.9%)	ko04930
81	RIG-I-like receptor signaling pathway	343 (0.9%)	ko04622
82	Fc epsilon RI signaling pathway	342 (0.9%)	ko04664
83	VEGF signaling pathway	341 (0.89%)	ko04370
84	Glycerolipid metabolism	341 (0.89%)	ko00561
85	Complement and coagulation cascades	340 (0.89%)	ko04610
86	Peroxisome	337 (0.88%)	ko04146
87	Inositol phosphate metabolism	334 (0.87%)	ko00562
88	Glycolysis / Gluconeogenesis	323 (0.85%)	ko00010
89	Cardiac muscle contraction	313 (0.82%)	ko04260
90	Hematopoietic cell lineage	301 (0.79%)	ko04640
91	NOD-like receptor signaling pathway	301 (0.79%)	ko04621
92	mRNA surveillance pathway	301 (0.79%)	ko03015
93	PPAR signaling pathway	297 (0.78%)	ko03320
94	Parkinson's disease	296 (0.78%)	ko05012
95	Shigellosis	296 (0.78%)	ko05131
96	Pathogenic Escherichia coli infection	295 (0.77%)	ko05130
97	Systemic lupus erythematosus	294 (0.77%)	ko05322
98	Lysine degradation	287 (0.75%)	ko00310
99	Leishmaniasis	287 (0.75%)	ko05140
100	Vibrio cholerae infection	284 (0.74%)	ko05110
101	Oxidative phosphorylation	282 (0.74%)	ko00190
102	Melanoma	268 (0.7%)	ko05218
103	Notch signaling pathway	268 (0.7%)	ko04330
104	Non-small cell lung cancer	267 (0.7%)	ko05223
105	p53 signaling pathway	262 (0.69%)	ko04115
106	Endometrial cancer	262 (0.69%)	ko05213
107	Endocrine and other factor-regulated calcium reabsorption	247 (0.65%)	ko04961
108	Vitamin digestion and absorption	246 (0.64%)	ko04977
109	Rheumatoid arthritis	233 (0.61%)	ko05323
110	Staphylococcus aureus infection	231 (0.61%)	ko05150
111	Basal cell carcinoma	230 (0.6%)	ko05217
112	Vasopressin-regulated water reabsorption	223 (0.58%)	ko04962
113	Various types of N-glycan biosynthesis	223 (0.58%)	ko00513
114	Arginine and proline metabolism	214 (0.56%)	ko00330
115	Cell cycle - yeast	212 (0.56%)	ko04111
116	RNA degradation	211 (0.55%)	ko03018
117	Hedgehog signaling pathway	210 (0.55%)	ko04340
118	Phototransduction - fly	208 (0.54%)	ko04745
119	Antigen processing and presentation	206 (0.54%)	ko04612
120	Olfactory transduction	199 (0.52%)	ko04740
121	Ribosome biogenesis in eukaryotes	197 (0.52%)	ko03008
122	Fructose and mannose metabolism	195 (0.51%)	ko00051
123	N-Glycan biosynthesis	195 (0.51%)	ko00510
124	Carbohydrate digestion and absorption	194 (0.51%)	ko04973
125	Cytosolic DNA-sensing pathway	188 (0.49%)	ko04623
126	Taste transduction	182 (0.48%)	ko04742
127	Starch and sucrose metabolism	180 (0.47%)	ko00500
128	Fat digestion and absorption	178 (0.47%)	ko04975
129	Meiosis - yeast	177 (0.46%)	ko04113
130	Bladder cancer	171 (0.45%)	ko05219
131	Histidine metabolism	169 (0.44%)	ko00340
132	Aminoacyl-tRNA biosynthesis	169 (0.44%)	ko00970
133	Aldosterone-regulated sodium reabsorption	168 (0.44%)	ko04960
134	Alanine, aspartate and glutamate metabolism	168 (0.44%)	ko00250
135	Tyrosine metabolism	164 (0.43%)	ko00350
136	Methane metabolism	160 (0.42%)	ko00680
137	Malaria	159 (0.42%)	ko05144
138	Sphingolipid metabolism	159 (0.42%)	ko00600
139	Metabolism of xenobiotics by cytochrome P450	158 (0.41%)	ko00980
140	Pyruvate metabolism	158 (0.41%)	ko00620
141	Prion diseases	158 (0.41%)	ko05020
142	Other types of O-glycan biosynthesis	154 (0.4%)	ko00514
143	Galactose metabolism	153 (0.4%)	ko00052
144	Amino sugar and nucleotide sugar metabolism	153 (0.4%)	ko00520
145	Drug metabolism - other enzymes	146 (0.38%)	ko00983
146	Thyroid cancer	146 (0.38%)	ko05216
147	Drug metabolism - cytochrome P450	146 (0.38%)	ko00982
148	Fatty acid metabolism	143 (0.37%)	ko00071
149	Mineral absorption	139 (0.36%)	ko04978
150	RNA polymerase	138 (0.36%)	ko03020
151	Autoimmune thyroid disease	134 (0.35%)	ko05320
152	Type I diabetes mellitus	133 (0.35%)	ko04940
153	Nicotinate and nicotinamide metabolism	132 (0.35%)	ko00760
154	Tryptophan metabolism	129 (0.34%)	ko00380
155	Valine, leucine and isoleucine degradation	128 (0.34%)	ko00280
156	Cysteine and methionine metabolism	127 (0.33%)	ko00270
157	Retinol metabolism	126 (0.33%)	ko00830
158	Primary immunodeficiency	125 (0.33%)	ko05340
159	beta-Alanine metabolism	124 (0.32%)	ko00410
160	Glutathione metabolism	122 (0.32%)	ko00480
161	Glycosaminoglycan degradation	121 (0.32%)	ko00531
162	Allograft rejection	119 (0.31%)	ko05330
163	Dorso-ventral axis formation	115 (0.3%)	ko04320
164	Proximal tubule bicarbonate reclamation	115 (0.3%)	ko04964
165	Circadian rhythm - mammal	114 (0.3%)	ko04710
166	Regulation of autophagy	114 (0.3%)	ko04140
167	Other glycan degradation	114 (0.3%)	ko00511
168	SNARE interactions in vesicular transport	113 (0.3%)	ko04130
169	Pentose phosphate pathway	110 (0.29%)	ko00030
170	Arachidonic acid metabolism	109 (0.29%)	ko00590
171	Pentose and glucuronate interconversions	109 (0.29%)	ko00040
172	Glycine, serine and threonine metabolism	106 (0.28%)	ko00260
173	Propanoate metabolism	106 (0.28%)	ko00640
174	Ribosome	105 (0.28%)	ko03010
175	African trypanosomiasis	105 (0.28%)	ko05143
176	Graft-versus-host disease	100 (0.26%)	ko05332
177	One carbon pool by folate	99 (0.26%)	ko00670
178	Basal transcription factors	98 (0.26%)	ko03022
179	Intestinal immune network for IgA production	98 (0.26%)	ko04672
180	Base excision repair	97 (0.25%)	ko03410
181	Phenylalanine metabolism	96 (0.25%)	ko00360
182	Nucleotide excision repair	94 (0.25%)	ko03420
183	Glycosphingolipid biosynthesis - ganglio series	93 (0.24%)	ko00604
184	Citrate cycle (TCA cycle)	91 (0.24%)	ko00020
185	Steroid hormone biosynthesis	90 (0.24%)	ko00140
186	Ether lipid metabolism	85 (0.22%)	ko00565
187	Porphyrin and chlorophyll metabolism	83 (0.22%)	ko00860
188	Collecting duct acid secretion	77 (0.2%)	ko04966
189	Glycosphingolipid biosynthesis - lacto and neolacto series	77 (0.2%)	ko00601
190	Nitrogen metabolism	77 (0.2%)	ko00910
191	MAPK signaling pathway - fly	76 (0.2%)	ko04013
192	Mucin type O-Glycan biosynthesis	76 (0.2%)	ko00512
193	Proteasome	75 (0.2%)	ko03050
194	Glycosaminoglycan biosynthesis - heparan sulfate	74 (0.19%)	ko00534
195	DNA replication	74 (0.19%)	ko03030
196	MAPK signaling pathway - yeast	73 (0.19%)	ko04011
197	Carbon fixation in photosynthetic organisms	72 (0.19%)	ko00710
198	Homologous recombination	69 (0.18%)	ko03440
199	Butanoate metabolism	69 (0.18%)	ko00650
200	Linoleic acid metabolism	68 (0.18%)	ko00591
201	Phototransduction	66 (0.17%)	ko04744
202	Ascorbate and aldarate metabolism	64 (0.17%)	ko00053
203	Renin-angiotensin system	61 (0.16%)	ko04614
204	Biosynthesis of unsaturated fatty acids	60 (0.16%)	ko01040
205	Circadian rhythm - fly	59 (0.15%)	ko04711
206	Carbon fixation pathways in prokaryotes	58 (0.15%)	ko00720
207	Glycosaminoglycan biosynthesis - chondroitin sulfate	57 (0.15%)	ko00532
208	Pantothenate and CoA biosynthesis	56 (0.15%)	ko00770
209	Terpenoid backbone biosynthesis	56 (0.15%)	ko00900
210	Mismatch repair	56 (0.15%)	ko03430
211	Asthma	56 (0.15%)	ko05310
212	Maturity onset diabetes of the young	54 (0.14%)	ko04950
213	Streptomycin biosynthesis	51 (0.13%)	ko00521
214	Aminobenzoate degradation	50 (0.13%)	ko00627
215	Glycosylphosphatidylinositol(GPI)-anchor biosynthesis	46 (0.12%)	ko00563
216	Non-homologous end-joining	45 (0.12%)	ko03450
217	alpha-Linolenic acid metabolism	44 (0.12%)	ko00592
218	Glycosphingolipid biosynthesis - globo series	43 (0.11%)	ko00603
219	Glycosaminoglycan biosynthesis - keratan sulfate	43 (0.11%)	ko00533
220	Glyoxylate and dicarboxylate metabolism	42 (0.11%)	ko00630
221	Steroid biosynthesis	41 (0.11%)	ko00100
222	Chloroalkane and chloroalkene degradation	40 (0.1%)	ko00625
223	Sulfur relay system	39 (0.1%)	ko04122
224	Protein export	38 (0.1%)	ko03060
225	Plant-pathogen interaction	37 (0.1%)	ko04626
226	Valine, leucine and isoleucine biosynthesis	33 (0.09%)	ko00290
227	Bisphenol degradation	33 (0.09%)	ko00363
228	D-Glutamine and D-glutamate metabolism	32 (0.08%)	ko00471
229	Primary bile acid biosynthesis	31 (0.08%)	ko00120
230	Folate biosynthesis	31 (0.08%)	ko00790
231	Taurine and hypotaurine metabolism	30 (0.08%)	ko00430
232	Styrene degradation	29 (0.08%)	ko00643
233	Selenocompound metabolism	28 (0.07%)	ko00450
234	Riboflavin metabolism	27 (0.07%)	ko00740
235	Isoquinoline alkaloid biosynthesis	27 (0.07%)	ko00950
236	Tropane, piperidine and pyridine alkaloid biosynthesis	27 (0.07%)	ko00960
237	Limonene and pinene degradation	24 (0.06%)	ko00903
238	Sulfur metabolism	24 (0.06%)	ko00920
239	Circadian rhythm - plant	24 (0.06%)	ko04712
240	Cyanoamino acid metabolism	23 (0.06%)	ko00460
241	Caffeine metabolism	23 (0.06%)	ko00232
242	Lysine biosynthesis	22 (0.06%)	ko00300
243	Fatty acid biosynthesis	21 (0.06%)	ko00061
244	Synthesis and degradation of ketone bodies	20 (0.05%)	ko00072
245	Biotin metabolism	19 (0.05%)	ko00780
246	Benzoate degradation	18 (0.05%)	ko00362
247	Phenylalanine, tyrosine and tryptophan biosynthesis	18 (0.05%)	ko00400
248	Ubiquinone and other terpenoid-quinone biosynthesis	16 (0.04%)	ko00130
249	Butirosin and neomycin biosynthesis	16 (0.04%)	ko00524
250	Cell cycle - Caulobacter	16 (0.04%)	ko04112
251	Atrazine degradation	15 (0.04%)	ko00791
252	Phosphonate and phosphinate metabolism	15 (0.04%)	ko00440
253	Polycyclic aromatic hydrocarbon degradation	14 (0.04%)	ko00624
254	Caprolactam degradation	13 (0.03%)	ko00930
255	Geraniol degradation	13 (0.03%)	ko00281
256	Naphthalene degradation	13 (0.03%)	ko00626
257	Two-component system	13 (0.03%)	ko02020
258	Fatty acid elongation in mitochondria	12 (0.03%)	ko00062
259	Vitamin B6 metabolism	11 (0.03%)	ko00750
260	Bacterial secretion system	10 (0.03%)	ko03070
261	Betalain biosynthesis	7 (0.02%)	ko00965
262	Lipoic acid metabolism	6 (0.02%)	ko00785
263	Phenylpropanoid biosynthesis	6 (0.02%)	ko00940
264	Thiamine metabolism	5 (0.01%)	ko00730
265	D-Arginine and D-ornithine metabolism	3 (0.01%)	ko00472
266	Biosynthesis of ansamycins	3 (0.01%)	ko01051
267	Penicillin and cephalosporin biosynthesis	3 (0.01%)	ko00311
268	Nitrotoluene degradation	2 (0.01%)	ko00633
269	Indole alkaloid biosynthesis	2 (0.01%)	ko00901
270	Ethylbenzene degradation	1 (0%)	ko00642
271	Biosynthesis of vancomycin group antibiotics	1 (0%)	ko01055
272	Zeatin biosynthesis	1 (0%)	ko00908
273	Polyketide sugar unit biosynthesis	1 (0%)	ko00523
274	Flavone and flavonol biosynthesis	1 (0%)	ko00944
275	Novobiocin biosynthesis	1 (0%)	ko00401
