# Supplementary material for: Transcriptome Analysis of the Trachinotus ovatus: Identification of Reproduction, Growth and Immune-Related Genes and Microsatellite Markers
Source: PLoS One. 2014 Oct 10;9(10):e109419. doi: 10.1371/journal.pone.0109419 (PMC4193775; doi:10.1371/journal.pone.0109419)
Supplement: Table S3 — GO terms associated with reproduction. (XLSX) [file pone.0109419.s004.xlsx]

## Sheet: reproduction_gene
GO term associated with reproduction
>Unigene0000593 14 280 forkhead transcription factor L2 [Epinephelus merra]
ATGATGGCCACTTACCAAACCTCGGAGGATGACGCAATGGCCTTAATGATCCACGACACC
AACACGAACAAGGAGAAAGAGCGGCCCAAAGAGGACCCGGTCCAGGACAAAGTCCCGGAG
AAGCCGGATCCGTCCCAGAAACCTCCGTACTCATATGTCGCTCTCATTGCCATGGCCATT
CGGGAGAGCTCGGAGAAGCGCCTCACTCTGTCTGGTATTTACCAGTATATCATCAGCAAA
TTTCCCTTCTATGAGAAAAATAAAAAA
>Unigene0001079 3 206 minus strand Calcitonin gene-related peptide precursor [Anoplopoma fimbria]
CAGATGTACATCTCACAGGCAGCTCCATCCAGAACTAGCAAGGAGTCCATGTCAGATGGA
GTCACACTTTCAAACGACGATGCACAAAGGTTACTCAGAGCTATGAAGGAGTTAATGCAG
ATAATTTCAGATGAGCAAGACCACCAAACAGCTGATGGGAACAGCAATGCAACAGCACAG
AAGCGGGCATGCAACACAGCCACC
>Unigene0001096 138 410 minus strand PREDICTED: neuralized-like protein 1A-like [Oreochromis niloticus]
GATTCCCTTGGTGGCCCGTTCCCATCCACATCACACAGATGCCACCACAAACCCAAGAGG
TGCCTGCCTATCCAGTGTGGCAGCGTCAGTGGGCCCCTTCCCATCAGCCCACTTCTCTTC
CATCCAAATGCCAAGGGTTCCCAAATTGTCATGGACCTTGCCCAGAAGACAGTAAAGAGA
CAGGCCAGTTTCTGCAACGCTATCACCTTCAGCAACAGGCCCATAGCGCCGTATGAGCAA
GTCCGCCTCAAGATTACTAAAAAGCAGTGCTGC
>Unigene0001376 65 340 minus strand PREDICTED: insulin-like growth factor 1 receptor-like [Oreochromis niloticus]
GTGCGGCTGCTGGGCGTGGTCTCGCAGGGACAGCCAACCTTGGTGATTATGGAGCTGATG
ACACGTGGTGATCTCAAGAGCCACCTGCGCTCTCTCCGCAAAGAAAATGCCACCAGCCAG
GTCCTACCCCCGCTCAAAAAGATGATCCAGATGGCTGGGGAAATTGCTGACGGCATGGCA
TACCTAAATGCCAACAAATTTGTCCACAGAGATCTGGCTGCCAGGAACTGTCTAGTTTCA
AAGAACAATGAGGTGAAGGTGTCTGATTTTGGCATG
>Unigene0002342 3 374 minus strand PREDICTED: testosterone 17-beta-dehydrogenase 3-like [Oreochromis niloticus]
AATATTTCATCTGGAGTAGCCTGTATTCCATTCCCCATGTACACCCTGTATACTGCATCT
AAGGTGTTTGTGGAAAGATTTTCTCTAGGTCTACAAGCTGAATACAAAGATAAAGGGATT
ATTATACAGGCAGTGGCTCCATTTGGCGTCTCCACTCGGATGGCATCTTACCAACAAACC
AACTTAGTGACTCTGTCACCAGAAGACTTTGTAAAAAGCTCCCTGCAGTACCTCAGAGCT
GGAGACAAAACACACGGCAGTATCTATCACATTGTACTGGGCTGGTTACTGCAGGTTATT
CCCCCCAAAGTTCTCTATGCAGAGTCTATGCAACAAAGCCTACAAGACTATGTCAAGACC
AGAGTAGCGCAG
>Unigene0002784 3 593 minus strand PREDICTED: glycine receptor subunit alphaZ1-like [Oreochromis niloticus]
CACCTCGAGCGTCAGATCGGTTACTCCCTGATCCAGATGTACATCCCCTCGCTGCTCATC
GTCATTCTGTCCTGGGTTTCCTTCTGGATCAACATGGACGCCGCGCCCGCCCGGGTGGGC
CTGGGCATCACGACTGTGCTGACCATGACCACGCAGAGCTCCGGTTCCAGGGCCTCCCTG
CCTAAGGAGTCCTATGTGAAAGCCATCGATATCTGGATGGCCGTGTGCCTGCTGTTTGTG
TTCTCGGCCCTGCTGGAGTACGCCGCCGTCAACTTCATCGCCCGCCAGCACAAGGAGCTG
CTGCGCTTCAGACGGAGGCGACGACACATGAAGCCTGAGTCTTGGCCTGTGTTGCAGGAG
GATGAGACGGGCGAGGGGCGCTTCAGCTTCCCTGGCTATGGCATGGGCCCCGCCTGCCTG
CAGGCCAAGGACGGCATGGCCATCAAGGGCAACAACAACAACGCCCCGGCTTCGGCCGCG
CCCGAGAAGAGCATTGAGGAGATGAAGAAGTTGTTCATCAGCCGGGCCAAGCGCATCGAC
ACGGTGTCCCGCGTGGCCTTCCCGCTTGTCTTCCTAATTTTTAACATTTTC
>Unigene0002861 1 168 PREDICTED: bone morphogenetic protein 7-like [Oreochromis niloticus]
CACGCCCTCATCCAGCAAGTGGTCCACCTCCTGAAGCCCGATGAGGTTCCTAAGGCGTGT
TGTGCCCCCACCAAGCTCAGCCCCATCTCCGTCCTCTTCTACGACGACAACAACAACGTC
ATCCTCAAAAAACATCGGAACATGGTGGTGAAGACCTGTGGATGTCTA
>Unigene0003284 1 228 minus strand PREDICTED: homeobox protein HMX3-A-like [Oreochromis niloticus]
CTACACAGAACTGAAGTCACCGAGAAGCCAGGAGCCAGAGACTCCTCTCCGACCTCGGGC
ACCGACAGAGACTCTCCGGACATGGTGCTCAAATCCGAACCAGACGCTAAAGACGAGGAC
GAGGACGACGAGCACAACAACAACAAAAGCGGTGACGAGATAATCCTGGAGGAGAGCGAC
ACAGAAGAGGCAAAAAAAGACGAGCTGGAGGAATGGAAGAAGAGAGAC
>Unigene0003399 98 622 minus strand cyclic nucleotide-gated channel alpha cone [Morone saxatilis]
AGGGCGTGTTTCGAGGAGCTGCAGACTGACTATGTGATGTACTGGTTCTTAGTGGACTTT
CTCTGTGATCTGGTTTACCTGGCTGACATGGTCTTCAGAACCAGGACAGGTTACCTGGAG
CAGGGTCTCCTGGTGAAGGACGAGCAGAAGCTGCGGGAGCGCTACAAGAAAAGCTTCCAG
TTCAAACTGGACCTGATCTCCATGATTCCCACTGATGTGCTCTACGTCGTGGTCGGCCTC
AAGTACCCTGAGATCCGCCTCAATAAACTCTTCAGGTTCAACAGGATGCTGGAGTTCTTC
CAGAGGACAGAGACCAGGACTAACTACCCCAACGCTCTTCGTATCTCCAACCTCGTCATG
TACATCGTCATCATCATCCACTGGAACGCCTGCCTCTACTACTCTTTCTCCAAGGCCATT
GGTTTTGGCAGCGACAGGTTCGTGTATCCCGACCCAGCAGATCCAGAGTTCGGTCGTCTG
GTGAGGAAGTACGCTTACAGTATGTACTGGTCCACACTGACGCTC
>Unigene0003587 10 204 doublesex and mab-3 related transcription factor 1a [Epinephelus merra]
AACAACAACAACAACTGCTCTGAGACCATGGCAGCCTCCTTCTCACCCAGCAGCATCAGC
GCTGGTCACGACTCCACCATGACCTGCGGGTCCATCATCTCCCTGGTCAACTCTGATGTC
AAGGCCGAGTGCGAGGCCAGCAGCAAGATGCCCAACTTCACCGCCAACGCCATCGCCAGT
GGTGACGCCACCAAA
>Unigene0004373 1 210 minus strand PREDICTED: galactosylceramide sulfotransferase-like [Oreochromis niloticus]
CTTAAATTTGCCTTTCCTGACAGCAGAAATGACTTTTTCTATCCATCTCTTTTCGAGCGC
TCCCAGGTAAAAGACTACAGACCAGGAATGTGTTTCAATATAATCTGTAATCACATGCGC
TTCAATGCACCTGAGGTGGCCAAGTTGCTCCCTACGGACACTTCCTACATCACTATTCTC
CGAGACCCTGCAGAGCTTTTTGAGTCGTCC
>Unigene0004403 300 458 PREDICTED: glucosamine-6-phosphate isomerase 1-like [Oreochromis niloticus]
TTGACCCGCAGGACCAGGGTGAAGACTCTGGCAAAGGACACTATCATGGCTAATGCCCGA
TTCTTTGATGGGGATCTATCAAAGGTGCCCACCATGGCTCTGACTGTGGGAGTGGGCACT
GTCATGGATGCAAAAGAGGTCATGATTCTCATCACTGGA
>Unigene0005223 5 379 PREDICTED: bone morphogenetic protein 7-like [Oreochromis niloticus]
ATCCTGTCGTCCCGGGGTCTGCCTGGGCGCCCCAGCCCCCACCCGCCGCTGCGGCCGCCC
TCCTCGGCTCCGCTCTTCATGCTGGACCTGTACCACGCCATGTCGGCTGACGGGGAGGAT
GAGGGGAATGAGATCATCGTGAACGGGCCTGGTGTGGGGAAGTTTGGAGGGACGGAGAGG
GTGGCTCAGGCCAACCACGCAGCCCTGCCGACCCTCAGCACTCACACCCCGCCGCTGGGG
ACCGTGGTCAGCGAGGCCGACACCGTGATGAGCTTCGTCAACCTGGTGGAGCAGGAGCGA
GACCTCCTGCAGCCTCGTCCATACTGGAAGGAGTTTCGTTTCGACCTGACTCCCCTCCCT
CAGGGGGAGACAGTG
>Unigene0005276 102 281 minus strand Cholinergic receptor, nicotinic, alpha polypeptide 7 [Danio rerio] >gi|190339392|gb|AAI62602.1| Cholinergic receptor, nicotinic, alpha polypeptide 7 [Danio rerio]
TTCACTCTGCACGTCCTGACGCTCTGCTGCCTCATCCACGGCTCTCTGCAGGGGCTGCAC
CAGCGCCGCCTCTACAAGGAGCTGATGAGGAACTACAACCCGTTAGAGCGGCCGGTCAAC
AACGACTCCCACAGCCTGACCGTGCACTTCAGCTTCAGCCTGCTGCAGATCATGGACGTG
>Unigene0005352 2 241 minus strand PREDICTED: dachshund homolog 1 [Oreochromis niloticus]
ATCCTCAGAGGCCTCGGCGCCATCCAGCCCGGGGTGAACCGCTGTAAACTCATCTCCAGA
AAAGACTTCGAGACGCTGTACAACGACTGCACCAACGCGAGCTCCAGACCCGGCCGGCCT
CCGAAGAGGACCCAGAGTGTGACATCACCAGAGAACCCCCACATTATGCCCCACTCAGTT
CCTGGCCTCATGTCCCCCGGCATGATCCCACCCACAGGCCTGACAGCAGCGGCGGCAGCA
>Unigene0005726 5 304 minus strand PREDICTED: mutS protein homolog 4 [Oreochromis niloticus]
TTCAGCACAGCTCGAGGTTTCTTCATCCAGATGAAGCTTGAAGGAGTGGTTTTGCCTGAA
GGGAAACTCCCCTCAGAGTTCATCAAGGTAACAAAGCACAAGAACAACTATGGCTTCACT
ACTGCAGACCTGATGAAGATGAATGACCGCTGTGACGAGGCCCTGAGGGAGATCTTTCAC
ATGTCCTATGTGGTGATATGTCAGCTGCTGAGCACTATCCATGAGCACATCCACTGCCTT
TACAAGCTCTCTGATGCTGTATCCATGCTGGACATGTTGCTGTCACTTGCAAATGCATGC
>Unigene0006058 2 202 PREDICTED: proto-oncogene c-Fos-like [Oreochromis niloticus]
ATGGAGACGGCTCGGTGCGTGCCAGACATAGATCTGAGTAGTTCTCTTGGGGTCTCGGAC
TGGGAGACCCTGTACAAGTCTGTTTCGAGCGACCTGGAGCCTCTCAGCACTCCTGTGGTG
ACCTCCACCCCCACCTGCAGCAGCTACCTGTCTGTGTTCACATTTGCGTGTCCCGATCTG
TACTGTCTCACAGAGGGACTG
>Unigene0006109 148 465 minus strand cAMP early repressor I [Dicentrarchus labrax]
ATGGCTGTAACTGGGGATGAGACAGAAACAGGTTCCACAGGTGACATGACCGCCTGCCAG
CTACATAAACCCAGCTCCAGCCTCCCCCAGGGGGTGGAAGGGGCCAGTGCGCATAGCTCC
ACCAAACCCGCAGCAGACGCCTTACAGAAGAGAGAGCTCCGCTTGATGAAGAACAGGGAG
GCCGCCCGGGAGTGTCGACGAAAGAAGAAGGAATATGTCAAATGCCTTGAAAACCGCGTG
GCCGTGCTCGAAAATCAAAACAAGACTCTGATTGAGGAGCTTAGAGCCTTAAAGGACATC
TATCGCCACAAAGTCGAG
>Unigene0006349 84 260 PREDICTED: substance-P receptor-like [Danio rerio]
GTGAACCTGGCCTTTGCTGAAGCTGCCATGTCAGCGTTCAACACAGTGATCAACTTTGCC
TACGCTGTTCACAACGAGTGGTACTTCGGTCTGGTTTACTGCCGCTTCCACAACTTCTTC
CCTATTGCAGCCATTTTTGCTAGTATTTACTCTATGACGGCCATAGCCCTCGAAAGG
>Unigene0006481 78 413 minus strand PREDICTED: breast cancer type 2 susceptibility protein homolog [Oreochromis niloticus]
CTGATATGTCAGCAGCCAATCAGAAGCCTTGAATCCTTCACACCTGTCAACAGGAACCCT
CCTGAAGCAACCTCTTCAACAGAAAAAGACCCCAGAAGCTTGAAGAGGAGAAGAGCTCTA
GACTATCTGTCTCGTATGCCGTCTCCGCCAGCTCTCGCACATCTGGGCTCAGTGGCTTCT
CCATCTGTAAATAAGACATTCAACCCCCCTCGGAGGTCTGGGACACCAAGCACTTTAAAA
ACCACACAGACTCCAGCTCGCAAACCTGTCATTCCACAGATGGAAGATGAATGGGTGAAT
GACGAAGAACTGGCAATGATTGATACTCAGAAATTG
>Unigene0007616 21 170 minus strand PREDICTED: formin-2-like [Oreochromis niloticus]
GTGGTGAAGCTTTTGAGCAACAAGCGTTCGCAGGCTGTGGGTATTCTGATGTCCAGCATT
CATCTTGACATGAAGGACATCCAGAATGCCGTCCTAAATATGGACAACACTGTGGTTGAT
CTGGAGACACTGCAAGCCCTTTATGAAAAT
>Unigene0007690 1 336 PREDICTED: cadherin EGF LAG seven-pass G-type receptor 2 [Oreochromis niloticus]
GACTGCTACCCGGTAGGCTCTTTCTCCAGAGCATGTGACCGAGAGAGCGGCCAGTGTCAG
TGTAAACCCGGTGTGATTGGACGCCAGTGTGACCGCTGTGACAACCCCTTCGCTGAGGTT
TCTCCTAACGGCTGTGAAGTAATCTATGACAGCTGCCCTCAGGCCATCGAGGCTGGGATC
TGGTGGCCCAGGACTAAGTTTGGTCTCCCTGCAGCAGTTCCCTGTCCCAAGGGAACACTC
GGCACAGCAATCCGACACTGTGATGAGCACAAGGGCTGGCTGCCTCCCAATCTCTTCAGC
TTGCTGAAGGTAACAGAGGTGCAGTTGAAGAGATTG
>Unigene0007691 3 266 minus strand PREDICTED: cadherin EGF LAG seven-pass G-type receptor 2 [Oreochromis niloticus]
AATCTCTTCAACTGCACCTCTGTTACCTTCAGCAAGCTGAAAACGCTGTCTGAGAAGTTT
TACCGTAATGCATCGCTCCTGGACTCGGAACATGTTCAGCAGACAGCAGCCATGTTGGCC
AACGCCACCTTGCACACAGAGAAATACTACGGCAGCGATGTGAAAGTGGCCTATCGGCTC
ACACAGAGTCTGCTGCAGCACGAGAGCAACCAGCAAGGCTTCAACCTCACGGCCACACAG
GATGTCCACTTCACTGAGTGTCTG
>Unigene0007781 42 263 PREDICTED: neuronal acetylcholine receptor subunit alpha-7-like [Oreochromis niloticus]
GGATCCCTGCAGGGGGAACACCAGAGGAGGCTGTACAAAGAGCTGTTGGCTAACTACAAT
AGACTGGAGAGACCTGTGGTCAATGACTCAGCTGCCATCTTGGTGGAGCTGGGCCTCACA
CTACTGCAGATCATAGATGTGGATGAGAAGAACCAAGTGCTGATGACCAATGCTTGGCTG
CAGCTGTATTGGACAGATATCTACCTGAGCTGGAATCCAGAA
>Unigene0007946 92 304 minus strand McKusick-Kaufman syndrome [Danio rerio] >gi|182889536|gb|AAI65312.1| Mkks protein [Danio rerio]
TGTGGGTGTGGACTGGTGGAAAGTAGCCCAAGTAAGAAGTGGACTTATCTAAACACTAAA
TACACAGAGTTCTCACCTGCATCCCCGTTTAGAGACCCTACTGAGCAGCCATGTGTGCTG
GACTCCTTCACTGCTAAACCCAATGCATTGCAAGTGGCTGTAGAAACAGCTAATCTTGCA
CTAGATGTAAGATATATAATTCAAGATGTGAAC
>Unigene0008950 1 495 Cadherin-7 [Dicentrarchus labrax]
TTTGTTATGGCTGCAGAGGCGGTTAATGATCACGTGGACACCCGTTTCCTGACTTTGGAG
GAGTTCAGGGACAGGACAACGCTCAAGATTGTTGTGGAAGACGTGGACGAGCCGCCTGTC
TTCCTCTCACCCGTCTACGAGTGGAAAGTTCCTGAAAATGCAGCTGTGGGGATTGTGGTT
GGCAGTGTTAGTGCTAGAGACACTGACACAGTCAACAATCCCATCAGATATTCAATTGAC
AAAAGGAGCGATACCACAAGAGCTTTCAAAATAGACCCAAACAATGGGACTATAACTGTC
GCTAGAGCTCTGGACCGAGAGACTGCAAACTGGCACAATGTGACTGTTGAAGCCAAGGAA
ACAACGCAGAACCATTTATCCTCCTCTGTGGTGGTGTTCATCAAAGTGTTGGACATAAAC
GACAATGTGCCAAGGCTTGCAAGAGATTACCAGCCATATATCTGTGAGGGGACACAGGCG
AGAGGAATTATTCAG
>Unigene0009051 1 1596 minus strand PREDICTED: DNA mismatch repair protein Msh2-like [Oreochromis niloticus]
CCGCTCTTGGACAAAACCAAAATAGAGGAGAGGCTGGACCTGGTGGAGAGCTTCGTGTGT
GACGCTGAGCTCAGGCAGACCTGTCAGGAGGACTTGCTGCGACGGTTCCCTGATCTCCAC
CGTCTGGCCAAGAAGTTCCACCGTCACACTGCAACGCTGCAGGACTGCTACCGGGTCTAC
CAGGCCGTGAGCCAGATCCCTGCCCTCATCACAGCATTGGAGAGATACTCAGGCAGCTAC
CAGGTTCTGTTGGAGGCAGTGTTCTTGTCCCCTCTCAGAGACCTGCTGACTGACTTCATC
AAGTATCAGGAGATGATCGAAACCACTCTGGACATGAACCAGATCGACCACCATGAGTTC
CTGGTGAAGGCGTCGTTTGACCCGGTGTTGAGTGAGCTAAGAGAAAAGATGGACGCGCTG
GAAAAGAGCATGCAGGCAGTGCTGAACAGTGCAGCCAGAGAACTAGGTCTGGATGCTGGC
AAGACGGTGAAGCTGGAGTCAAACGCCATGTTGGGTTTTTACCTGAGAGTCACCTGCAAG
GAGGAGAAGAGTCTGAGAAACAACAAGAAGTTTACTACACTGGATGTTCAGAAGAACGGA
GTGCGTTTCACCAACAGTAAGCTGAGCTCTCTGAACGAGGAGTACACCAAGAGCAGGGAG
GAGTACGAGGAGGCCCAGAATGCTATCGTCAAAGAGATCATCAACATCGCCTCAGGTTAC
GTGGACCCCCTCCAGACGCTCAGCGACGTAATAGCGCAGCTGGACGCAGTGGCGAGTTTC
GCTGTGGCGTCCGTCTCCGCACCTGTGCCGTACGTTCGGCCTCGCCTCTTAGCCGACGGC
GGCAGGCGTATGGAGCTGCTGCAGGCCAGACATCCCTGCATGGAGACGGACGCAGACACC
GCCTTCATACCCAACGACATCACCTTCATCCAGGGAGAGCAGAGCTTCTACATTATCACA
GGACCAAATATGGGCGGCAAGTCGACGTTTATCCGGCAGGTGGGTGTGATCGCTCTGATG
GCTCAGATTGGCTGCTTTGTGCCATGCGAGAAGGCGGAGCTTAGCGTGATTGACAGTGTC
CTGGCCAGGGTGGGAGCAGGAGACTGCCAGGTGAAAGGGGTGTCCACCTTTATGTCCGAG
ATGCTGGAGACCGCTGCCATTCTGCGCTCAGCCACAGAGAACTCGCTCATCATCATCGAC
GAGCTCGGCAGAGGCACGTCCACGTACGATGGCTTCGGTCTGGCCTGGGCCATCAGCGAG
CACATCTCCTCCAAAATCGGCTGCTTCTGCCTGTTCGCCACGCACTTCCACGAGCTGACG
GCGCTGGCAGCACAGCAGCCCACTGTCCACAACCTGCACGTCACAGCCCTGACCTCCCAC
AACACACTCACCATGCTGTACAGAGTCAAACCAGGTGTGTGCGACCAGAGTTTTGGTATC
CACGTTGCCGAGTTGGCCTGTTTCCCACCTGCGGTTGTTGCCATGGCGAAGGAGAAGGCG
GAGGAGCTGGAGGAATTCCAGGAACCTGCAGGGGAGAAGTCCGAGAAGGTCGATGAGCCT
GAGGCCAAGAAACGACGGACAGACAAACAAGTGGGA
>Unigene0009058 3 464 bone morphogenetic protein 15 [Dicentrarchus labrax]
AGCCTCCGGTTCATGCTCAGTCTGTACGAGGGCGCCGCCGGCCCGGACGGCCGGCCCAAG
CAGCACCGGAAGTTCGGCTCCAACACGGTGCGACTCCTGAGACCCTCCGCGTCGTCGGTG
CACTACCTGCCGGCGTCCACAGACCACCACTACACCTTCAGAGAGCATTACCACCTGGAC
ACTCTTCCCTCGGAGCAGCTGATCAGAGCCTCTTTCATCCACCTCCGCTCTCCATCATCC
CCGTCCTCTCCCTCCTCTTCGTCCACCACAACTTCAAGCACCACCCAGGCCCGTGAGCCG
CCCCGCTGCAGAGCTCATATCACCTCGCTCGGCCCGGAGAGCCTGGTCACCCTGGAGCCC
CACGACCGGTGGACGGAGACGGACATCACGGCGCACGTCACCGGGCACGTCCTCAAGAGG
AAGGACCAGGGCGCGGGGGGGCACTTGACCCTCACTGCTCAG
>Unigene0009063 137 853 PREDICTED: spindlin-1-like [Oreochromis niloticus]
ATGTCAAAGAAACGGGGCAGGAAGCGTAGCAGTGGAGAGCTGAGTGAGAGCTCGGCTTCG
ACCCTGATCCCAGACCCTGACAACCTGCTGGGCCGTAGGATCCAGCACACCTGGAGGGAG
AAGGGTAACGTGACCAAATGGAAAGGCACCGTTCTGGAGCGTCTAACTGTCAATAACTCC
CTCTACATGGTCAAATATGACGGCTTTGACTGTGTCTACGGCATTGAGCTGTTCAAAGAC
AACCGGGTGTCCAACCTGCAGGTGTTGTCAGAGAAAGTCGTTAATAATAAGATAAAGGTG
CCTCCTGGGGCAGAGGAGCTGGTGGGCCGAGCAGTGGAGCATCTGTTTGAGAAGGAGGAT
GGTGAGAAAAATGAGTGGCGAGGCATGGTGCTGTCCCGAGCCCCCATCATGACCCACTGG
TATTACATCACCTACGAGAAGGACCCAGTGCTGTACATGTACCAGCTGTGGGATGACTAT
AAGGACGGGGATCTACGCGTCCTGCCGGAGTCAGAGAACAAACACCTGCTGCCAGCAGAC
AGGAAGCCTGGTGAGGAGCCAGAGAGCCTTGTGGGTAAACAGGTGGAGTATGTCACAGAT
AACGGTCTGAAGAGGACGGGATTGGTCATCTACCAGGTTCCAGCAAAGCCCACGGTATAT
TACATCAAATATGATGATGACGTTCACATCCACGTCTACGATCTAGTGAAGACGACC
>Unigene0009064 153 869 PREDICTED: spindlin-1-like [Oreochromis niloticus]
ATGTCAAAGAAACGGGGCAGGAAGCGTAGCAGTGGAGAGCTGAGTGAGAGCTCGGCTTCG
ACCCTGATCCCAGACCCTGACAACCTGCTGGGCCGTAGGATCCAGCACACCTGGAGGGAG
AAGGGTAACGTGACCAAATGGAAAGGCACCGTTCTGGAGCGTCTAACTGTCAATAACTCC
CTCTACATGGTCAAATATGACGGCTTTGACTGTGTCTACGGCATTGAGCTGTTCAAAGAC
AACCGGGTGTCCAACCTGCAGGTGTTGTCAGAGAAAGTCGTTAATAATAAGATAAAGGTG
CCTCCTGGGGCAGAGGAGCTGGTGGGCCGAGCAGTGGAGCATCTGTTTGAGAAGGAGGAT
GGTGAGAAAAATGAGTGGCGAGGCATGGTGCTGTCCCGAGCCCCCATCATGACCCACTGG
TATTACATCACCTACGAGAAGGACCCAGTGCTGTACATGTACCAGCTGTGGGATGACTAT
AAGGACGGGGATCTACGCGTCCTGCCGGAGTCAGAGAACAAACACCTGCTGCCAGCAGAC
AGGAAGCCTGGTGAGGAGCCAGAGAGCCTTGTGGGTAAACAGGTGGAGTATGTCACAGAT
AACGGTCTGAAGAGGACGGGATTGGTCATCTACCAGGTTCCAGCAAAGCCCACGGTATAT
TACATCAAATATGATGATGACGTTCACATCCACGTCTACGATCTAGTGAAGACGACC
>Unigene0009298 1 240 PREDICTED: doublesex- and mab-3-related transcription factor 2 [Oreochromis niloticus]
AGCGGCGGGGCTGGGCCGGAGCTCAGGGCTCCTTACTGCAAAGAGCTCTTAGAGGAGGCC
GCCCGCAAGTTCAGGGAGGGCTCCACCAAGGACGTTCAGGCTGTGAAAATCGCCGACAGG
TACGCCAAAGACTTTCTGTCCAAGCCTGTGGGGACCAAGATGGCCCCCAGTGAGTCTTTG
TCCTTCTCAGTGGAAGCCATACTGAAAAGACCCACACCTGCCATGAGTCGAGCATTCCAT
>Unigene0009299 9 227 minus strand Dmrt2 [Callorhinchus milii]
GGCCCGGGCGACCAGAGGAAGCTCAGCCGGACGCCGAAGTGCGCCCGCTGCCGCAACCAC
GGCGTGGTGTCCTGCCTGAAGGGACACAAGCGCTTCTGCCGCTGGAGGGACTGCCAGTGC
GCCAACTGCCTGCTGGTGGTGGAGAGACAGCGGGTGATGGCGGCGCAGGTGGCGCTGAGG
AGGCAGCAAGCCACGGAGGATAAGAAAGGCATAGCTGGG
>Unigene0009347 88 1101 zona pellucida 3 glycoprotein [Lasiopodomys brandtii]
TTGCGCGACGGTTCTTCTACTGAAACAACTCCGGAAAACTTCGGCCTTGAAATACAGTGC
GGAGAAGTCGAAGTGAAAATAACCGTAAAGCGACAGTTTTTCGAGGAGAGACTTGTTCCG
TTCAAACCCGAGCATCTACGACTTGGAGCGAACTCAACGCAGGAGAGGTGCCGACCAGAG
GGACGCACATCTGGCCGTGCAATGGTCATCTCTGCAGGGCTGCGAGACTGTGGCACGGAG
TCCAGTGTTCATGGAGAGTGGCTGGTGTATTCCAACCAGCTGTTACTGTTTCCTGCTGTG
GTTCCTACCTCCTCAGGCAGTGTAATAGTTAGAGGAGAAACTACTGTCATACCTGTTGAG
TGCCATTATAAGAGAAAGCAGACAGTGAATGCAGAGCCATTAACCCCAACCTGGCTGCCC
ATGACATCCACTATCAGTGTCTTTGGCCTTCTGCACTTCTCCCTTCGTACCATGGCAGAT
GACTGTATGTCCCTGCGTAGTTCTTCAGTGTACCAGCAGGGGGAAGCAGTGTTTTTGGAG
GCCAGTGTGGAGGCCCCGCTGCACCCTGCTCTCACTGTATATGTGGACTACTGTGTTGCT
ACGCTGAAGCCTGACCCTCTCTCCTTGCCAAGCTACAAGTTCATCACCAACCATGGATGT
CTTGTGGACAGCGTACTACCGGGGTCTTCATCTAAATTCCTCCATAGGATGCAAGGTAAC
AGACTGTGCTTCAGTTTCCAGGCCTTCCACTTCAAGCAGGAGTCTGGGGAACAGATGTTC
ATCAGCTGCCACCTTAGGGCCACTCTGAAACAAAACTCACAGAGCCACCTTTATAAAGCC
TGCTTCTTCCATCGGCCCACGTTCAGCTGGCGTGCCACAGAGGGAGACAATGCACTGTGT
GAATGCTGTGATTCTGCTGACTGCTTAAGACAGACTGGAGGGGAGAATAGTGGCCACATA
ACTCAACCAGATACAGAAAAGAAGCATGAGGCTGACACAACAGTTGGACCACTT
>Unigene0010378 1 249 PREDICTED: outer dense fiber protein 2 [Danio rerio]
AAAGCAATGAGAACCCGCTAAAGTTCCCCTCCGATTCATGTGCATGTCAACGACACCACA
CCGGTCCATGTGCACGTAAAGAGCCACAGGACAAGTCTTGCCAGAACACCTCAGGGGAAG
ACCAAGGTGGAGAAAGGAAACCTCCGTCCTACAGCCAAGGTCAAAACTCGAGTGCCATGG
ATTCCACCAGGAAAGGCCTCTGCACGGGACGCCTCGTACAAGTGGGAGGGTCCGATGCAC
CGCCTTGAA
>Unigene0010428 3 1151 Polyhomeotic-like protein 2 [Dicentrarchus labrax]
CAGCAGCAACAGCAACAGCAACCACAACCTGCACCTTTGCCATCACAACCTACCAAGCCT
GTAGAGCAGCCCAAGGTTGACACAGCTACACCAGCTGTTCAGCCACAAGGGGGGGGCTCA
ACTAAGAGGCCGAGTGCTACACCTGGGACTCCACCTCCAGCCATGACCTCAGGAAATGAG
GGCGAGGCGCCCAGCGTGATGGGTAGCACGCCGCAAAATGGCGAGAACAAACCGCCCCAG
GCCATCGTCAAGCCCCAGGTCCTCACACATGTCATTGAAGGCTTTGTCATCCAGGAGGGA
GCCGAGCCATTCCCGATCTGTGTGGAGCGTCTGCCCATTCTTATCGACAGCCCAAAGAAG
CTGGACCATCAGCTCTCCTCAGACCCTGACAAAACTCCGCTCAGCCACGCAGCAAACACA
GACTCCGAGCCGGAGGACATGAACCAGCCAGAAAAAGAGCAAGAACCGAAGCTGACGTGT
GAATACTGTGGCTGGGTCGACTTTGCCTACACCTTCAAGGGCTCTAAAAGATTCTGCTCT
GTGGTTTGTGCAAAGCGGTACAATGTGGGCTGTACTAAGCGGATAGGCCTTTTCCATCCA
GAGAGGAGTAAACCTACGAATCGCTGGCGTAGAAGATCTCAGGGTCGCTCCAGTATAGAG
GCTAAGAAGCAGAAGCTGTCCCCCTCACCACAGCAGACTCAGCATGGCTCTGTATCCTCA
CCACATCCCTCACAGCCCAGTCAGGAGGAGTCCAGCCCATGTTCCGATATGTCCAGCTAC
GAGGAGCCGCCGTCTCCCCTGTCAGCAGCCAGCTCAGGACCCCTGGCTCCTGCCCCGGCC
TCGGCTCAGGTCCCCGTCCACAGGCAGCTGAGCAGGGCCTCGGACCAAGAGGGCTGCGCT
GGGAGGGGTGCACCTTCACTCTGTCAGCGCTTTTTACCTAATGACCCCACCAAGTGGAAT
GTGGAGGAAGTTTATGAGTTCATCTGTTCACTGCCAGGTTGTCAGGAGATTGCAGACGAG
TTTCGGTCTCAGGAGATTGATGGACAGGCCTTGCTCCTGTTGAAGGAGGACCACCTAATG
AGCACCATGAACATTAAACTGGGGCCTGCACTCAAGATCTTTGCACGCATCAACATGCTT
AAAGACTCA
>Unigene0010452 274 753 PREDICTED: fos-related antigen 2-like [Oreochromis niloticus]
ATGTATCGAAACTTTGGGAGTCAAGGACGCGGCAACCCGGCGTACTCAGGCAGCAGCTCG
GGACCCCAGGGAAGCACCAGCACCCCCACCGCACAGCAGGAGCAGAAATTTGCCATGCCA
GGCAGCAGCCAGTTCGTACCAAGCCTCAATGCCATCACATCCAGCCAGGACCTCCAGTGG
CTGGTCCAACCCTCTCTTATGCATTCACCGGGCCCTTCAAGATCACCAGTACCTCCTTAC
CCAACCCTCTCAGGGGCACGGCCGATGGGTCCACCACCCTCCCACTCTCAGCTTCTCAGA
CCGGGGGTCATAAGAGCAGCTGCAAACACTGCAGGTTCAACCAGGCGTAGAAACGATGAC
CATTTGTCCCATGAAGAGCTGGAGAGACGCAGAGTAAGGAGGGAGCGGAATAAATTGGCA
GCAGCAAAATGTCGCAATCGCAGACGGGAGCTCACGGACTCACTGCAAAGTGTGAGTGAA
>Unigene0011216 16 672 minus strand type 1 insulin-like growth factor receptor I [Paralichthys adspersus]
ATGAGATCTGACTCACCGATGGGTAGCCCGACCTTGTTTTGGGGTTTGATGCTGTCTGTC
TTCGCTATCTGCATGTGGTCAACATATGGAGAGATCTGTGGTCCAAGTATCGACATCCGA
AATGAGATCAGTGAGTTCAAGCGTCTGGAGAACTGTACAGTGGTGGAGGGCTACCTGCAG
ATCCTCCTCATCAACGACAAGACCAACAACATCCACCAGGAGGTCTTCCGCTCCCTCAGC
TTCCCCAAGCTGACCGTCATCACCGACTACCTGCTGCTGTTTCGCGTCTCGGGCCTGGAC
AGCCTCAGCATGCTCTTCCCCAACCTCAGTGTCATCCGCGGGCACAATCTGTTTTACAAC
TACGCCCTCGTGATCTATGAGATGACCAGCCTGAAGGACATCGGCCTGTACAACCTGAGG
AACATCACCCGAGGGGCCATGAGGATTGAGAAGAACCCCGAGCTCTGCTACCTGGACTCA
GTGGACTGGTCTCTTATTATGGATGCCGAGTTCAACAACATTATCGATGGAAATAAGAAG
GCAAAGGAGTGTGACAATGTCTGTCCAGGCATCATGAAGGATAACCCTCTTTGTCAGAGG
ACGTCGTTCAATGACAACTACGACTACCGCTGCTGGACCTCTAACCAGTGCCAGAAA
>Unigene0013137 7 333 wingless-type MMTV integration site family member 4b precursor [Oryzias latipes] >gi|222432100|gb|ACM50932.1| wingless-type MMTV integration site family member 4b [Oryzias latipes]
CCTGTGTCCGGTGCTGCCCCATGTGCACGGCTGAGGGGGCTGACCCCTGGACAGGTGGGG
GTGTGCAGGGCACGGGGGGAGGTCATGGAGTCCGTACGCAAAGCAGCAGAGATGGTCATA
GAAGAGTGCCAGCATCAGTTCAGGAATCGCCGCTGGAACTGTTCCACCACCCCACGTGGG
ATCAACGTGTTTGGCAGAGTCATGAACCAAGGCACTCGTGAGGCCGCCTTTGTGCATGCT
TTGTCCTCAGCAGCTGTGGCAGTGGCTGTGACCCGAGCCTGCACCCGCGGAGAGCTGGAG
AGGTGTGGCTGTGACAGGAAGGTCAGG
>Unigene0013188 90 308 PREDICTED: polyhomeotic-like protein 2-like [Oreochromis niloticus]
ATGACCTCTGGGAATGGGAACACTAACAGCAGCCAACACAATGGAGAGAGCAAACCAGCC
CAGGCCCTAGTCAAGACTCACATCCTCACCCATCTGATAGAAGGCTTTGTCATCCAGGAA
GGTGCCGAGCCTTTTCCTGTTGAACGTCCATCCTTCTCAATAGAAAGCCTAAGGAGACAC
ACAGCAGACTCAAAGATGGACGGCCTCTCACCAAAGGAG
>Unigene0013363 3 515 PREDICTED: protein Wnt-9b-like [Oreochromis niloticus]
TCCTCTGCGGCGCTGACCCATGCACTCGCCAAAGCGTGCAGCTCAGGCCGAATGGAGAGG
TGCACGTGTGACGATTCCCCAGGCATCCAGCATCGAGAGGCGTGGCAGTGGGGGGTCTGC
GGCGACAACCTGAAATACAGCACCAAGTTTCTAAAGAAGTTCCTCGGCCAGAAGAGGGTC
AGCAAGGACCTGAGGGCCCAGGTCGACGCCCACAACATCAACGTTGGAACTCGAGCAGTG
AAGAGTGGGCTGAAAACAACCTGCAAGTGTCACGGTGTCTCCGGCTCCTGCGCCGTACGG
ACTTGCTGGAAGCAGCTGTCACGTTTCCACGACACTGGGCGGCTGCTGAAGTATCGATAT
GACACGGCGGTGCGAGTGCTGAGCGTCACCAACGCAGCCACGGGGGAGACGGAGCTCGCA
GGGCCCCGTCGTCACGGCCAGAGCCTCCGCACTACTGACCTGGTCTACTTGGAAGACTCC
CCAAGCTTCTGCAGGCCCTCCCGCTACTCCCCG
>Unigene0013782 2 217 PREDICTED: doublesex- and mab-3-related transcription factor A2-like [Oreochromis niloticus]
GACATCCTGACCCGAGTGTTCCCCAGCCACAAGCGCAGCGTCCTGGAGCTCGTCCTGCAG
GGCTGCGGTAAAGATGTGGTGCAGGCCATCGAGCAGATCCTCAACAACAGCAGCGCCCAT
CAGGGCCACGACAAGGCCGGGGCAGAGGAGACGTGGACGGCAGAGAGGATGCTCCAAAAC
GCGCAGCAGCCACCGCCGTCCTCCACATCCACAACA
>Unigene0015681 55 1410 PREDICTED: translation initiation factor eIF-2B subunit epsilon-like [Oreochromis niloticus]
ATGGCTGGTAAAGGAGGAAAACAGAGTCGCCCGGGTCCTGGTCTTTCAGGTAGAAAGGGT
GCAGGTGAACAGGAGGAAGAGGAGCAGCCGCTGCAGGCCGTTTTAGTCGCTGACAGCTTC
AACCGGAGGTTTTTCCCTGTGACCAAAGACCAGCCACGGGCTTTGCTGCCGCTGGGTAAT
GTTGCCATGATCGACTACACCCTGGAGTTCCTCACATCCACTGGGGTCCAGGAAACATTT
GTCTTCTGCTGCTGGATGGCCAGTAAGATCAAGGATCACTTACTAAAGTCAAAGTGGTGT
CGACCCACCTCTCCGAACACAGTCCACATCATCACCTCAGACCTGTACCGCTCCCTGGGG
GATGTGCTCAGGGATGTGGATGCAAAGAACCTTGTGCGCTCAGACTTTGTGTTGGTGTAT
GGAGATGTGGTTTCGAATGTTGATATCAGCCAGGCACTGCAAGAGCACAGGCATCGTCGA
AAGATGGAGAAGAACATCTCAGTGATGACGATGATCTTTAAGGAATCATCACCGGGTCAC
AGGTCTCGCTGCGAGGAGGATGATGTCATTGTTGCTATGAACAGCAAGAGCCAGCGGATT
TTACACTACCAGAAGACACAAGGGCTGAAGAAGCTACAGTTTCCCATGAACATTTTCCAC
AGTGGAAGTGATGAGTTTGAAATCAGACATGACCTCCTCGACTGCCACATCAGTATCTGC
TCCCCGCAGGTTGCAGAACTCTTCACCGACAATTTTGACTACCAAACTAGAAATGACTTT
GTCAGAGGGATCTTGGTCAATGAAGAGATCCTGGGAAACCAGATACACATGCACGTCACC
AAGGACGGTTACGGTGTCAGAGTGTCTAACCTGCTCATGTATGATTCGGTATCATCGGAC
CTTGTGCGGCGGTGGGTCTACCCTCTCACCCCCGAGGCTAACTTCACGGACCAGGAGGGA
CGGAGCTGCACATATTCTCGCCACAATGTCTACCGAGGGTCCGGAGTCAGCCTCGGCCAC
GGCAGCCAGATGGAGGAGAACGTTCTCATTGGCTGTGACACCAGCATCGGTGCTAACTGT
CACATTTCTAACAGTGTCATCGGTAACAATTGCACAATAGGTGACAATGTAATCCTGAAC
CATGCCTACATCTGGAATGATGTTCACATTGCCAGTAAAGTGGTGATCAGCCAGTCTGTG
GTCTGTGACAAGGCTGATGTCAAAGAGGGTGTGATGCTTAATAAACAGTGTGTCCTGGCA
TATAATGTGGTGATTGGACCAAACATCTCTCTACCTGAGGGCACAGTGGTGTCCATGCAC
CACCCAGAGGAGGAGGAGGAGGATGATGAAGAGGAG
>Unigene0015892 70 495 minus strand PREDICTED: host cell factor 1-like [Oreochromis niloticus]
GATGATGTGTACCTGCAGGACGACTCAGGTGTGATGCCTGACTACAGTCAGATGAGGAAG
GTGGAGCTGCAGCCGGGGACGGCCTACAAGTTCCGTGTTGCAGGGATCAATATCTGCGGC
CGTGGAGCATTCTCCGAGGTGTCAGCCTTTAAAACGTGTCTGCCTGGTTTCCCCGGAGCA
CCCTGCGCCATCAAGATCAGCAAGAACCTGGACGGAGCTCAGCTGACCTGGGAGCCTCCT
GCCGTCACGTCAGGGAGGATCATGGAGTACTCCGTGTACCTGGCCATCCAGTCCAGCCAG
GCAACCTCCGCCAGTTCTGGTTCCGGTCCTGCACAGCTGGCCTTCATGAGGGTCTACTGC
GGTCCCAACCCGTCCTGCCTGGTCCAGGCCTCCAGCCTCGCTAACGCCCACATCGACTAC
ACCACC
>Unigene0015903 1 315 PREDICTED: B-cell lymphoma 6 protein homolog [Oreochromis niloticus]
TCAGAGTGTTCCCCCTCCCACTGTGAAAACAGCTCCTACTTCTGCAATGGCTGTGACTCC
AAGTTCAATGATGAAGATTCCCTGAAAGACCACATGGTCCAGGTCCACAGTGACAAGCCA
TACAAGTGTGACTGCTGCCAGGCTGCCTTCCGCTACAAGGGCAACCTGGCCAGCCACAAG
ACTGTTCATACAGGTGCGAAGCCGTACCACTGCAACATCTGTGGTGCTCAATTCAACCGA
CCAGCCAACCTCAAAACTCATACCCGGATCCACTCTGGGGAAAAGCCATACAAGTGTGAA
TGCGCATGTGGCTCT
>Unigene0015904 34 264 minus strand PREDICTED: jmjC domain-containing protein 7-like [Oreochromis niloticus]
AAGTTACCTGATGCTGTGAACTTCTGGCTCGGGGAGGCAACCGCCGTCACCTCCATGCAC
AAAGATCACTATGAGAATCTTTACTGCGTCGTTTCTGGAGAGAAAAACTTCCTCCTGCTG
CCTCCCACAGACCGACCCTTCATCCCCTACGGTGTTTATCAGCCAGCTGTTTACCATCAG
AGGGACGATGGTGAGTTCGAGGTCGTCGATCAGAGCGACTCTGAAAAGGTG
>Unigene0015906 125 358 minus strand PREDICTED: jmjC domain-containing protein 7-like [Oreochromis niloticus]
GGAAAGTTACCTGATGCTGTGAACTTCTGGCTCGGGGAGGCAACCGCCGTCACCTCCATG
CACAAAGATCACTATGAGAATCTTTACTGCGTCGTTTCTGGAGAGAAAAACTTCCTCCTG
CTGCCTCCCACAGACCGACCCTTCATCCCCTACGGTGTTTATCAGCCAGCTGTTTACCAT
CAGAGGGACGATGGTGAGTTCGAGGTCGTCGATCAGAGCGACTCTGAAAAGGTG
>Unigene0015976 165 2153 PREDICTED: citron Rho-interacting kinase-like [Oreochromis niloticus]
CAGGTGCTGGAGGCCCAGATGAAGGCGGACATGGCTGATAAGGAGATGCTGGAGTCCAGT
CAGAGCAAATATGAAGAGGAGGTGCGGGAAAAGTGCAGCATCATCAGTGAGCAGAAGGCG
ACCATAAATGCTATGGACTCTAAGATGAACAACCTGGAGCAGAGAATTGCTGAGCTGTCT
GAGGCCAACAAACTGGCAGCCAACAGCAGTATCTACACCCAGAAAAACATGAAAGCCCAG
GAGGAGATGATCTCAGAGCTTCGCCAGCAGAAGTTCTACTTGGAGTCTCAGGCTGGGAAG
TTGGAGGCCCAGAATGCCAAACTGGAAGAGCATCTAGAGAAAATGAGTCAGCAGGAGCAA
AGCAATAAAAGCCGTGTGCTGGAGCTGGAAACTAGGCTGAGAGAGATTGGGCTGGAGCAC
GAGGAGCAGAAGCTGGAGATTAAGCGTCAGGTGACGGAGCTGACCCTGTCGCTGCAAGAG
CGCGAATCCCAGATCAGCAACCTGCAGGCAGCTCGCCACGCTCTGGAGAACCAGCTGCAG
CAGGCCAAGACGGAGCTGGAGGAGACCACTGCAGAGGCTGAGGAGGAGATCACTGTGCTC
AGAGCACACAGAGATGAGATACAACGCAAGTTTGATGCCTTGAGAGACAGCTGTGCGGTG
ATCACAGATCTGGAGGAGCAGCTCACCACACTGACCCAGGAGAACGCTGAGCTGAACCGT
CAGAACTTCTACCTGTCCAAGCAGCTGGACGAGGCCTCTGATGAGCGAGAAGACCGTCTG
CAGCTCAGCCAGGATGTGGACAGGCTGCGTCGGGAGGTGGCCGACCGCGAGATGCACCTT
AACAACCAGAAACAGAACCTTGAGACACTGAAGACCACATGCACAATGCTGGAGGAGCAG
GTTATGGAGCTGGAGACCCTGAACGACGAGCTGCTGGAGAAGGAGAGACAGTGGGATGCC
TGGAGGTCGACGCTGGAGGAGGAGAAGAACCAGGCTGAGAGGAGGACCAGGGAAATCCAG
AGACTGCTGGACACAGAGAAACAGAGCAGGATTCGTGCAGAGCAGCGCAGCTCGGAGTCT
CGCCAGGCTGTGGAACAAGCAGTTAAAGAGCACAAAGCTGAGATCCTGGCCCTGCAGCAG
GCCCTCAAAGACCAGAAACTCAAAGCTGAGAGTCTTGCAGACACTTTGAATGATCTGGAG
AAGAAGCATGCCATGCTGGAGATGAACGCCCGCAGTTTGCAGCAAAAGTTGGAGAGTGAG
AGGGATCTGAAGCAGAGACTGCTGGATGAGCAAGAGAAACTGCAGCAGCAGATGGATGCC
CAGAAGACCCACATCTTCCGTCTGACCCAGGGGCTGCAGGATGCTCTGGACCAGACTGAC
CTGCTGAAAACTGAGAGGACCGACCTGGAATACCAGCTGGAGAATATCCAGCTCCACCTG
CAGGCTGTGTACTCCCATGAGAAGGTGAAAATGGAGGGGACCATCACCCAGCAGACCAAG
CTCATAGACTTCCTCCAGGCCCAGGCCCACGGTGGCTCCAAGAAGAAAAAGGGTCTGTTT
GGACGTCGGCGGGAGGATCTGTTGGCTGCCATGGCTGCTCAGGCCCAGGCTCAGGGGCAA
GGTCAAGGCCAGGTTTCCCCTGTGCCCCCCATCCAGCCGGTTCCTCTGCAGTACAGCGAC
ATGAAGGCGGCTCTGGACAAAGAACGTGCACGCTGCTCTGAGCTGGAAGACGCTCTGCAG
AAAATGAGAGCAGAGCTGCGATCTCTGAGAGAGGAAGCACTCCAATATAAAGATCATGGT
AACACTACAAACCCGGCCACAGCGCGGCAGCAGATGATCATGTCTGCCATGGTAAAGTCT
CCTGAGCACCAGCAGGGCCCGACCAGCCTGGCACCCTCGAACTCCGGACGCAGGAAGGAG
ACTGCACCCACACCTGAGGAGTATAGCCGTCGTTTGAAGGACAGTCAGAGAGACAGAGAG
AGGGAGAGA
>Unigene0015980 1 1368 PREDICTED: citron Rho-interacting kinase-like [Oreochromis niloticus]
AGAGAGAGGGAGAGAGAGAGAGTGGTGCACCACAACACCCCACACCGCTTCACAGTGGGA
CTCAACATGAGAGCTGCCAAGTGTACTGTGTGCCTGGATACTGTGCACTTTGGTCGCCAA
GCCGCTACCTGTCTCGAGTGTCATGCTTTGTGCCACCCAAAATGCTCCCCCTGCCTTCCA
GCCACATGTGGCATGTCCAGCGACTGCTCACTGCATCTGTCTGAGGGCCTGTGTCGGGAC
AAAGGCAGCTCTTCGAGCCAGCAGCTCAAAGAAGCAGGTGGACACATGCACCTGGAGGGC
TGGATGAAACAGCCCAGGAATGGGAAGCGAGGCCAAGGCTGGGAGAGAAAATATGTGGTC
CTGGACGGGACTAAAGTGTCCATCTATGAGACAGAGCCCAGAGAAGACTCAGTGAAGCCC
CTGGAGGAGTTTGACCTGTGTCTGTCAGATGGAGAGGTAGTGGTTCATGGAGCTGTAGGG
GCATCTGAGCTGCCAAACACCGCCAAGTCAGATGTTCCCTACGTCCTGAAGCTGGAGTCC
CGTTGTCACGCCCCCTGCTGGCCTGGACAGTATATATTCTTCATGGCTCCCAGTTTCCCA
GACAAACAGCGCTGGGTGGCTGTCATGGAGTCTGTGGTGGCCGGGGGGCGAGCTTCACGG
GAGAAGGCCGAGGCCGACGCAAAGCTGCTGGGAAACTCTCTACTAAAGCTGGAGGGAGAT
GATAGGCTGGATATTAACTGCACCCTCCCTCTCACAGATCAGATCGTTCTGGTGGGCTCT
GAAGAGGGCCTGTATGCCCTGAACGTTATCAAGAACTCCCTGACTCACATCCCTGGTCTA
GGATCAGTCTTTCAGATCCACATCATCAAAGAGCAGGAGAAACTGCTGATGATTGTTGGG
GATGAGAGGGCGCTGTGTCTGGTGGAGATAAAGAGAGTGAAGCAGTCTCTGGCCCAGTCC
CACCTGCCCAGCCAGTCTGAACTGGCTCCCTACATCTTTGAGACGGTGAAGGGCTGCCAT
CTGTTTGCTGCTGGGAGGATAGACAACGGTCCTTGTATATGTGCTGCGATGCCTAACAAG
ATCACCATTCTGCGCTACAACGACAATCTCAACAAATACTGTATTCGTAAGGAAATTGAA
ACTCTGGAGCCCTGCAGCTGCATCCATCTGACCAGCTACAGCATCATAATTGGCACCAAC
AAGTTCTACGAGATTGAAATGAAGCAGTTTGTGCTGGAGGAGTTCTTGGATAAGAACGAC
GTGTCACTGGCCTCAGCAGTGTTTGCAGCCTCGTCCCACAGTTTCCCCATCGCCATCATG
CAGGTGGCCAGCAACATGCAGAAGGAGGAATACCTGCTGTGTTTTCAC
>Unigene0016146 217 1500 minus strand PREDICTED: hepatocyte nuclear factor 1-beta-A-like [Oreochromis niloticus]
GAGGATCCATGGCGTGCTGCCCGTATGATCAAAGGTTACATGCAGCAGCACAACATCCCT
CAACGGGAGGTGGTGGACATCACGGGGCTGAACCAGTCTCACCTCTCCCAGCACCTCAAC
AAAGGCACGCCCATGAAAACACAGAAGCGAGCGGCCCTCTACACCTGGTATGTCAGGAAA
CAGCGGGAAATTCTCCGACAGTTCAACCAGGCAGTACAAGGTTCTGGCAGCAATATGACA
GACAAAGGCAATCAGGATCCGGTGTTTTTTTTCCCAGAGTTCAACCCGTCTGGTCAGGGC
ATGGGTCAGCCCGGTGACGAGGTCGGCAGCGAACCCTCCTGCAAGAAAATGAGACGTAAC
CGATTCAAATGGGGACCTGCGTCCCAGCAAATCCTGTACCAGGCCTATGAACGGCAGAAG
AACCCCAGCAAGGAGGAGAGGGAGGCTTTAGTAGAGGAGTGCAACAGAGCTGAGTGTCTT
CAGAGAGGGGTCTCCCCCTCCAAAGCGCAGGGCCTCGGCTCTAATCTGGTCACAGAAGTT
CGAGTATACAACTGGTTTGCCAACCGGCGTAAGGAAGAAGCCTTCAGGCAGAAGCTGGCC
ATGGACGCCATCACTGCACCGACCCATAGCATCAACCCTCTGCTGTCACACAGCTCGCCA
CATCATCCCCAGACCAGCGCTTCACCTCCCATGCGTTACAGCCAAGGCCCCGGTGAGGTC
ACCTCCTCCACGACCATCAGTCACCACAATAGCAACGCCATGGCGACCAGCCAGTCGGTG
CTCCAACAGGTGTCTCCGGGAGGATTGGACCACAGCCACAGTCTGCTGTCACCTGACGCC
AAGATGATTTCGGGTTCAGGTGGAGGACTCCCTCCAGTCAGCACACTGACAAACATCCAC
AGCTCCCATCACAGCCATCAGCAGACACAAAACCTCATCATGCCTCTGTCTGGAGTCATG
GCCATAGCACAGAGTTTAAACACATCACAGTCTCAGACGGTGCCAGTGATCAACAGTGTG
GCGGGCAGCCTTGCAGCGCTGCAGCCGGTGCAGTTCTCCCAGCAGCTCCACAGCCCCCAC
CAGCAGAGCCTGATGCAGCAGTCTCCCAGCCACATGAGCCAGCAGCCGTTCATGGCCACT
GTCACACACTCACACATGTATCCTCACAAGCAGGAGCCCCCACAATATTCCCACCCGTCA
CGTTTCCCCTCGGCCATGGTGGTCACAGACGCCAACAGCATCAGCACCCTCAGCTCCATG
TCCTCAAGCAAGACGTGTCCTCTT
>Unigene0016147 217 1491 minus strand PREDICTED: hepatocyte nuclear factor 1-beta-A-like [Oreochromis niloticus]
GAGGATCCATGGCGTGCTGCCCGTATGATCAAAGGTTACATGCAGCAGCACAACATCCCT
CAACGGGAGGTGGTGGACATCACGGGGCTGAACCAGTCTCACCTCTCCCAGCACCTCAAC
AAAGGCACGCCCATGAAAACACAGAAGCGAGCGGCCCTCTACACCTGGTATGTCAGGAAA
CAGCGGGAAATTCTCCGACAGTTCAACCAGGCAGTACAAGGTTCTGGCAGCAATATGACA
GACAAAGGCAATCAGGATCCGGTGTTTTTTTTCCCAGAGTTCAACCCGTCTGGTCAGGGC
ATGGGTCAGCCCGGTGACGAGGTCGGCAGCGAACCCTCCTGCAAGAAAATGAGACGTAAC
CGATTCAAATGGGGACCTGCGTCCCAGCAAATCCTGTACCAGGCCTATGAACGGCAGAAG
AACCCCAGCAAGGAGGAGAGGGAGGCTTTAGTAGAGGAGTGCAACAGAGCTGAGTGTCTT
CAGAGAGGGGTCTCCCCCTCCAAAGCGCAGGGCCTCGGCTCTAATCTGGTCACAGAAGTT
CGAGTATACAACTGGTTTGCCAACCGGCGTAAGGAAGAAGCCTTCAGGCAGAAGCTGGCC
ATGGACGCCATCACTGCACCGACCCATAGCATCAACCCTCTGCTGTCACACAGCTCGCCA
CATCATCCCCAGACCAGCGCTTCACCTCCCATGCGTTACAGCCAAGGCCCCGGTGAGGTC
ACCTCCTCCACGACCATCAGTCACCACAATAGCAACGCCATGGCGACCAGCCAGTCGGTG
CTCCAACAGGTGTCTCCGGGAGGATTGGACCACAGCCACAGTCTGCTGTCACCTGACGCC
AAGATGATTTCGGGTTCAGGTGGAGGACTCCCTCCAGTCAGCACACTGACAAACATCCAC
AGCTCCCATCACAGCCATCAGCAGACACAAAACCTCATCATGCCTCTGTCTGGAGTCATG
GCCATAGCACAGAGTTTAAACACATCACAGTCTCAGACGGTGCCAGTGATCAACAGTGTG
GCGGGCAGCCTTGCAGCGCTGCAGCCGGTGCAGTTCTCCCAGCAGCTCCACAGCCCCCAC
CAGCAGAGCCTGATGCAGCAGTCTCCCAGCCACATGAGCCAGCAGCCGTTCATGGCCACT
GTCACACACTCACACATGTATCCTCACAAGCAGGAGCCCCCACAATATTCCCACCCGTCA
CGTTTCCCCTCGGCCATGGTGGTCACAGACGCCAACAGCATCAGCACCCTCAGCTCCATG
TCCTCAAGCAAGACG
>Unigene0016183 254 577 minus strand PREDICTED: dnaJ homolog subfamily A member 1-like [Oreochromis niloticus]
AGGAGAGGACAGGATCTGATCATGTCCATGGAGTTACAGCTGGTCGAAGCTTTGTGTGGT
TTCAAGAAACCTGTTCCGACACTGGATAACAGGACTCTCCTCATCACCTCACATCCAGGG
GAGCTGATCAAGCCTGGAGACACAAAGTGCGTCTTGAATGAAGGGATGCCCACGTACCGC
AGACCGTTTGAGAAGGGACGACTTGTTATTCACTTCTCAGTCGTGTTCCCACAAGCCAAC
TTCCTCCCCAAGCACAAGCTGAAAGAGCTGGAGCGCTACCTCCCAGAAAAGATGGACGCA
GAGCAGCCAGAAAGTATGGACGAT
>Unigene0016305 130 783 Aquaporin 7 [Dicentrarchus labrax]
GTCCAGGTGTTTGGCCTGGGCTCTGTGGCCCAGGTAGTGACAGGACAGGGAGCATTTGGG
CAGTACCTCAGCATCAACCTGGGTTTTGGACTGGGTGTCGCTATGGGGGTACACGTTGGA
GGGAAAGTCTCAGGGGCACACATGAATGCTGCAGTGTCATTCACAATGTGCACGTTTGGT
CGCCTTGCGTGGAGGATGTTGCCTGTGTATATTTTTGCACAGCTATTGGGATCATTTCTG
GCAGCAGGGACAGTTTATGCTGTCTATTATGGTGAGGGCACACTGCATGTTCTAGCACTA
GACACTGAACACCTGTATTGTTCTTTCTCCTATATCATTGCCGTATTGTCAACTGTAGTC
CTATGCCTTAGAGCATTTGTCTTGTCAATACTGTTTCCATGTGCAGAAGCCATTCATGAT
TATTGTGGAGGAAACCTGACTGTTACTGGTGTAAAGGCCACAGCTGGTATTTTTGCCACC
TATCCCGCACCGTACCTCTCCTTGCTGGCTGGATTCATCGACCAGGTGTTTGGCACAGCT
ATGCTGCTGCTGTGCCTGATGGCCCTGTCTGACCAGAAGAACAAACCGGCTGCAGCAGGC
AGCGAGCCTGTTGCGGTGGGTCTCCTGGTGCTGCTCATTGGCATTTCTCTGGGC
>Unigene0016307 219 869 Aquaporin 7 [Dicentrarchus labrax]
ATGAAGGACTTGGTGCCATCAGTAGAACGAGGAGTCTCTCAGCGGAAAGGAGTTAAAGTA
ACTCAACCCAAAGTTTGGCTAAAAAATGAACTTGTTCGTGTTGGACTTGCTGAATCCCTT
TGCACATATGTCATGATGGTGTTTGGCCTGGGCTCTGTGGCCCAGGTAGTGACAGGACAG
GGAGCATTTGGGCAGTACCTCAGCATCAACCTGGGTTTTGGACTGGGTGTCGCTATGGGG
GTACACGTTGGAGGGAAAGTCTCAGGGGCACACATGAATGCTGCAGTGTCATTCACAATG
TGCACGTTTGGTCGCCTTGCGTGGAGGATGTTGCCTGTGTATATTTTTGCACAGCTATTG
GGATCATTTCTGGCAGCAGGGACAGTTTATGCTGTCTATTATGAAGCCATTCATGATTAT
TGTGGAGGAAACCTGACTGTTACTGGTGTAAAGGCCACAGCTGGTATTTTTGCCACCTAT
CCCGCACCGTACCTCTCCTTGCTGGCTGGATTCATCGACCAGGTGTTTGGCACAGCTATG
CTGCTGCTGTGCCTGATGGCCCTGTCTGACCAGAAGAACAAACCGGCTGCAGCAGGCAGC
GAGCCTGTTGCGGTGGGTCTCCTGGTGCTGCTCATTGGCATTTCTCTGGGC
>Unigene0016428 22 1608 minus strand PREDICTED: activin receptor type-2A-like [Oreochromis niloticus]
CAGAGGATCAGATTCGGATGGAAAATGGGAGACGCCACCAAACTGGCCTTCGCCGTTTTC
CTCATCTCCTGCTCTTCAGGTGCCATTCTAGGACGCTCGGAGACTCAGGAGTGCGTGTAC
TACAACTCCAGCTGGGAGAAGGAGCGCACCAACCGCAGCGGCATCGAACCCTGCTATGGC
GAGAAAGACAAGCGGCGGCACTGCTTCGCCACGTGGAAAAATGTCTCTGGCACTGTGGAA
GTAGTCAAGCAAGGCTGCTGGCTGGACGACGTCAACTGCTACGACAGTAACGAGTGTGTG
GAGAAGAAGGAGAGTCCCGACGTTTTCTTCTGCTGCTGTGAAGGCAACATGTGCAACGAG
AGGTTCCTATACACCCCTGACGCGCCCCCGCAGAGCGACCTGCGCCAATCAACTGCCTAC
ACCACTTCCAACCCCTTTTCCCAGAAGCCCCAGCTCTTCAGCACTCTCCTTTACTCCCTG
GTTCCCATCATAGGCCTGGCTGCTGTCGTCCTCTTCTCCTTCTGGATGTGGAGACATCAC
AAACTGGCCTACCCAGCTGCCCTCGTCCCCACACATGATCCCGGACCCTCACCCCCGTCC
CCCGTTTTGGGACACAAACCACTGCAGCTGATCGAGGTGAAAGCCAGGGGGCGCTTCGGA
TGCGTGTGGAAGGCCCAGCTGCTGAATGACTATGTGGCCGTGAAGATCTTCCCCATCCAG
GACAAGCTGTCTTGGCAGAACGAGTATGAGATCTACAGCGTGTGCGGCATGAAGCACGAC
AACATCCTCCACTTTATCGGCGTGGAGAAGAGGAACAACAACCTGGACCTGGAGCTGTGG
CTCATCACCGCCTACCATGACAAGGGGTCACTGACAGACTACCTGAAGGCCAATGTTGTG
TCCTGGAACGAGCTCTGCCACATCGCCCAGACGGCGGCCCGCGGCCTCGCCTACCTCCAC
GAAGACATCCCAGGACACAAGGATGGACACAAACCCTCTATTGCTCACAGGGACATTAAG
AGTAAGAATGTGCTGTTGAAGAATAACCTGACAGCCTGCATAGCTGACTTTGGCCTTGCC
CTAAAGTTCGAGGCTGGAAAGTCAGCAGGAGACACACATGGACAGGTGGGAACACGGCGC
TACATGGCTCCTGAAGTCCTGGAGGGGGCCATCAATTTCCAGCGCGACTCCTTCCTGCGT
ATCGACATGTATGCCTTTGGCCTCGTCCTCTGGGAGCTCGCGTCACGGTGCACAGCCGCT
GACGGCCCAGTGGATGAGTACATGCTCCCCTTTGAAGAGGAGGTGGGTCAGCATCCGTCT
CTGGAGGACATGCAGGAGGTGGTGGTCCACAAGAAGCAGAGACCGCTGCTCAGAGAGTGC
TGGCAGAAACACACTGGTCTGGTGTTGCTCTGTGAGACCATTGAGGAGTGCTGGGACCAC
GAGGCCGAGGCTCGGCTGTCGGCTGGCTGCGTGGAGGAGCGAGTCGTGCAGATGCAGCGA
CAGGCGAGCGTCACAGCACCCGAGGAGATTGTCACAGTTGTCACCATGGTAACCAACGTG
GACTACCCACCTAAAGAGTCAAGTCTA
>Unigene0016482 112 807 PREDICTED: spermatid perinuclear RNA-binding protein-like [Oreochromis niloticus]
GTTCCCACTCAGGCGCTGCAGGCTCTGGGCTACGTGCTCAGCAGTGATGGAGACGTGGAC
TCGCTGAGCGCCGACGAGAAGTCAGATGGCGAAGGCAAGAACGACAGGATGTCCACCAGC
TCCAGCTCCACCTCCATCACCTCCTCCACAGACGCACAGGAGTCCAGACCTCCAGGTCCG
ATCCTGACAGCAGGAGGTAAAAACCCAGTGATGGAGCTGAACGAGAAACGCCGCGGCCTC
AAATACGAGCTGATATCAGAGAGCGGCAGCAGCTACGACAAGCGCTTTATCATAGAGGTG
GAGGTGGACAAGCAGGTTTTTCGGGGGACGGGTCCCAATAAGAAAGTAGCCAAAGCCAGC
GCCGCACTGGCCGCCCTGAACAGCCTGTTCTCCGGCTCCAAATCTACGACCAACAAGAAG
AAACGACCCAATCCTCCGCCAAAGCGACCCATGGCCTCCGTGCTGACCCTCCCAGCCCTC
GCTGCCAGACCTCCACGGGTCCCTGTCATCCCCAGAGCTCCCTACATCAGCACCCCACCC
ACACATGGATACATCCCCCCAGGTTTTGGTGCTCCTTATGGTTACAGCCCTGCAGGCGCC
CTCCCTGCCTACGGTTTTCCCTCCAGAATGCCCTCAGTAGTTGTCCCAGTCATCAGAGTC
CCCACAGCATACCCTGTCACCAACCTCTACCCCTAT
>Unigene0016483 2 1879 PREDICTED: spermatid perinuclear RNA-binding protein-like [Oreochromis niloticus]
GACCGCCATGTCATGGCCAAGCACGCCAGCATCTATCCGGCCCCGGAGGAGCTGGAGGCC
GTGCAGACGCTGGTGTCCACCGTGGAGGGAGCCCTCAAGAAAGTCTCTGATTGGATGGAC
GGCCTCAATAAATCCTCAGGGAAGACCTCCACCAGTAACGAGGCAGAGGACACCGCGGTG
GAGGAGGATGCTGCTGAGACAAAGCCGGATGCTACATCAGTGCTGTGCGGGGTGACGCGT
GTCAGCCTGGTGGCCAAAGGCCTGCTGATCAAAGGGGACATGGACCTGGAACTGGTGCTG
ATGTGCAGGGAGAAACCCACCAAACTGCTGCTGTACACCATCAGCGCCAACCTCCCGCTG
CAGATCCAGACAATGACGGAGGACAAATATGAGGTGCGGTCGTGTGTTCCTGAGGCAGCT
ATCCGGGTCTGCAGCACCAACAACCCTCAACTGACGCTGAAGATCACCCTCTCCTCCTTA
GCCATGAGGGAGGAACACAGCACCACAGAAGAAGAGGAGGGCGATCAGGACGTCGATAAG
GAGAAGCAGGAGGACAAGGAGGAGGAGGAGAAAGAGGAGGACGATGTCCTGGACAGGCAT
AAGTGCCAGGCTGCGCTGGCCTCGCTCCGACACGCCAAATGGTTCCAGGCCAGAGTCACA
GATCTCAAGTCCTGCGTCATCATCTTGAGGGTCCTCAGAGACATGTGCAACAGACTGCCT
GTGTGGCAGCCTCTAAAAGGATGGCCTCTGGAGCTGATCTGTGAAAAGGCCATAGCAACC
TGTAACCGGCCTCTGGGTCCAGGTGAGGCCCTGCGCCGTGCCATGGAGTGCATCGCCTCA
GGGATTCTCCTGCCAGGAGGCCCAGGAGTTCACGACCCCTGTGAGAGGGAACCTACAGAC
GTCCTGTCTGACCTCAGCGCCCAGCAGGCCGACGCCATCACACACAGCGCACAGCATGCG
TTACGCCTCCTAGCCTTTGGACAGCTTTACAAGGTCTTGAATATGGATCCTCTCCCCGCC
AGCAAACCCTCACCAAGGCTGTTAGAAGGCGGTTGTCAGAAGAGGCTCCGGGAGGACGCC
GGGTCAGATGACAGAGACTTCATCAAAAGGATGAAAGTCCTGGACTGGAGGATGACGGAT
CCAAACCACCCCATGAACGCTCTGATGCGCCTGAACCAGATCCACCCAGGTCTTCAGTAC
CGCCTACTGTCCCAGTCCGGCCCGGTCCACGCTCCGGTCTTCACCATGTCTGTGGAGATC
CAGGGAACCACCTACCAGGCCACCGGGAACTCCAAGAGAACCGCCAAGCTCCAAGTCGCC
CTCAAGGCGCTGCAGGCTCTGGGCTACGTGCTCAGCAGTGATGGAGACGTGGACTCGCTG
AGCGCCGACGAGAAGTCAGATGGCGAAGGCAAGAACGACAGGATGTCCACCAGCTCCAGC
TCCACCTCCATCACCTCCTCCACAGACGCACAGGAGTCCAGACCTCCAGGTCCGATCCTG
ACAGCAGGAGGTAAAAACCCAGTGATGGAGCTGAACGAGAAACGCCGCGGCCTCAAATAC
GAGCTGATATCAGAGAGCGGCAGCAGCTACGACAAGCGCTTTATCATAGAGGTGGAGGTG
GACAAGCAGGTTTTTCGGGGGACGGGTCCCAATAAGAAAGTAGCCAAAGCCAGCGCCGCA
CTGGCCGCCCTGAACAGCCTGTTCTCCGGCTCCAAATCTACGACCAACAAGAAGAAACGA
CCCAATCCTCCGCCAAAGCGACCCATGGCCTCCGTGCTGACCCTCCCAGCCCTCGCTGCC
AGACCTCCACGGGTCCCTGTCATCCCCAGAGCTCCCTACATCAGCACCCCACCCACACAT
GGATACATCCCCCCAGGT
>Unigene0016695 131 823 PREDICTED: UV excision repair protein RAD23 homolog B-like [Oreochromis niloticus]
GTGACAGGTCCGGCCTACGAGAACCTGGTGTCAGAGATCATGTCTATGGGTTATGAGCGG
GAGCAGGTGGTCGCTGCGCTCAGAGCCAGTTACAACAACCCGGACCGAGCCGTGGAGTAC
CTGCTCATGGGTATCCCAGCAGAGGCCAGTGATCTGCCACCTCAAGAGCCGGTTCGACAC
ACTGCTCCATCTAATCCCCCCACCCCTGCTACACAACAACCACAGCAGCCCCCAGCAGCC
TCTAACACAGGGCCAGTGTCTGGCAGCCAGCCTCCTGCGGCTGGTGGTGGAGGCTCTGTC
TCCACAGGGAACCCTCTGGAGTTCCTGAGGAACCAGCCTCAGTTCCAGCAGATGAGACAG
ATCATCCAGCAGAACCCGGCCCTCCTCCCGGCCCTGCTGCAGCAGCTCGGCAGAGACAAC
CCGCAGCTGCTGCAGCAAATCACGCAGCACCAGGAGCGTTTTGTACAGATGCTGAATGAG
CCGCGAGGTGGAGATGCTGGAGGTGAAGGTGCTGAGGCTCAGGGGTCACCACACACCAAC
TACATCCAGGTCACCCCACAGGAGAAGGAGGCCATTGAGAGGTTAAAAGCGCTGGGCTTC
CCTGAAGGTTTAGTCATCCAGGCTTACTTTGCCTGTGAGAAGAACGAGAACCTGGCCGCC
AACTTCCTGCTACAGCAAACATGGGACGATGAG
>Unigene0016696 131 721 PREDICTED: UV excision repair protein RAD23 homolog B-like [Oreochromis niloticus]
GTGACAGGTCCGGCCTACGAGAACCTGGTGTCAGAGATCATGTCTATGGGTTATGAGCGG
GAGCAGGTGGTCGCTGCGCTCAGAGCCAGTTACAACAACCCGGACCGAGCCGTGGAGTAC
CTGCTCATGGGTATCCCAGCAGAGGCCAGTGATCTGCCACCTCAAGAGCCGGTTCGACAC
ACTGCTCCATCTAATCCCCCCACCCCTGCTACACAACAACCACAGCAGCCCCCAGCAGCC
TCTAACACAGGGCCAGTGTCTGGCAGCCAGCCTCCTGCGGCTGGTGGTGGAGGCTCTGTC
TCCACAGGGAACCCTCTGGAGTTCCTGAGGAACCAGCCTCAGTTCCAGCAGATGAGACAG
ATCATCCAGCAGAACCCGGCCCTCCTCCCGGCCCTGCTGCAGCAGCTCGGCAGAGACAAC
CCGCAGCTGCTGCAGCAAATCACGCAGCACCAGGAGCGTTTTGTACAGATGCTGAATGAG
CCGCGAGGTGGAGATGCTGGAGGTGAAGGTGCTGAGGCTCAGGGGTCACCACACACCAAC
TACATCCAGGTCACCCCACAGGAGAAGGAGGCCATTGAGAGGGTCAGTTCA
>Unigene0016779 137 778 minus strand PREDICTED: grainyhead-like protein 1 homolog [Danio rerio]
CAGATCTTCATCTCTGTCAACTGCCTGAGCACAGACTTCTCCTCTCAGAAGGGGGTGAAG
GGTCTTCCTCTGAACCTGCAGATCGACACCTACAGCTACAACAACCGCAGCAACAAGCCC
ATCCACCGTGCCTACTGCCAGATCAAAGTCTTCTGTGACAAGGGAGCGGAGAGGAAGATC
CGAGATGAGGAGAGGAAGCAGTCCCGCCGGAAAGGGAAGGTGGCCGACATCAACGCTAGC
CTGTCCTTTGTGGATGTCAAGGTTCCCATCCTCCAGAAACGCAATGATGTGACCATCTTC
AAGATGATGAGCGACCTTGAGACACAGCCTGTGCTCTTCATTCCTGACATTCACTTCTCT
ACGTTCCAGCGCCATCCTTTCGCAGCAGAAGATGGAGAGGACAGCTCGGGCATGAAGAGA
TTACCCTTCAGTGATGATGAGTTCGGTTCACCCCCAAACAAGGTGGCGAGAGTGGAGGAA
CCAAAGAAAGTCCTGCTGTACGTGCGCAAAGAAACAGAGGAGGTGTTTGATGCCCTCATG
CTGAAGAATCCCACGTTGAAAGGCCTGATGGAAGCTATTTCAGAGAAGTATGAGTTGCCT
TTGGATAAGGTTGGAAATGTGTATAAGAAGTGCAAGAAAGGG
>Unigene0016782 139 1608 PREDICTED: probable histone deacetylase 1-B-like [Oreochromis niloticus]
ATGGCTTACACGACCGGTGGGACGAAGAAGAAGGTCTGCTACTACTATGACGGTGACATA
GGAAATTATTACTATGGACAGGGGCACCCAATGAAACCACATCGCATCCGGATGACTCAC
AACCTGCTTCTGAACTATGGACTGTACAGGAAAATGGAAATCTATAGACCACATAAAGCC
ACAGCAGAGGAGATGACAAAATATCACAGTGATGACTACATCAAGTTTCTCCGATCCATA
CGACCAGACAACATGTCTGAGTTCAGCAAGCAGATGCAGCGCTTCAATGTTGGAGAGGAC
TGTCCTGTATTCGATGGGTTGTTTGAGTTCTGCCAACTCTCTGCCGGTGGCTCTGCTGCT
GGTTCAGTGAAACTGAACCGACAGCAGACTGACATTGCAGTGAACTGGGCCGGAGGACTG
CACCACGCTAAGAAGTCTGAAGCCTCTGGGTTCTGCTACGTTAATGACATCGTGCTGGCC
ATCTTGGAACTGCTCAAGTACCACCAGAGGGTGCTGTACATTGACATAGACATCCACCAT
GGAGACGGGGTGGAGGAGGCCTTCTACACCACAGACAGGGTCATGACTGTCTCTTTTCAC
AAGTATGGGGAGTACTTTCCTGGAACTGGAGACTTGAGAGACATCGGAGCTGGAAAGGGC
AAGTACTATGCAGTAAACTACCCACTTAGAGACGGGATTGATGATGAGTCCTATGAAGCC
ATCTTCAAACCGATCATGGCTAAAGTCATGGAGATGTACCAGCCAAGTGCTGTGGTACTG
CAGTGTGGAGCTGATTCGCTTTCTGGAGACCGACTGGGCTGCTTCAACCTCACCATCAAA
GGTCACGCCAAATGTGTGGAGTACATCAAAAGTTTCAACCTGCCTCTGCTGATGCTGGGC
GGCGGTGGCTACACCATTCGTAACGTGGCCCGCTGCTGGACCTACGAAACGGCCGTGGCC
TTGGACTGCTCCATCCCCAACGAGCTGCCCTACAACGATTACTTTGAGTACTTCGGGCCT
GACTTCAAGCTGCACATCAGCCCCTCCAACATGACCAACCAGAACACCAACGACTACCTG
GAGAAGATTAAGCAGCGTTTGTTTGAGAACTTGCGTATGCTGCCTCACGCCCCGGGAGTG
CAGATGCAGGCCATCCCTGAGGATGCTGTTCAGGAGGACAGTGGAGATGAGGAGGAAGAT
GACCCCAACAAACGCATCTCCATCCGTGCTCATGACAAGAGGATAGCTTGTGAGGAGGAG
TTCTCTGACTCCGAGGATGAAGGTGAAGGAGGCCGGAGAAATGCAGCTAGCTTCAAGAAA
TCCAAGCGAGCCAAAACAGAAGGAGAGAAAGAGGGAGAAGAAAAGGAGAAGAAAGGTGAG
GAGGAAACAAAAGAAGTAAAAGAAGAGGAGAAGGTGCCAGAGGAGGAGAAAATGGACACA
TCAAAGCCAAAAGAGGAATCCAAGACACCT
>Unigene0016783 172 1641 PREDICTED: probable histone deacetylase 1-B-like [Oreochromis niloticus]
ATGGCGCTTACTTCTCAAGGAACAAAGAAAAAAGTTTGCTATTACTATGACGGGGATGTG
GGGAACTACTACTATGGCCAGGGCCATCCCATGAAACCCCACAGGATCCGCATGACACAC
AACCTCCTTCTCAACTATGGACTGTACAGGAAAATGGAGATCTATAGACCACACAAAGCC
AGTGGTGAAGAAATGACAAAATACCATAGTGATGACTACATTAAGTTCCTGAGGTCCATC
CGACCAGACAACATGTCTGAATACAGCAAACAGATGCAGAGATTCAATGTCGGAGAGGAC
TGTCCGGTGTTTGATGGTCTGTTTGAGTTTTGCCAGCTCTCAACAGGTGGCTCCGTCGCT
GGAGCAGTGAAGCTGAACAAGCAGCAGACAGATATCGCCATCAACTGGGCTGGCGGACTC
CACCACGCCAAGAAGTCTGAGGCCTCGGGTTTCTGCTACGTCAACGATATCGTCCTAGCC
ATCCTTGAGCTGCTCAAGTACCACCAGAGGGTGTTATACATAGACATTGACATCCACCAC
GGTGATGGAGTGGAGGAGGCCTTCTACACCACAGACAGGGTCATGACTGTCTCTTTTCAC
AAGTATGGGGAGTACTTTCCTGGAACTGGAGACTTGAGAGACATCGGAGCTGGAAAGGGC
AAGTACTATGCAGTAAACTACCCACTTAGAGACGGGATTGATGATGAGTCCTATGAAGCC
ATCTTCAAACCGATCATGGCTAAAGTCATGGAGATGTACCAGCCAAGTGCTGTGGTACTG
CAGTGTGGAGCTGATTCGCTTTCTGGAGACCGACTGGGCTGCTTCAACCTCACCATCAAA
GGTCACGCCAAATGTGTGGAGTACATCAAAAGTTTCAACCTGCCTCTGCTGATGCTGGGC
GGCGGTGGCTACACCATTCGTAACGTGGCCCGCTGCTGGACCTACGAAACGGCCGTGGCC
TTGGACTGCTCCATCCCCAACGAGCTGCCCTACAACGATTACTTTGAGTACTTCGGGCCT
GACTTCAAGCTGCACATCAGCCCCTCCAACATGACCAACCAGAACACCAACGACTACCTG
GAGAAGATTAAGCAGCGTTTGTTTGAGAACTTGCGTATGCTGCCTCACGCCCCGGGAGTG
CAGATGCAGGCCATCCCTGAGGATGCTGTTCAGGAGGACAGTGGAGATGAGGAGGAAGAT
GACCCCAACAAACGCATCTCCATCCGTGCTCATGACAAGAGGATAGCTTGTGAGGAGGAG
TTCTCTGACTCCGAGGATGAAGGTGAAGGAGGCCGGAGAAATGCAGCTAGCTTCAAGAAA
TCCAAGCGAGCCAAAACAGAAGGAGAGAAAGAGGGAGAAGAAAAGGAGAAGAAAGGTGAG
GAGGAAACAAAAGAAGTAAAAGAAGAGGAGAAGGTGCCAGAGGAGGAGAAAATGGACACA
TCAAAGCCAAAAGAGGAATCCAAGACACCT
>Unigene0016784 172 1620 PREDICTED: probable histone deacetylase 1-B-like [Oreochromis niloticus]
ATGGCGCTTACTTCTCAAGGAACAAAGAAAAAAGTTTGCTACTACTATGATGGTGATGTT
GGAAACTATTACTATGGTCAGGGGCATCCCATGAAGCCCCACCGAATCCGCATGACACAC
AACCTGTTGCTCAACTATGGCCTGTACAGAAAGATGGAGATATATCGTCCACACAAAGCC
AGCGGAGAGGAGATGACCAAGTATCACAGTGACGACTACATCAAATTCCTGCGTTCAATC
CGACCAGACAACATGTCAGAGTACAGCAAACAAATGCAGAGATTTAATGTGGGGGAGGAC
TGTCCAGTGTTTGATGGTCTGTTTGAGTTCTGCCAGCTCTCAGGAGGGGGCTCCGTCGCT
GGTGCAGTGAAGTTGAACAAACAGCAGACAGACATTGCTATCAACTGGGCTGGAGGTCTG
CATCATGCCAAGAAGTCTGAGGCCTCTGGGTTTTGCTATGTCAACGACATTGTGCTGGCT
ATTCTGGAATTACTGAAATACCACCAGAGAGTTCTGTACATAGATATTGACATCCACCAT
GGGGACGGTGTGGAGGAGGCCTTCTACACCACAGACCGCGTTATGACAGTTTCCTTCCAC
AAGTACGGAGAGTACTTCCCTGGCACAGGCGATCTGAGAGACATTGGTGCTGGGAAGGGT
AAATATTATGCCGTGAATTATCCACTGAGGGATGGGATTGATGATGAGTCATATGAAGCC
ATATTCAAACCAATCATGGCCAAGGTGATGGAGATGTACCAGCCCAGCGCAGTGGTTCTG
CAGTGCGGAGCTGATTCTTTGTCAGGAGACAGGCTCGGCTGCTTTAACCTCACCATTAAA
GGTCATGCCAAGTGTGTGGAGTATATAAAGAGCTTCAACTTGCCGCTGTTAATGCTGGGT
GGAGGAGGCTACACCATCCGTAATGTGGCTCGCTGCTGGACATATGAAACTGCTGTAGCC
CTTGATTCCTCCATCCCTAATGAGCTCCCATACAACGACTACTTTGAATACTTTGGACCA
GACTTCAAGCTGCACATCAGCCCCTCCAACATGACCAACCAGAACACCAATGAGTACCTG
GAGAAGATCAAGCAGCGTCTGTTTGAAAACCTCCGCATGCTGCCTCACGCCCCTGGGGTC
CAGATGCAGGCGATCCCCGAGGATGCCCCCCACCCAGACAGCGGGGACGAGGATGAGGAG
GACCCCGACAAACGCATCTCCATCCGGGCCCACGACAAGAGGATAGCCTGTGAGGAGGAG
TTCTCTGACTCTGAGGACGAGGCGGAGGGGCAGGGAGGAGGCCGCAGGAACGCAGCCAAC
CACAAGAAGGTGAAACGAGTGAAGAAGGAGGAAGAGAAGGAAGGAGAGGAAAAGAAAGAA
GTGAAAGAGGAGGAGAAGGAGGAAGAGAAGATGGACACGTCAGGACCTAAAGAAGAGGTG
AAGACAACT
>Unigene0016810 2 217 minus strand Notch homologue 3 [Danio rerio]
CCTCCCTCCCAGCACAGCTACTCATCAGCACTAGATGCCACGCCCAAGCATTACCTCCAT
TTGCCCAGTGAGCATCCCTATCTGACCCCCTCCCCAGAGTCTCCTGAGCCCTGGTCCAGC
CCCTCTCCTCACTGCGTCTCCGACTGGTCAGATTCCACACCCAGCCCAGCAGTTGCTGGC
CCTGCCCAGACCCAAATTACTCAAATTCCAGAGGCC
>Unigene0017413 3 251 minus strand TATA box binding protein, isoform CRA_b [Rattus norvegicus]
TGTCCCCTGGACCTGAAGTTCATCGCCCTGCAAGCCAGAAATGCAGAGTACAACCCAAAG
CGCTTTGCAGCCGTCATCATGAGGATCCGTGAGCCTCGAACCACAGCGCTGATCTTCAGC
TCAGGGAAGATGGTCTGTACCGGAGCCAAGAGTTACGAACCAGAGCTGTTTCCAGGCCTC
ATCTACCGGATGGTGAAACCTCGTATCGTCCTGCTCATCTTTGTGTCTGGGAAGGTGGTT
CTGACCGGT
>Unigene0017414 3 320 minus strand TATA box binding protein, isoform CRA_b [Rattus norvegicus]
TGTCCCCTGGACCTGAAGTTCATCGCCCTGCAAGCCAGAAATGCAGAGTACAACCCAAAG
CGCTTTGCAGCCGTCATCATGAGGATCCGTGAGCCTCGAACCACAGCGCTGATCTTCAGC
TCAGGGAAGATGGTCTGTACCGGAGCCAAGAGTTACGAACCAGAGCTGTTTCCAGGCCTC
ATCTACCGGATGGTGAAACCTCGTATCGTCCTGCTCATCTTTGTGTCTGGGAAGGTGGTT
CTGACCGGAGCTAAAGAACGAGCTGAGATCTACGAAGCGTTTGAGAACATTTATCCGATC
CTGAGAGGCTTCAGGAAA
>Unigene0017457 2 130 minus strand PREDICTED: alpha-type platelet-derived growth factor receptor-like [Oreochromis niloticus]
TACTGCTTCTACGGGGACCTGGTCAACTACCTGCACAAGAACAGGGAGAACTTCCTGAGC
CTGACCCCAGAGAAGAGCAAAAAGGAGCTAGATATCTTTGGAATCAACCCTGCGGATGAG
AGCAGCAGG
>Unigene0017629 2 1528 PREDICTED: calpain-5-like [Oreochromis niloticus]
CAAAAAGTCATTCCTGACTGGAAGGAGCAGGAGTGGGATACAGAGAAGCCCGACTCGTAT
GCTGGGATTTTCCACTTCCGCTTCTGGCGCTTTGGCGAGTGGGTGGATGTGGTGATCGAC
GACCGGCTACCGACAGTGGACAACCAGCTTGTCTACTGCCACTCCAATGACAGCAATGAG
TTCTGGAGCGCCCTGGTGGAGAAGGCTTACGCCAAGGTTTATGGCTGCTACGAGGCTTTG
GACGGGGGAAACACGGCCGACGCGCTGGTGGACTTCACTGGCGGTGTTTCAGAGCCCGTG
GACCTGCTGGAGGGTCAGATGGCCACAGACGAAGTGGCCCGTAACCAGCTGTTCGAAAGA
GTTCTCAAAGTCCACAACAGAGACGGCCTCATCAGCTGCTCCATCAGGGCGACCACAATC
GAGGACATGGAGGCACGGCTGGACTGCGGCCTGGTCAAAGGCCACGCGTACGCTGTAACA
GACGTACGGAAAGTGCGGCTGGGTCACGGACTGCTGGCCTTCTTCAAATCGGAGAAGCTG
CACATGATCCGCATGAGGAATCCCTGGGGAGAGAAGGAGTGGAGCGGCCCGTGGAGCGAC
AGCTCGGAGGAGTGGAACAAGGTGAGCAAGAGCGAGAGAGAGAAGCTGGGCGTCACCGTG
CAGGACGACGGCGAGTTCTGCTTTTCCCTCTAGTCGGTATCCACTTTCTCCGGTCTCCTC
TCTCCTCCTCTTTTCCTGCCCTCCTGCAGGATGACGTTCGACGACTTCTGCCAGTACTTC
ACCGACCTGATCCTGTGCCGCCTCATCAACACCTCCTACCTGAGCATCCACAAAACCTGG
GAGGAGGAGGTGATGAGGGGCTCCTGGATCCACCGCCAGGCCCCGCTGCGCAACCGATCC
GGAGGCTGCATCAATCACAAAGCCACCTTCCTGCAGAACCCTCAGTATGTGTTTGACGTG
AAGAAGGTGGAGGACGAGGTGCTGATCTGCTTACAGCAAAAAGAAAAGAGGGCCACACCC
AAAGAGGGCAAAGGGGAAAACCTCGCCATAGGCTTCGACATTCACCGGGTGGAGCTAAAT
CGGAAGTACCGTATGCACTCAGCCCAGCAGAAAGTAGCGGGCTCCATCTACATCAACTCG
CGCTGCGTCTTCCTCAGGAAGGAGCTGAAGGAGGGCCGCTACGTCATCATTCCCACAACC
TTTGACCCCGGGCAGCAGGGCGACTTCCTGCTCCGTGTCTTCACTGATGTGCCTTCAGAC
TGCAAAGAGCTGACTCTGGACGAGCCTCCTCAGACGTGTTGGACGGGGATGTGTGGCTAC
CCTCAGCTGGTCACTCAGGTCCATGTACTGAACGCTGAGGGTCTGCAGGGACAGGACTCC
AATGGAGCTGTGGATCCCTACGTGATCATCACCTGTGAAGGAGAGAGGGTCCGTTCGCCG
GTTCAGAAGGACACACGGTGCCCAAACTTTGACATCAAAGGCCTCTTCTACCGCAAGAAA
CCCAAGGACGGCATCCACATCGAGGTG
>Unigene0018048 558 791 PREDICTED: DNA ligase 3 [Oreochromis niloticus]
CAGACACTGTTGGACATCTTCAGCGGGGTGAAGCTCTTCATGCCTATTTCAGTGCAGGAC
TTTGACAAACTGAGGCGATACTTTGTGGCGTATGACGGAGACCTCGTACCAGACTACGAC
ACCACCTCAGCCACACACACTCTGGGTGAACCTGACGAGAACAGCCAGGCCCAGAGAGTC
ACACCCAGCTGGATCTGGGAATGTATCCGCAAGAGGCGCGTCGTACCTCCCTGT
>Unigene0018115 29 457 minus strand PREDICTED: histone H2A.x-like [Oreochromis niloticus]
ATGTCTGGACGTGGTAAGACCGGCGCCGGAAAGGCCAGAGCGAAGGCCAAGACCCGTTCC
TCCCGGGCCGGGCTCCAGTTCCCCGTCGGCCGTGTCCACAGGCTGCTGAGGAAGGGAAAC
TACGCCGAGCGCGTCGGTGCCGGCGCTCCCGTGTACCTGGCCGCGGTGCTGGAGTACCTG
ACCGCCGAGATCCTGGAGCTGGCCGGGAACGCCGCCCGCGACAACAAGAAGACCAGGATC
ATCCCCCGCCACCTGCAGCTGGCCGTCCGCAACGACGAGGAGCTGAACAAGCTGCTCGGC
GGAGTCACCATCGCTCAGGGCGGCGTGCTGCCCAACATCCAGGCGGTGCTGCTGCCCAAG
AAGACCGGCCAGTCTGCGCCTAGCTCCGGCAAGGCGGGAAAGAAGGCCTCCTCTCAGTCT
CAAGAGTAT
>Unigene0018197 4 207 minus strand PREDICTED: relaxin receptor 2-like [Oreochromis niloticus]
TTGTCCGCTTTTGTTTTCTCTGAATACTCTGCCCTACAGAGACTGTTTCTTCAGAACAAC
AGTCTCCAGTTCGTATCCAAACATGCCTTCAGTGGCCTGCACAATTTAAAGAAGTTGTTT
CTCAGTGAGAACTTGATATCCTCCCTCAGTCCTGGTGTGTTCAGAGATCTCCATCAGTTA
GAGTGGCTGGTGTTGGATCATAAC
>Unigene0018217 989 2518 PREDICTED: amidophosphoribosyltransferase-like [Oreochromis niloticus]
ATGGAGCTCGAGGAGTGCGGTATCGGGGAGGAGTGCGGGGTTTTCGGCTGCGTGGCCGCC
GGAGAGTGGCCCACACAGCTGGAGGTGGCGCAGGTCCTGACTCTGGGGCTGGTGGCCTTA
CAGCACAGGGGACAGGAAAGCGCCGGAATCGTTACAAGTGATGGAGCCAGTCCACCTACA
TACACAACCCACAAGGGAATGGGACTTGTTAGCACTGCTTTTCCGCCCGAGGCTCTTCTC
AAACTGCGCTATGGTAACCTTGGCATTTGTCACACACGCTATTCAACCACTGGGATCTCG
GAGCTGCAGAACTGCCAGCCCTTTGTGGTGGATACGCTGCATGGCAAGATTGCTGTTGCA
CACAATGGAGAGCTGGTTAATGCTCATGCCTTGAGGAAAAAGGTAATGCGCCATGGTGTA
GGCCTCTCCACCAGCTCAGATAGCGAGCTCATCACCCAGCTACTGGCCTTTACTCCACCT
ATGGAGGAGCTGGATGCACCGGACTGGGTTGCCAGAATTAAAAACCTCATGACTGAGACC
CCAACATCCTACTCACTGTTGGTGATGTTCAAAGACGTCATCTATGCAGTGCGTGACCCT
TATGGAAATCGACCCCTCTGCATTGGACGGGTTGTTCCCATCTCTAAACTGCACAGTCCA
GGTGCTGGAGAGGAGGACACTGAGGGGTGGGTTGTGTCATCAGAGTCCTGCAGTTTTCAG
TCCATCGGTGCCAAGTATTACAGAGAGGTCTTACCAGGAGAGATAGTCCAGATATCCAAA
CATGGAGTCAAGTCTCTGAGTGTTGTGCCTCGACCTGAGGGAGACCTCCCTGCCTTCTGC
ATATTTGAATATGTTTATTTTGCCAGACCAGACTCTATTTTTGAAGGACAGATGGTCTAT
ACTGTGAGGCAGCGCTGTGGTCGGCAGTTAGCCATCGAGGCTCCGACCAACGCAGACGTT
GTCAGCACTGTGCCAGAGTCTGCAACACCTGCTGCACTGGGCTACGCTCAGCAGGCTGGG
CTGCCATACATCGAAGTTTTGTGCAAGAACCGCTACGTTGGGAGAACATTTATTCAACCA
AATACCCGTCTGAGGCAACTTGGGGTGGCCAAGAAGTTTGGGGCACTGACGGACAATTTC
ACGGGGAAACGAGTGGTGCTAATTGACGACTCCATTGTCAGAGGCAACACCATCTCCCCC
ATTATAAAACTGCTCAAGGAGGCTGGTGCAACAGAGGTTCACATCAGAGTGGCCTCTCCA
CCAATCAGGTTCCCTTGTTACATGGGCATCAACATCCCAACCAAGGAAGAGCTCATTGCC
AACAAGCCAGAGTTTAAGGACATTGCTGGATACATAGGTGCAGACAGTGTTCAGTATCTG
ACTGTGGAGGGCCTGGTATCAGCTGTGCAGGAGGGGATCGCCTCCGTCCAGGAGAAGGAC
AAGATGATCAGCTCCAGTAACAAGTCCAGTAGGAGAGTGGGCCACTGCACTGCCTGTCTG
ACTGGGAAATATCCAGTGGAGCTGGAGTGG
>Unigene0018927 1268 2023 minus strand Protein FAM105B [Dicentrarchus labrax]
GGTTATAATGAGATGTCCCAGAGGTTTGGCAGCTTGAGGAGAGTGAGGGGAGACAACTAC
TGTGCCCTCAGAGCCACGCTGTTCCAGGTGCTCTCCCACAGCACCCAGCTGCCTGTGTGG
CTGCGGGAGGAAGAGGACATAACTGTGCTGCTGAAGCAACTGGAAGCCCAGGAAGGCCTG
ATAAGTCAGTGGACATTTCCTGGAGATTGCCTGCAGGGAGATGGGACAGGAGATGTCTAC
CAGCAGCTAAAAGGCTACATGGAGCTTCTCCGAAATAAGTGGCAGGCAGCAGTGGACTGT
CCCTCTGATGTGGAGCGGCAGCAGCTGTGTGAGCAAGTGTTTCAGGGTGGAGAAGAGGAG
CTCGGGCTGCTGGAGGCACTCAAGCTGCTCATGCTGGGCCGAGCAGTGGAGCTGCACGGC
TGCATGCAGGGTGGCGGAGACGTCCCGCTCTTCTGCTGGCTGCTGTTTGCACGGGACTCG
TCCGACTGCCCGCGTTCCTTCCTCTCCAACCACCTCAGCCACGTGGGCCTCAGTGCCGGG
CTGGAGCAGGTGGAGATGTTCCTGCTGGGCTACGCCTTGCAGTGCACTATTGAGGTTTAC
AGACTGTACAAAGCCGACACAGAGGAGTTTGTCACCTACTACCCAGACGACCATAAGGAC
GATTGGCCGTTGGTGTGCCTCGTCACAGAGGATGATCGCCACTACAATGTACCAGTCGTA
GAAGCTGCAGAACAACACAAGGAGCTCAACTCGAGC
>Unigene0018928 795 1907 minus strand FAM105B [Salmo salar] >gi|209153940|gb|ACI33202.1| FAM105B [Salmo salar]
GAGAGCGCTCCCTCAGAGACCGAGACTCAGGCAGGGAATGATCCTGAGATTCAGGAGGTA
ACTGGGAAAGAGGAGCAGCCGGCAGGAAGCTCGGCCACTGATGTCAAGGTTGAAGTGGCA
CCTGTCCCAGAGAAGGAAGACTCTGCTGAAGATGACCTGGGCAACAGTGAAGAAGACCTG
TACAGAGGGGCCGAAGAGCTATCAGTGTCCCAAAGTAATAAACCAGGACCGTCTGTGTTC
GAAACTACATTTTTAAAGGTGGAGGACAGATGCAGTTTGGCCCCAGCGGTGGATATTCTG
TCTTACAGCGAGAGAGAGTGGAAAGGAAATACTGCCAAAAGTGCTCTCATTAGAAAGGGT
TATAATGAGATGTCCCAGAGGTTTGGCAGCTTGAGGAGAGTGAGGGGAGACAACTACTGT
GCCCTCAGAGCCACGCTGTTCCAGGTGCTCTCCCACAGCACCCAGCTGCCTGTGTGGCTG
CGGGAGGAAGAGGACATAACTGTGCTGCTGAAGCAACTGGAAGCCCAGGAAGGCCTGATA
AGTCAGTGGACATTTCCTGGAGATTGCCTGCAGGGAGATGGGACAGGAGATGTCTACCAG
CAGCTAAAAGGCTACATGGAGCTTCTCCGAAATAAGTGGCAGGCAGCAGTGGACTGTCCC
TCTGATGTGGAGCGGCAGCAGCTGTGTGAGCAAGTGTTTCAGGGTGGAGAAGAGGAGCTC
GGGCTGCTGGAGGCACTCAAGCTGCTCATGCTGGGCCGAGCAGTGGAGCTGCACGGCTGC
ATGCAGGGTGGCGGAGACGTCCCGCTCTTCTGCTGGCTGCTGTTTGCACGGGACTCGTCC
GACTGCCCGCGTTCCTTCCTCTCCAACCACCTCAGCCACGTGGGCCTCAGTGCCGGGCTG
GAGCAGGTGGAGATGTTCCTGCTGGGCTACGCCTTGCAGTGCACTATTGAGGTTTACAGA
CTGTACAAAGCCGACACAGAGGAGTTTGTCACCTACTACCCAGACGACCATAAGGACGAT
TGGCCGTTGGTGTGCCTCGTCACAGAGGATGATCGCCACTACAATGTACCAGTCGTAGAA
GCTGCAGAACAACACAAGGAGCTCAACTCGAGC
>Unigene0018932 1268 2023 minus strand Protein FAM105B [Dicentrarchus labrax]
GGTTATAATGAGATGTCCCAGAGGTTTGGCAGCTTGAGGAGAGTGAGGGGAGACAACTAC
TGTGCCCTCAGAGCCACGCTGTTCCAGGTGCTCTCCCACAGCACCCAGCTGCCTGTGTGG
CTGCGGGAGGAAGAGGACATAACTGTGCTGCTGAAGCAACTGGAAGCCCAGGAAGGCCTG
ATAAGTCAGTGGACATTTCCTGGAGATTGCCTGCAGGGAGATGGGACAGGAGATGTCTAC
CAGCAGCTAAAAGGCTACATGGAGCTTCTCCGAAATAAGTGGCAGGCAGCAGTGGACTGT
CCCTCTGATGTGGAGCGGCAGCAGCTGTGTGAGCAAGTGTTTCAGGGTGGAGAAGAGGAG
CTCGGGCTGCTGGAGGCACTCAAGCTGCTCATGCTGGGCCGAGCAGTGGAGCTGCACGGC
TGCATGCAGGGTGGCGGAGACGTCCCGCTCTTCTGCTGGCTGCTGTTTGCACGGGACTCG
TCCGACTGCCCGCGTTCCTTCCTCTCCAACCACCTCAGCCACGTGGGCCTCAGTGCCGGG
CTGGAGCAGGTGGAGATGTTCCTGCTGGGCTACGCCTTGCAGTGCACTATTGAGGTTTAC
AGACTGTACAAAGCCGACACAGAGGAGTTTGTCACCTACTACCCAGACGACCATAAGGAC
GATTGGCCGTTGGTGTGCCTCGTCACAGAGGATGATCGCCACTACAATGTACCAGTCGTA
GAAGCTGCAGAACAACACAAGGAGCTCAACTCGAGC
>Unigene0019138 205 339 PREDICTED: corticotropin-releasing factor receptor 1-like [Oreochromis niloticus]
TTGTGTGTTCAGAGGAAGAGTAAAGTCCATTATCAGGTTGCTGTGATAATCAACTACCTG
GGTCATTGTATCTCTCTGGGAGCGCTCCTGCTAGCCTTCACCCTCTTCATGAGACTAAGG
TAACACACTTGTCTG
>Unigene0019303 26 211 PREDICTED: disks large homolog 1-like isoform 1 [Oreochromis niloticus]
CAGTCTCTCAATGACAAGCGTAAAAAGAACCTCTTTTCCCGAAAGTTTCCGTTCTACAAG
AGCAAAGAGGCGAGCGAGCAGGAGACCAGCGATGTCGACCAACACGTGACCTCTAACGCC
AGCGATAGCGAGAGTAGCTACCGTGGACAGGAGGAGTATGTTTTGTCGTATGAACCCGTC
ATTCAG
>Unigene0019470 4 138 minus strand PREDICTED: voltage-dependent T-type calcium channel subunit alpha-1H-like [Oreochromis niloticus]
CTGTCAACAAGGAAGATGTCCGTATCCAGGATGCACTCTCTGCCTAATGACAGCTACATG
TTCCGACCAGTGCGGCCCGCCAGCGCCCCCCACCCCTTGGAAGAGGTGGATCTTAGTCCC
CAGCACCAGCATTCA
>Unigene0019472 1 5271 PREDICTED: voltage-dependent T-type calcium channel subunit alpha-1H-like [Oreochromis niloticus]
GAGTATTCTCTGGATGGCCATAACGCCAGTCTGTCAGCCATCCGTACCGTCCGAGTGCTC
AGGCCACTGCGAGCCATCAACAGAGTTCCAAGTATGCGGATCTTGGTGACACTGCTGTTG
GACACCCTGCCTATGTTAGGAAATGTCCTCCTCCTCTGCTTCTTTGTCTTTTTCATCTTC
GGCATTGTGGGAGTCCAGCTGTGGGCGGGACTTCTGCGCAACCGCTGCTTCCTGGGAGAG
GATATCAGAACAATGTACAACTTGTCCATAAGTTCTTACTACATGACGGAGGAAGGTGAA
GACAGCCCTTTCATCTGCTCGGCTCCCCGCGAGAATGGGATGCAGCGCTGCCACGATGTG
CCGCCCTATTCCGAGGGCGGGGCGAAGTGTTCACTGGCTGCTCCCCACCAAAGTTCAGCT
CTGATTGGATCAGCTCCTGTGGTGGGAGGGGCCAGTGTTAATGGCTGCGTTAACTGGAAC
CAGTACTATAATGTGTGTCGCCCTGGGGACCTCAACCCTCACAAGGGAGCTGTCAACTTT
GACAACATTGGCTATGCCTGGATAGCCATATTCCAGGTCATCACACTAGAAGGATGGGTA
GATATCATGTACTATGTCATGGATGCACACTCCTTCTACAATTTTATATATTTTATACTG
CTCATTATTGTGGGCTCTTTCTTCATGATCAACTTGTGCCTCGTGGTCATCGCCACCCAG
TTCTCTGAGACAAAGCAAAGGGAGAACGCCCTGATGAGGGAGCAGCGCGCACGCTACATG
TCCAACGACTCCACGCTCGCCAGTTACAGCGAACCGGGCTCGTGCTATGAGGAGATGCTG
CGCTACATCAGTCACCTTTATCGCAAGTTCACACGCAGGCTGCAGAGGATGTACTCCGGA
TGGCACAGCAAACGGCGTAAAAAGGTGAATCCTAATGGCAGTGGCGGAGGCAGTAACGGT
GGGGGTAATGGACATGGCCACGGGTCCAGCAGGGGCTGCGGTGCTTCAGGCCCAAATAAT
GCATTGTGGCTGAGACCGATCCATAACCTCCTGCAGCACCACCAGCACCAGCACTGTCGC
CTCAGCAATGGGGGGCAGCACACCATCAATGTGGGAACTGCTGAGCACATAGACAGAGAA
GGAAGCATTGGAGGAGGGGAGGAGCTCGAGATGAAGTCGCTTCCTGTCCGGAGAGGAAGT
ACAAATGGAAATAACAGTGGCGGCAGTGGCGGCAGTGGCGGCAATGGTGGCGGTGGCGGC
AACGGAAGCAACCCATCTGCGGTCACCCATGGCATGGGGGCGTTGCTCGGGCGGCTGAAT
GGGGGGATGAATTATCCCACCATTCTGCCGTCTTTTGTGTGCAGCTACAGCAGTAAGACA
CCACCACCTCACTCGCAGCAGTGCAGGCCCAGTCCTGAGCAGCATCCACCAAACCACCCA
TCTTCTGAACACACAGAGACACTCAACAAGCTCTACGAGCTGATGGGACAGCACAGTCGC
CAGAGGCTGCTGTACCAGCTGGCAGGCGTGGTGCCCAGCCCTCTGCTCCTGGAGCTGCTT
AGCTGCCCTCTGTGTGCCCGCAGCCTGGAGACCTTAGAGCTGGAACTGGGAGACCTGGAG
GGAGGCAGAGGAGAGGCAGACGGACTGCACGACTTCCCCCAGGTCAGAATGGATGGCGGT
GCACTAATGATGATGGGGGGAGATCTGAGAGGTAGAAGAGGTCGGAGCAGGCGGCGGGGG
GTTGTAGAGTACAAGAACGGAGCAGTTCGGGCCTGGATTGACTTCAGGGAAAAACTGAAG
AGGATTGTGGAAAGTAAATACTTCAACCGGGGGATCATGATCGCTATCCTCATCAATACT
CTCAGCATGGGGATAGAGTACCACGAGCAGCCCGAGGAGCTGACCGATGTGTTAGAGATC
AGTAACATAGTCTTTACCAGTATGTTTGTCCTGGAGATGGGCTTCATGCTGCTGGCTTTT
GGCTTGTTTGGATACATCAGGAACCCATACAACATATTCGACAGCATCATTGTAATCATC
AGCGTGTGGGAAATAATCGGTCAGGCAGACGGTGGGCTGTCAGTCCTGAGAACATTTCGT
CTGCTGCGGGTTCTGAAGCTGGTTCGCTTCCTGCCTGCCCTGAGGAGACAACTGGTAGTC
CTGATGAAGACCATGGACAACGTGGCCACCTTCTGCATGCTGCTGATGCTTTTCATCTTC
ACTTTCAGTATACTGGGTATGCATCTGTTTGGTTGTAAATTCAGCCTCCAAATGGAGAAT
GGAGACACAATCCCTGACCGCAAGAACTTTGACTCTTTACTCTGGGCCATCGTCACTGTG
TTCCAGATTCTCACCCAGGAGGACTGGAATGTGGTGTTGTATAACGGCATGGCCTCTACC
TCTCCATGGGCAGCTCTCTACTTTGTTGCTCTTATGACATTTGGCAACTATGTGCTCTTC
AATTTACTGGTGGCCATCTTGGTTGAGGGCTTCCAGGCGGAGGGTGATGCTAATCGGTCG
GAGTCAGATGATGAGAAGAAATCAGACAACTCTGAGGAGGATGAGAAGGTAGAACAGCTC
AGAGACACCGAGCTAAAGATGTACTCTCTGATGATGACAGCTAACGGTCACGTTGACCCT
CGCGGCTCGATGGCTCCTCCTATAATCATGCGAACGGCAGCTACACCCATGCCCACTCCT
AAGAGCTCTCTGGGGCCTGAATCCATCCTCGGGGAGGAGCTCATGTACAGAGAGGGGGTC
CCTCAATATGGCGAGGCAGGACTGGTTCTGTCTGACGCAGGAACTGATCATGCAGGGTCT
CGCCGCGGAAGCTCCACCTCCATGGATCCCTTAGCCTATGATCAGCGTTCTCTAGGCCTG
TCGAGTCCCAGCCACCGCTCCCCTCTTCCTCCCCGTGGGTCCGGCAGCTCGTGGGGAAGC
CGCCGCTCTAGCTGGAACAGTTTGGGTAGAGCGCCAAGTCTCAAGAGGCGAGACACCAGC
GGAGAGAGGGAGAGCCTGTTGTCCGGGGAGGGTGGAGAGGAGGAAGATGGCAGGGAGGAC
AAGGGGGAGACCGGTGGGAACAACAGATTACGACCGGGGTCCTTGGAGCTGCTGCAGGCG
TCCACACTCTTGCCTTCCATAATAGCGGAGTATGGCGACTGCAACGGGAGGAGCCTGACG
TACGACCCCAACATGAACTCTGACTCCAAGGACGACTCCTTGCCTGAAGATGACATAGAC
GATGACAGTTCTTTGTGCTACTCGATTAAAAAGGAGCTCCGTAACATGAAGCCCCGCTGG
TGCAAAGAGCATGAAGACTGGACACTGTATTTGTTCTCTCCAGAAAGCCGATTACGTCTG
TGGTGCCAAGCTGTGATCTCTCACAAAATGTTCGACCATGTGGTTCTGGTTTTCATCTTC
CTCAACTGCATCACCATTGCTCTGGAAAGACCTGACATACAGCCGCATAGCACGGAGCGA
GTGTTTCTGAGTGTGTCCAACTACGTTTTCACTGTGATCTTCCTTGCAGAAATGGCCATT
AAGGTTGTAGCTCTCGGTTTCTGCTTTGGGAATCAGAGCTACCTCCAGTCCAGCTGGAAC
GTTCTGGATGGTTTGTTGGTGTTTGTGTCTATGGTCGACATTCTGGTCTCTCTGGCCTAC
ACTGGCGGAAACAGGATCCTGGGCATCCTCAGAGTCCTCCGCCTGCTACGAACACTACGC
CCACTCAGGGTAATCAGTCGAGCCCCAGGATTGAAGCTGGTTGTGGAGACTCTCATCACC
TCTCTTAGACCCATCGGGAACATTGTCCTTATCTGCTGCGCCTTCTTCATTGTCTTTGGC
ATCTTGGGGGTCCAGCTATTCAAAGGGAAGTTCTACCACTGTGAAGGTCTGGACACGAAA
AACATCACCAACAAGTCAGACTGTCTGCAGGCAAATTACCGCTGGATACGAAGGAAGTAC
AACTTTGACAACCTGATCCAGGCCCTGATGTCATTGTTTGTACTGTCATGTAAGGATGGC
TGGGTCAACATCATGTATGATGGGCTTGATGCAGTGGGAGTGGACCAACAGCCTGTGACA
AACCACAACCCCTGGATGCTGCTCTACTTTATCTCCTTCCTGCTCATCGTCAGCTTCTTC
GTCCTCAACATGTTTGTCGGTGTCGTGGTGGAGAACTTCCACAAGTGCCGGCAGGACCAG
GAAGAGGAGGAGGCCCGCTTACGGGAAGAGAAGAGGCTGAAAATGATAGAGAAAAAGCGC
AGGAAGGCCAAGCAGAGGCCTTACTATGCGGACTACTCTCCCCTGCGTCTGTCCATCCAC
ACACTGTGTACCAGCCACTACCTGGACCTCTTCATCACCTTCATCATCTGCATCAACGTC
TTTACCATGAGCATCGAGCACTACAATCAGCCGCGGTATTTGGAGGAGGTTCTGAAGTAC
TGCAACTATGTGTTTACCGTCATCTTTGTCATCGAGGCCCTGCTCAAACTTATGGCATTT
GGCATACACAGGTTCTTCAAAGACAGGTGGAATCAGCTGGATGTAGCTATAGTGGCGTTG
TCTATCATGGGCATCACCCTGGAGGAGCTGAAAATGAATGCAGCACTACCCATAAACCCT
ACCATCATCAGAATCATGAGAGTGCTCAGAATAGCAAGAGTGCTAAAACTTCTGAAGATG
GCCACAGGGATGAGAGCTCTGCTGGATACTGTCATGCAAGCGCTGCCACAGGTGGGAAAT
CTTGGTCTCCTCTTCATGCTGCTCTTCTTCATCTATGCTGCGCTGGGAGTGGAGCTCTTT
GGCAAACTGGACTGTAATGAAAACAACCCGTGTGAGGGCTTGAGTCGTCACGCAACTTTT
GAAAATTTTGGGATGGCCTTCCTCACACTGTTTCGAGTGTCCACTGGAGACAACTGGAAT
GGGATTATGAAAGACACATTAAGGGAGTGTCATCCAGACGACCGCCACTGTCTCTCCTAC
CTGCCCTTGGTCTCTCCAATTTACTTTGTCACCTTTGTGCTCATGGCCCAGTTTGTGCTG
GTCAATGTGGTGGTGGCTGTTTTGATGAAACATCTAGAGGAAAGCAACAAGGAGGCTAAA
GAGGACGCAGAGATGGATGCAGAGATTGCCTTGGAAATGGCTTTGGAGAGGCAACGCAGA
TTAAGCACAACCTCCAACAACAGCTCAGTGGGAGGAACCTATGTTGGGCCATGCCCACAT
TCACCTGGACAGGAGGAAGAGGTCCAGTATGAGGACCAAGACCTGCTGTCA
>Unigene0019476 1 5238 PREDICTED: voltage-dependent T-type calcium channel subunit alpha-1H-like [Oreochromis niloticus]
GAGTATTCTCTGGATGGCCATAACGCCAGTCTGTCAGCCATCCGTACCGTCCGAGTGCTC
AGGCCACTGCGAGCCATCAACAGAGTTCCAAGTATGCGGATCTTGGTGACACTGCTGTTG
GACACCCTGCCTATGTTAGGAAATGTCCTCCTCCTCTGCTTCTTTGTCTTTTTCATCTTC
GGCATTGTGGGAGTCCAGCTGTGGGCGGGACTTCTGCGCAACCGCTGCTTCCTGGGAGAG
GATATCAGAACAATGTACAACTTGTCCATAAGTTCTTACTACATGACGGAGGAAGGTGAA
GACAGCCCTTTCATCTGCTCGGCTCCCCGCGAGAATGGGATGCAGCGCTGCCACGATGTG
CCGCCCTATTCCGAGGGCGGGGCGAAGTGTTCACTGGCTGCTCCCCACCAAAGTTCAGCT
CTGATTGGATCAGCTCCTGTGGTGGGAGGGGCCAGTGTTAATGGCTGCGTTAACTGGAAC
CAGTACTATAATGTGTGTCGCCCTGGGGACCTCAACCCTCACAAGGGAGCTGTCAACTTT
GACAACATTGGCTATGCCTGGATAGCCATATTCCAGGTCATCACACTAGAAGGATGGGTA
GATATCATGTACTATGTCATGGATGCACACTCCTTCTACAATTTTATATATTTTATACTG
CTCATTATTGTGGGCTCTTTCTTCATGATCAACTTGTGCCTCGTGGTCATCGCCACCCAG
TTCTCTGAGACAAAGCAAAGGGAGAACGCCCTGATGAGGGAGCAGCGCGCACGCTACATG
TCCAACGACTCCACGCTCGCCAGTTACAGCGAACCGGGCTCGTGCTATGAGGAGATGCTG
CGCTACATCAGTCACCTTTATCGCAAGTTCACACGCAGGCTGCAGAGGATGTACTCCGGA
TGGCACAGCAAACGGCGTAAAAAGGTGAATCCTAATGGCAGTGGCGGAGGCAGTAACGGT
GGGGGTAATGGACATGGCCACGGGTCCAGCAGGGGCTGCGGTGCTTCAGGCCCAAATAAT
GCATTGTGGCTGAGACCGATCCATAACCTCCTGCAGCACCACCAGCACCAGCACTGTCGC
CTCAGCAATGGGGGGCAGCACACCATCAATGTGGGAACTGCTGAGCACATAGACAGAGAA
GGAAGCATTGGAGGAGGGGAGGAGCTCGAGATGAAGTCGCTTCCTGTCCGGAGAGGAAGT
ACAAATGGAAATAACAGTGGCGGCAGTGGCGGCAGTGGCGGCAATGGTGGCGGTGGCGGC
AACGGAAGCAACCCATCTGCGGTCACCCATGGCATGGGGGCGTTGCTCGGGCGGCTGAAT
GGGGGGATGAATTATCCCACCATTCTGCCGTCTTTTGTGTGCAGCTACAGCAGTAAGACA
CCACCACCTCACTCGCAGCAGTGCAGGCCCAGTCCTGAGCAGCATCCACCAAACCACCCA
TCTTCTGAACACACAGAGACACTCAACAAGCTCTACGAGCTGATGGGACAGCACAGTCGC
CAGAGGCTGCTGTACCAGCTGGCAGGCGTGGTGCCCAGCCCTCTGCTCCTGGAGCTGCTT
AGCTGCCCTCTGTGTGCCCGCAGCCTGGAGACCTTAGAGCTGGAACTGGGAGACCTGGAG
GGAGGCAGAGGAGAGGCAGACGGACTGCACGACTTCCCCCAGGGGGGAGATCTGAGAGGT
AGAAGAGGTCGGAGCAGGCGGCGGGGGGTTGTAGAGTACAAGAACGGAGCAGTTCGGGCC
TGGATTGACTTCAGGGAAAAACTGAAGAGGATTGTGGAAAGTAAATACTTCAACCGGGGG
ATCATGATCGCTATCCTCATCAATACTCTCAGCATGGGGATAGAGTACCACGAGCAGCCC
GAGGAGCTGACCGATGTGTTAGAGATCAGTAACATAGTCTTTACCAGTATGTTTGTCCTG
GAGATGGGCTTCATGCTGCTGGCTTTTGGCTTGTTTGGATACATCAGGAACCCATACAAC
ATATTCGACAGCATCATTGTAATCATCAGCGTGTGGGAAATAATCGGTCAGGCAGACGGT
GGGCTGTCAGTCCTGAGAACATTTCGTCTGCTGCGGGTTCTGAAGCTGGTTCGCTTCCTG
CCTGCCCTGAGGAGACAACTGGTAGTCCTGATGAAGACCATGGACAACGTGGCCACCTTC
TGCATGCTGCTGATGCTTTTCATCTTCACTTTCAGTATACTGGGTATGCATCTGTTTGGT
TGTAAATTCAGCCTCCAAATGGAGAATGGAGACACAATCCCTGACCGCAAGAACTTTGAC
TCTTTACTCTGGGCCATCGTCACTGTGTTCCAGATTCTCACCCAGGAGGACTGGAATGTG
GTGTTGTATAACGGCATGGCCTCTACCTCTCCATGGGCAGCTCTCTACTTTGTTGCTCTT
ATGACATTTGGCAACTATGTGCTCTTCAATTTACTGGTGGCCATCTTGGTTGAGGGCTTC
CAGGCGGAGGGTGATGCTAATCGGTCGGAGTCAGATGATGAGAAGAAATCAGACAACTCT
GAGGAGGATGAGAAGGTAGAACAGCTCAGAGACACCGAGCTAAAGATGTACTCTCTGATG
ATGACAGCTAACGGTCACGTTGACCCTCGCGGCTCGATGGCTCCTCCTATAATCATGCGA
ACGGCAGCTACACCCATGCCCACTCCTAAGAGCTCTCTGGGGCCTGAATCCATCCTCGGG
GAGGAGCTCATGTACAGAGAGGGGGTCCCTCAATATGGCGAGGCAGGACTGGTTCTGTCT
GACGCAGGAACTGATCATGCAGGGTCTCGCCGCGGAAGCTCCACCTCCATGGATCCCTTA
GCCTATGATCAGCGTTCTCTAGGCCTGTCGAGTCCCAGCCACCGCTCCCCTCTTCCTCCC
CGTGGGTCCGGCAGCTCGTGGGGAAGCCGCCGCTCTAGCTGGAACAGTTTGGGTAGAGCG
CCAAGTCTCAAGAGGCGAGACACCAGCGGAGAGAGGGAGAGCCTGTTGTCCGGGGAGGGT
GGAGAGGAGGAAGATGGCAGGGAGGACAAGGGGGAGACCGGTGGGAACAACAGATTACGA
CCGGGGTCCTTGGAGCTGCTGCAGGCGTCCACACTCTTGCCTTCCATAATAGCGGAGTAT
GGCGACTGCAACGGGAGGAGCCTGACGTACGACCCCAACATGAACTCTGACTCCAAGGAC
GACTCCTTGCCTGAAGATGACATAGACGATGACAGTTCTTTGTGCTACTCGATTAAAAAG
GAGCTCCGTAACATGAAGCCCCGCTGGTGCAAAGAGCATGAAGACTGGACACTGTATTTG
TTCTCTCCAGAAAGCCGATTACGTCTGTGGTGCCAAGCTGTGATCTCTCACAAAATGTTC
GACCATGTGGTTCTGGTTTTCATCTTCCTCAACTGCATCACCATTGCTCTGGAAAGACCT
GACATACAGCCGCATAGCACGGAGCGAGTGTTTCTGAGTGTGTCCAACTACGTTTTCACT
GTGATCTTCCTTGCAGAAATGGCCATTAAGGTTGTAGCTCTCGGTTTCTGCTTTGGGAAT
CAGAGCTACCTCCAGTCCAGCTGGAACGTTCTGGATGGTTTGTTGGTGTTTGTGTCTATG
GTCGACATTCTGGTCTCTCTGGCCTACACTGGCGGAAACAGGATCCTGGGCATCCTCAGA
GTCCTCCGCCTGCTACGAACACTACGCCCACTCAGGGTAATCAGTCGAGCCCCAGGATTG
AAGCTGGTTGTGGAGACTCTCATCACCTCTCTTAGACCCATCGGGAACATTGTCCTTATC
TGCTGCGCCTTCTTCATTGTCTTTGGCATCTTGGGGGTCCAGCTATTCAAAGGGAAGTTC
TACCACTGTGAAGGTCTGGACACGAAAAACATCACCAACAAGTCAGACTGTCTGCAGGCA
AATTACCGCTGGATACGAAGGAAGTACAACTTTGACAACCTGATCCAGGCCCTGATGTCA
TTGTTTGTACTGTCATGTAAGGATGGCTGGGTCAACATCATGTATGATGGGCTTGATGCA
GTGGGAGTGGACCAACAGCCTGTGACAAACCACAACCCCTGGATGCTGCTCTACTTTATC
TCCTTCCTGCTCATCGTCAGCTTCTTCGTCCTCAACATGTTTGTCGGTGTCGTGGTGGAG
AACTTCCACAAGTGCCGGCAGGACCAGGAAGAGGAGGAGGCCCGCTTACGGGAAGAGAAG
AGGCTGAAAATGATAGAGAAAAAGCGCAGGAAGGCCAAGCAGAGGCCTTACTATGCGGAC
TACTCTCCCCTGCGTCTGTCCATCCACACACTGTGTACCAGCCACTACCTGGACCTCTTC
ATCACCTTCATCATCTGCATCAACGTCTTTACCATGAGCATCGAGCACTACAATCAGCCG
CGGTATTTGGAGGAGGTTCTGAAGTACTGCAACTATGTGTTTACCGTCATCTTTGTCATC
GAGGCCCTGCTCAAACTTATGGCATTTGGCATACACAGGTTCTTCAAAGACAGGTGGAAT
CAGCTGGATGTAGCTATAGTGGCGTTGTCTATCATGGGCATCACCCTGGAGGAGCTGAAA
ATGAATGCAGCACTACCCATAAACCCTACCATCATCAGAATCATGAGAGTGCTCAGAATA
GCAAGAGTGCTAAAACTTCTGAAGATGGCCACAGGGATGAGAGCTCTGCTGGATACTGTC
ATGCAAGCGCTGCCACAGGTGGGAAATCTTGGTCTCCTCTTCATGCTGCTCTTCTTCATC
TATGCTGCGCTGGGAGTGGAGCTCTTTGGCAAACTGGACTGTAATGAAAACAACCCGTGT
GAGGGCTTGAGTCGTCACGCAACTTTTGAAAATTTTGGGATGGCCTTCCTCACACTGTTT
CGAGTGTCCACTGGAGACAACTGGAATGGGATTATGAAAGACACATTAAGGGAGTGTCAT
CCAGACGACCGCCACTGTCTCTCCTACCTGCCCTTGGTCTCTCCAATTTACTTTGTCACC
TTTGTGCTCATGGCCCAGTTTGTGCTGGTCAATGTGGTGGTGGCTGTTTTGATGAAACAT
CTAGAGGAAAGCAACAAGGAGGCTAAAGAGGACGCAGAGATGGATGCAGAGATTGCCTTG
GAAATGGCTTTGGAGAGGCAACGCAGATTAAGCACAACCTCCAACAACAGCTCAGTGGGA
GGAACCTATGTTGGGCCATGCCCACATTCACCTGGACAGGAGGAAGAGGTCCAGTATGAG
GACCAAGACCTGCTGTCA
>Unigene0021066 180 359 minus strand C-terminal-binding protein 2 [Dicentrarchus labrax]
AGATACCCGCCAGGTGTGGTTGGAGTGGCTCCGGGTGGCATCCCGGGGGCGTTAGAGGGT
ATGGTTCCAGGCGGGGTGCCCATCGCCCACACCCTGCCCTCTGGTACACACCCCTCCCAG
GCCCCGTCGCCCAACCAGCCCTCCAAACACGGCGAGACCAGAGAGCACCTCACCGAGCAA
>Unigene0021068 250 429 minus strand C-terminal-binding protein 2 [Dicentrarchus labrax]
AGATTCCCTCCAGGTGTGGTGGGCGTCGCCCCCGGTGGGATTCCTGGACCTATGGAGGGG
TTGGTGCCCGGGGGTGTTCCCATCACCCATACCTTGCCCCCTGGTACCCATCCGTCACAG
GCCACCTCCCCCAACCAACCCTCCAAACATGGCGACCCCATGAGAGAGCACATGACTGAG
>Unigene0021096 347 2986 minus strand RecName: Full=Large proline-rich protein BAG6; AltName: Full=BCL2-associated athanogene 6; AltName: Full=HLA-B-associated transcript 3 >gi|126632467|emb|CAM56392.1| novel protein similar to HLA-B-associated transcript 3 (bat3) [Danio rerio]
TCAGAGGCGAGTGTGTTGTGTGTTGTTCCCCAGCTGACTGTGAAGCAGTTCAAGGAGCAC
ATCGCATCCTCAGTGGAGATCCCAGTAGACAAGCAGAGGCTCATCTACCAGGGCAGAGTG
CTGCAGGATGACAGGACACTGACTGAGTACAATGTAGATGGGAAGGTAATCCATCTGGTG
GAGCGTGCCCCACCTCAGGCCTCCATGTCTGGCTCTGGGGGTGGGGGTGTTTCTGCCGGT
GGGGCAGAGGGCAGTGGCAGCCACGCCTCCTCCCAGGGTGCACCACATGACCGCAACGCC
AACAGCTATGTGATGCTGGGGACCTTCAACATGCCTGTCAACATCATGGACCCACAGCAG
ATACAGATGTCAGTTCAGCAGATGATGGCTGGAGTTGGTGAAGCTGGGAGGAATGCCAGG
GTCAGCACCAGCTCTGGGAGCAATGGCTCGGTGGACGTGCAGATCAACCTGGACCAGTCG
GTGCACAGTGAGCCCAGGATGAGGCTGCAGCTGGCTGAGAACCTGCTGAGAGACGCTCGC
TCTCTGATCCACAGACTGGAGGGGGTGTCCAGTGACAGCAGCTCCCACTCAGAGACAGAG
GCACCTCAGTCCTCTTCTTCCCCACCATCATCTTCCTCCTCTGTTAGAGAGGCTGCAGCA
TCACAGCCCATGGACATCAGCTCTCCTCCTGCTCCATCATCCTCCACCTCCACCCAGACT
GAGGGAGTAGCCAACACTGGGCCCAATCACCCGAGTCCAGCAGAGTTTGTGGAGGTTCTG
TCTGAGGTCAGGAGGGTGGAGGAGAGGCTCCGCCCCTTCATAGAGAGGACCCACTCGATT
CTTGGAGCAGCCACATCCGCAGACTACAACAACAATACACAAGAGAGAGAGGAGGATCAG
CGCATTCTCAACCTGGTTGGAGATGCTCTGCGTCTCCTTGGAAACACCTTAGTTGTCCTC
GGTGACCTGCGCTGTAACCTAGCAACCTCTCCTCCACGTCACCTGTATGTGGTTCGCCCC
ATGGCCCACTACACCCACCCAGTCCTGCTCCAGGCCGGTCTGCCACACATGCCCATTCCA
ATAAACTTAGGAACAACAGTAACCATGACGTCTAATGGGAGACAGGCGGCTGACGGACAA
CGCCAGCCCCCTCAGGGCTCTGGCCAATCAGATCAACAGGCTGCAGACCAGGCTCCGCCT
GTTCAGTCCAATGGGACCACTCATCATCAGGGACAGGGAGGACCCCGAGTGATCCGGATT
ACCCACCAGACCATGGAGCCTGTCGTCATGATGCAGATGAACATTGACGGTGAGTCCACA
GCTGGGTCTCAGGTTCCCGGACAGCCAAACGCTGCAGGTTCTGGACAGCCTGGAGTTACA
CCGGTCCACTTCCCAGGACTGCCCCCTGAGTTCATGCAGGCCATTGTGCACCAGATCTCC
CACCAAGCCGCCGCCATGGCTGCTGCAGCCTCAGCGGGACACCCAGAACAGATAGCGTCT
GGCCCTGGCCCCACACCCAGCACCGAGGCAGCTGCTTCCCAACAACATCCCCACCCTGCT
CAGGCCAGGGTGGTCATCACCAGACCGTCCTTCTCCCCTCGCATCCCTCAGCCTGTGGGA
ACCAGGGGGACCACCATTAACCTGAGGGCCACAGTACCCACAGCTGGGCCCCAGCCAGGA
CAGGCCACACCCCTGGCTCCCTCCTCCCTCTCCCAGATGATCAGTGGTCTGGTGGGACAG
CTCCTGATGCCGGGGCAGCCAGGTGATCCTGTTTCCACGTCGTCCTCGACCAGCTCTCAG
TCTTCCTTCTCCACCACGTCCCCTCCCCCTGCTTCTGCCAACACCTCCGGACAGACATCC
ACCCACACCACCAGCACAGCCTCTGTGGGGCAGCCAACAGAAGGCGGCCCTGAGGGAAAT
CTGGCCCAGCTCCTCGGCTCTCTGCTGGGAGGAGCATCTGGGCTGGGGGGTTCCGGCTCT
GGAACAGCTCCCTCCATCACCGTGACACTGCCAGGGGTGCCAGGCTTCTTCCAGGGCATG
TCAGACTTCACACCGCCCCCTCCCAGTGCCCCTGTGCCCCCACCGTCTACGAACATGGCC
CCGCCCCCGGACAGCAGTGGCGCAGGTGCAGACTCTCTGAGCCCGGAGCTGTTCACCGGC
ATCGTGCAGGGGGTCCTGTCCACCATGATGAGCTCTCTGGGGGCACAACAGGGCAACGGA
GAGAGCATCGCCCAGTTCATCCAGAGACTGTCCCAGACCAGCAACCTGTTCACTCCTGGC
TCTGGAGACGCTGTGGGCTTCTTTGGTGACCTGCTGTCTCTGGTGTGTCAGAGCTTCTCC
ATGGTGGACATGGTGCTGTTGCTTCATGGGAATGCCCAGCCCCTGAGCCGCATCCGGCCC
CAGCTCACTGACTTCTTTACTGAGCACTACCTCCAGGGCCGGGAGCCCACAGACGCCAAC
ATAGCTACAGCAGCTGAAGACCTCATCAACGGCCTGGAGGAGTACATAGCTGAGAGCTTT
GCCACAGTGACGGTGCGAGAAGGCGTGGACATCGTCCAGACCAACCTGTCCTTCCTCAGA
CAGCAGTTCACACACATGGCCTCACACATCCTGCGCTGCAGCGGTAAGTCAGTGACCCAG
>Unigene0021097 347 3604 minus strand RecName: Full=Large proline-rich protein BAG6; AltName: Full=BCL2-associated athanogene 6; AltName: Full=HLA-B-associated transcript 3 >gi|126632467|emb|CAM56392.1| novel protein similar to HLA-B-associated transcript 3 (bat3) [Danio rerio]
TCAGAGGCGAGTGTGTTGTGTGTTGTTCCCCAGCTGACTGTGAAGCAGTTCAAGGAGCAC
ATCGCATCCTCAGTGGAGATCCCAGTAGACAAGCAGAGGCTCATCTACCAGGGCAGAGTG
CTGCAGGATGACAGGACACTGACTGAGTACAATGTAGATGGGAAGGTAATCCATCTGGTG
GAGCGTGCCCCACCTCAGGCCTCCATGTCTGGCTCTGGGGGTGGGGGTGTTTCTGCCGGT
GGGGCAGAGGGCAGTGGCAGCCACGCCTCCTCCCAGGGTGCACCACATGACCGCAACGCC
AACAGCTATGTGATGCTGGGGACCTTCAACATGCCTGTCAACATCATGGACCCACAGCAG
ATACAGATGTCAGTTCAGCAGATGATGGCTGGAGTTGGTGAAGCTGGGAGGAATGCCAGG
GTCAGCACCAGCTCTGGGAGCAATGGCTCGGTGGACGTGCAGATCAACCTGGACCAGTCG
GTGCACAGTGAGCCCAGGATGAGGCTGCAGCTGGCTGAGAACCTGCTGAGAGACGCTCGC
TCTCTGATCCACAGACTGGAGGGGGTGTCCAGTGACAGCAGCTCCCACTCAGAGACAGAG
GCACCTCAGTCCTCTTCTTCCCCACCATCATCTTCCTCCTCTGTTAGAGAGGCTGCAGCA
TCACAGCCCATGGACATCAGCTCTCCTCCTGCTCCATCATCCTCCACCTCCACCCAGACT
GAGGGAGTAGCCAACACTGGGCCCAATCACCCGAGTCCAGCAGAGTTTGTGGAGGTTCTG
TCTGAGGTCAGGAGGGTGGAGGAGAGGCTCCGCCCCTTCATAGAGAGGACCCACTCGATT
CTTGGAGCAGCCACATCCGCAGACTACAACAACAATACACAAGAGAGAGAGGAGGATCAG
CGCATTCTCAACCTGGTTGGAGATGCTCTGCGTCTCCTTGGAAACACCTTAGTTGTCCTC
GGTGACCTGCGCTGTAACCTAGCAACCTCTCCTCCACGTCACCTGTATGTGGTTCGCCCC
ATGGCCCACTACACCCACCCAGTCCTGCTCCAGGCCGGTCTGCCACACATGCCCATTCCA
ATAAACTTAGGAACAACAGTAACCATGACGTCTAATGGGAGACAGGCGGCTGACGGACAA
CGCCAGCCCCCTCAGGGCTCTGGCCAATCAGATCAACAGGCTGCAGACCAGGCTCCGCCT
GTTCAGTCCAATGGGACCACTCATCATCAGGGACAGGGAGGACCCCGAGTGATCCGGATT
ACCCACCAGACCATGGAGCCTGTCGTCATGATGCAGATGAACATTGACGGTGAGTCCACA
GCTGGGTCTCAGGTTCCCGGACAGCCAAACGCTGCAGGTTCTGGACAGCCTGGAGTTACA
CCGGTCCACTTCCCAGGACTGCCCCCTGAGTTCATGCAGGCCATTGTGCACCAGATCTCC
CACCAAGCCGCCGCCATGGCTGCTGCAGCCTCAGCGGGACACCCAGAACAGATAGCGTCT
GGCCCTGGCCCCACACCCAGCACCGAGGCAGCTGCTTCCCAACAACATCCCCACCCTGCT
CAGGCCAGGGTGGTCATCACCAGACCGTCCTTCTCCCCTCGCATCCCTCAGCCTGTGGGA
ACCAGGGGGACCACCATTAACCTGAGGGCCACAGTACCCACAGCTGGGCCCCAGCCAGGA
CAGGCCACACCCCTGGCTCCCTCCTCCCTCTCCCAGATGATCAGTGGTCTGGTGGGACAG
CTCCTGATGCCGGGGCAGCCAGGTGATCCTGTTTCCACGTCGTCCTCGACCAGCTCTCAG
TCTTCCTTCTCCACCACGTCCCCTCCCCCTGCTTCTGCCAACACCTCCGGACAGACATCC
ACCCACACCACCAGCACAGCCTCTGTGGGGCAGCCAACAGAAGGCGGCCCTGAGGGAAAT
CTGGCCCAGCTCCTCGGCTCTCTGCTGGGAGGAGCATCTGGGCTGGGGGGTTCCGGCTCT
GGAACAGCTCCCTCCATCACCGTGACACTGCCAGGGGTGCCAGGCTTCTTCCAGGGCATG
TCAGACTTCACACCGCCCCCTCCCAGTGCCCCTGTGCCCCCACCGTCTACGAACATGGCC
CCGCCCCCGGACAGCAGTGGCGCAGGTGCAGACTCTCTGAGCCCGGAGCTGTTCACCGGC
ATCGTGCAGGGGGTCCTGTCCACCATGATGAGCTCTCTGGGGGCACAACAGGGCAACGGA
GAGAGCATCGCCCAGTTCATCCAGAGACTGTCCCAGACCAGCAACCTGTTCACTCCTGGC
TCTGGAGACGCTGTGGGCTTCTTTGGTGACCTGCTGTCTCTGGTGTGTCAGAGCTTCTCC
ATGGTGGACATGGTGCTGTTGCTTCATGGGAATGCCCAGCCCCTGAGCCGCATCCGGCCC
CAGCTCACTGACTTCTTTACTGAGCACTACCTCCAGGGCCGGGAGCCCACAGACGCCAAC
ATAGCTACAGCAGCTGAAGACCTCATCAACGGCCTGGAGGAGTACATAGCTGAGAGCTTT
GCCACAGTGACGGTGCGAGAAGGCGTGGACATCGTCCAGACCAACCTGTCCTTCCTCAGA
CAGCAGTTCACACACATGGCCTCACACATCCTGCGCTGCAGCGATCACACGTTCGGCCCT
CGCCTGCTGCTGCTGTGCACTCAGGGCCTGTTTGAGTGTCTGGCTCTGAACCTGTTCTGC
CTCGGGGGGGAGCAGAGAGCTCTCACTGCAGTCATCAACCACCGCATCAGGAGGATGTCT
GCAGAGGTCAACCCCAGTCTGGTCAACTGGCTGACCGGCATGATGTCTCTGAGACTGCAT
GTCATTCTGGACCACAACCCAGTCACGGAGGACCAGATCCGGCACTACGTCATCTACACA
CAGGGGGACGTGACCCAGAGGTCAGAGGCTGAAGCACAGCAGGTGTCAGAGAGTCCCAGT
GTGGAGATGGAGGAGAGTCTGTCTCCGGCTGCAGCCACCACAGCAGAGGAGGCCATGGCT
TCGTCAGCTGACGGCAGAGAGAGGGGAGTGTCTCCCAGAGACAGCGCCACCCCATCAGGG
GACACCCAGTGTCCTCCCGGGGCCCCAGCGGAACGAGAGGAGGCAGCCCCTGAGGCGGAG
CCGTGGGCGGCAGCAGTTCCTCCTGAATGGGTTCCCATCATCAGACACGACATGCTGTCT
CAGAGGAAGATCAAGGCCCAGCCGCCGCTGTCTGACGCCTACCTGCACGGGATGCCCGCC
AAGAGGAGGAAGGTGAGC
>Unigene0021168 644 2056 PREDICTED: mothers against decapentaplegic homolog 5-like isoform 1 [Oreochromis niloticus]
ATGACCTCCCTGTCTAGTCTGTTCTCCTTCACGGGCCCAGCAGTCAAAAGCTTGCTTGGC
TGGAAGCAAGGAGACGAGGAGGAGAAATGGGCAGAAAAAGCAGTGGATGCGCTCGTGAAA
AAGCTGAAGAAGAAGAAAGGTGCCATGGAAGACCTGGAGAAAGCCCTGAGCTGCCCGGGA
CAGCCCAGCAAGTGTGTTACCATTCCAAGATCACTGGACGGCCGGCTACAGGTTTCCCAC
AGGAAAGGTCTGCCTCATGTTATCTACTGCAGAGTGTGGCGCTGGCCTGATCTCCAGTCT
CACCACGAGCTCAAACCCCTGGAGGTGTGCGAGTACCCATTTGGCTCCAAACAGAAGGAG
GTCTGCATCAACCCATATCACTACAAGCGAGTGGAGAGTCCTGTGCTCCCTCCTGTCCTG
GTACCACGGCACAGTGAGTTCAACCCACAGCACAGTTTGCTGGTACAGTTCCGCAACCTC
ACCCACAACGAGCCACATATGCCCCTGAACGCCACCTTTCCAGAGTCCTTCCAGCAGCCG
CACAGCGGGGGCGGCAGCAGCAGTGGTGGAGGTGGCTCTTTTTCCATCTCGCCCAACTCT
CCGTATCCTTCTTCTCCAGCCAGCAGTGGTACTTATCCAAACTCTCCTGCCAGCTCGGGG
CCTTCCAGTCCATTCCAGCTCCCAGCTGACACCCCACCCCCAGCCTACATGCCCCCTGAT
GAGCAGCTGGGCCAGGAGAGCCAGTCCATGGAAACAAGCAGCAGCCTGGTGCAGCAGAAC
TTGGCCAGAGGAGATGTGCAACCAGTGGAGTATGAGGAGCCGAGCCACTGGTGCTCTATT
GTCTACTATGAACTCAACAATCGTGTAGGTGAGGCTTACCATGCCTCTTCAACCAGTGTG
CTTGTGGATGGCTTCACTGACCCTTCAAACAACAAGAACCGCTTCTGCCTCGGACTGCTG
TCCAACGTCAACCGCAACTCCACAATCGAAAACACCCGTCGACACATTGGCAAAGGAGTG
CACCTGTACTATGTGGGAGGGGAGGTGTACGCAGAGTGCCTCAGTGACACCAGCATTTTT
GTCCAGAGCCGTAACTGTAATTACCACCACGGCTTCCACCCCACCACTGTCTGCAAGATC
CCCAGTGGATGTAGCCTCAAGATTTTCAACAACCAGGAGTTTGCTGAGCTGCTGGCGCAG
TCCGTCAACCATGGCTTTGAGGCTGTTTATGAGCTCACCAAGATGTGTACCATTCGCATG
AGCTTTGTTAAGGGATGGGGAGCAGAGTATCACCGCCAGGATGTGACCAGCACACCCTGC
TGGATTGAGATTCATCTGCATGGTCCCCTGCAGTGGTTGGATAAGGTGCTAACCCAGATG
GGCTCCCCCCACAACCCTATATCCTCCGTCTCC
>Unigene0021169 755 2167 PREDICTED: mothers against decapentaplegic homolog 5-like isoform 1 [Oreochromis niloticus]
ATGACCTCCCTGTCTAGTCTGTTCTCCTTCACGGGCCCAGCAGTCAAAAGCTTGCTTGGC
TGGAAGCAAGGAGACGAGGAGGAGAAATGGGCAGAAAAAGCAGTGGATGCGCTCGTGAAA
AAGCTGAAGAAGAAGAAAGGTGCCATGGAAGACCTGGAGAAAGCCCTGAGCTGCCCGGGA
CAGCCCAGCAAGTGTGTTACCATTCCAAGATCACTGGACGGCCGGCTACAGGTTTCCCAC
AGGAAAGGTCTGCCTCATGTTATCTACTGCAGAGTGTGGCGCTGGCCTGATCTCCAGTCT
CACCACGAGCTCAAACCCCTGGAGGTGTGCGAGTACCCATTTGGCTCCAAACAGAAGGAG
GTCTGCATCAACCCATATCACTACAAGCGAGTGGAGAGTCCTGTGCTCCCTCCTGTCCTG
GTACCACGGCACAGTGAGTTCAACCCACAGCACAGTTTGCTGGTACAGTTCCGCAACCTC
ACCCACAACGAGCCACATATGCCCCTGAACGCCACCTTTCCAGAGTCCTTCCAGCAGCCG
CACAGCGGGGGCGGCAGCAGCAGTGGTGGAGGTGGCTCTTTTTCCATCTCGCCCAACTCT
CCGTATCCTTCTTCTCCAGCCAGCAGTGGTACTTATCCAAACTCTCCTGCCAGCTCGGGG
CCTTCCAGTCCATTCCAGCTCCCAGCTGACACCCCACCCCCAGCCTACATGCCCCCTGAT
GAGCAGCTGGGCCAGGAGAGCCAGTCCATGGAAACAAGCAGCAGCCTGGTGCAGCAGAAC
TTGGCCAGAGGAGATGTGCAACCAGTGGAGTATGAGGAGCCGAGCCACTGGTGCTCTATT
GTCTACTATGAACTCAACAATCGTGTAGGTGAGGCTTACCATGCCTCTTCAACCAGTGTG
CTTGTGGATGGCTTCACTGACCCTTCAAACAACAAGAACCGCTTCTGCCTCGGACTGCTG
TCCAACGTCAACCGCAACTCCACAATCGAAAACACCCGTCGACACATTGGCAAAGGAGTG
CACCTGTACTATGTGGGAGGGGAGGTGTACGCAGAGTGCCTCAGTGACACCAGCATTTTT
GTCCAGAGCCGTAACTGTAATTACCACCACGGCTTCCACCCCACCACTGTCTGCAAGATC
CCCAGTGGATGTAGCCTCAAGATTTTCAACAACCAGGAGTTTGCTGAGCTGCTGGCGCAG
TCCGTCAACCATGGCTTTGAGGCTGTTTATGAGCTCACCAAGATGTGTACCATTCGCATG
AGCTTTGTTAAGGGATGGGGAGCAGAGTATCACCGCCAGGATGTGACCAGCACACCCTGC
TGGATTGAGATTCATCTGCATGGTCCCCTGCAGTGGTTGGATAAGGTGCTAACCCAGATG
GGCTCCCCCCACAACCCTATATCCTCCGTCTCC
>Unigene0021170 971 2383 PREDICTED: mothers against decapentaplegic homolog 5-like isoform 1 [Oreochromis niloticus]
ATGACCTCCCTGTCTAGTCTGTTCTCCTTCACGGGCCCAGCAGTCAAAAGCTTGCTTGGC
TGGAAGCAAGGAGACGAGGAGGAGAAATGGGCAGAAAAAGCAGTGGATGCGCTCGTGAAA
AAGCTGAAGAAGAAGAAAGGTGCCATGGAAGACCTGGAGAAAGCCCTGAGCTGCCCGGGA
CAGCCCAGCAAGTGTGTTACCATTCCAAGATCACTGGACGGCCGGCTACAGGTTTCCCAC
AGGAAAGGTCTGCCTCATGTTATCTACTGCAGAGTGTGGCGCTGGCCTGATCTCCAGTCT
CACCACGAGCTCAAACCCCTGGAGGTGTGCGAGTACCCATTTGGCTCCAAACAGAAGGAG
GTCTGCATCAACCCATATCACTACAAGCGAGTGGAGAGTCCTGTGCTCCCTCCTGTCCTG
GTACCACGGCACAGTGAGTTCAACCCACAGCACAGTTTGCTGGTACAGTTCCGCAACCTC
ACCCACAACGAGCCACATATGCCCCTGAACGCCACCTTTCCAGAGTCCTTCCAGCAGCCG
CACAGCGGGGGCGGCAGCAGCAGTGGTGGAGGTGGCTCTTTTTCCATCTCGCCCAACTCT
CCGTATCCTTCTTCTCCAGCCAGCAGTGGTACTTATCCAAACTCTCCTGCCAGCTCGGGG
CCTTCCAGTCCATTCCAGCTCCCAGCTGACACCCCACCCCCAGCCTACATGCCCCCTGAT
GAGCAGCTGGGCCAGGAGAGCCAGTCCATGGAAACAAGCAGCAGCCTGGTGCAGCAGAAC
TTGGCCAGAGGAGATGTGCAACCAGTGGAGTATGAGGAGCCGAGCCACTGGTGCTCTATT
GTCTACTATGAACTCAACAATCGTGTAGGTGAGGCTTACCATGCCTCTTCAACCAGTGTG
CTTGTGGATGGCTTCACTGACCCTTCAAACAACAAGAACCGCTTCTGCCTCGGACTGCTG
TCCAACGTCAACCGCAACTCCACAATCGAAAACACCCGTCGACACATTGGCAAAGGAGTG
CACCTGTACTATGTGGGAGGGGAGGTGTACGCAGAGTGCCTCAGTGACACCAGCATTTTT
GTCCAGAGCCGTAACTGTAATTACCACCACGGCTTCCACCCCACCACTGTCTGCAAGATC
CCCAGTGGATGTAGCCTCAAGATTTTCAACAACCAGGAGTTTGCTGAGCTGCTGGCGCAG
TCCGTCAACCATGGCTTTGAGGCTGTTTATGAGCTCACCAAGATGTGTACCATTCGCATG
AGCTTTGTTAAGGGATGGGGAGCAGAGTATCACCGCCAGGATGTGACCAGCACACCCTGC
TGGATTGAGATTCATCTGCATGGTCCCCTGCAGTGGTTGGATAAGGTGCTAACCCAGATG
GGCTCCCCCCACAACCCTATATCCTCCGTCTCC
>Unigene0021171 906 2318 PREDICTED: mothers against decapentaplegic homolog 5-like isoform 1 [Oreochromis niloticus]
ATGACCTCCCTGTCTAGTCTGTTCTCCTTCACGGGCCCAGCAGTCAAAAGCTTGCTTGGC
TGGAAGCAAGGAGACGAGGAGGAGAAATGGGCAGAAAAAGCAGTGGATGCGCTCGTGAAA
AAGCTGAAGAAGAAGAAAGGTGCCATGGAAGACCTGGAGAAAGCCCTGAGCTGCCCGGGA
CAGCCCAGCAAGTGTGTTACCATTCCAAGATCACTGGACGGCCGGCTACAGGTTTCCCAC
AGGAAAGGTCTGCCTCATGTTATCTACTGCAGAGTGTGGCGCTGGCCTGATCTCCAGTCT
CACCACGAGCTCAAACCCCTGGAGGTGTGCGAGTACCCATTTGGCTCCAAACAGAAGGAG
GTCTGCATCAACCCATATCACTACAAGCGAGTGGAGAGTCCTGTGCTCCCTCCTGTCCTG
GTACCACGGCACAGTGAGTTCAACCCACAGCACAGTTTGCTGGTACAGTTCCGCAACCTC
ACCCACAACGAGCCACATATGCCCCTGAACGCCACCTTTCCAGAGTCCTTCCAGCAGCCG
CACAGCGGGGGCGGCAGCAGCAGTGGTGGAGGTGGCTCTTTTTCCATCTCGCCCAACTCT
CCGTATCCTTCTTCTCCAGCCAGCAGTGGTACTTATCCAAACTCTCCTGCCAGCTCGGGG
CCTTCCAGTCCATTCCAGCTCCCAGCTGACACCCCACCCCCAGCCTACATGCCCCCTGAT
GAGCAGCTGGGCCAGGAGAGCCAGTCCATGGAAACAAGCAGCAGCCTGGTGCAGCAGAAC
TTGGCCAGAGGAGATGTGCAACCAGTGGAGTATGAGGAGCCGAGCCACTGGTGCTCTATT
GTCTACTATGAACTCAACAATCGTGTAGGTGAGGCTTACCATGCCTCTTCAACCAGTGTG
CTTGTGGATGGCTTCACTGACCCTTCAAACAACAAGAACCGCTTCTGCCTCGGACTGCTG
TCCAACGTCAACCGCAACTCCACAATCGAAAACACCCGTCGACACATTGGCAAAGGAGTG
CACCTGTACTATGTGGGAGGGGAGGTGTACGCAGAGTGCCTCAGTGACACCAGCATTTTT
GTCCAGAGCCGTAACTGTAATTACCACCACGGCTTCCACCCCACCACTGTCTGCAAGATC
CCCAGTGGATGTAGCCTCAAGATTTTCAACAACCAGGAGTTTGCTGAGCTGCTGGCGCAG
TCCGTCAACCATGGCTTTGAGGCTGTTTATGAGCTCACCAAGATGTGTACCATTCGCATG
AGCTTTGTTAAGGGATGGGGAGCAGAGTATCACCGCCAGGATGTGACCAGCACACCCTGC
TGGATTGAGATTCATCTGCATGGTCCCCTGCAGTGGTTGGATAAGGTGCTAACCCAGATG
GGCTCCCCCCACAACCCTATATCCTCCGTCTCC
>Unigene0021517 296 2587 PREDICTED: ubiquitin-protein ligase E3A-like [Oreochromis niloticus]
GAGAAGGAGGACTGTGAGTGTGCGCCACCACAGGCCGAGACCAGCCCCGCAGGAGGACCC
GATAGGAAGCGAGCAGCTGCCAAACATCTAATAGAGCGCTATTACCACCAGTTAACGGAG
GGCTGTGGGAATGAGTCGTGCTCCAACTCATGGTGTGCCTCGTCGGTTGGCTTCAACCGC
ATGGATAATAACGCGGCGGCGGTCAAAGCCCTGGAGCTCTACAAGGTCAACGCTAAGCTG
TGTGACCCCCACCCCTCCAAGAAAGGCACCGCCTCCGCCTACCTGGAGAGCAGCGCTCAC
AGCAACTCAGCCGGCAGCAACAGGAAGATGAACCACAAAGATGTCCACTCTGTACGGGAC
AATTTCAAAGATGTTAATTACCTGACGGAGGAGAAGGTGTACGAGATCTTGGAAATCTGT
GGAGAGAAGGAGGACTACTCTCCTCTGATCAGGGTCATAGGTCGGGTGTTCTCGAGCGCC
GAGGGCCTGGTGCAGAGCTTTCGCAGGTCCAAGCCTCACACCAAGGAGGAGCTCAAATCC
CTCCAGGGGAAGGATGAGGACAAGGACGAGGATGAAAAGGAGGCAGCCGCCTGCTCTGCC
ACAGCGATGGAGGACGACTCCCCCGCCTCCTCTTCATCATCAAGGCTCGGCGAGGGCTCC
TCAGGGGAAAACGATGTCCAGAAACTGGCTCCTGACGAGGTGTCGGTGGACATCGAAGCC
GTACGCCGGGTGTATGAGCGCCTGCTGTCCAACGAGAAGATCGAAGCCGCCTTCCTGAAT
GCACTGGTCTACCTCTCACCCAACGTAGAGTGCGACCTGACGTACCACAACGTGTATTCA
CGAGACCCGAACTACCTGAACCTGTTTGTCATAGTGATGGAAAACAGCAACCTGCACAGC
CCAGAGTACCTGGAGATCGCACTACCGCAGTTCTGCAAGGCCATGAGCAAACTTCCACTG
GCAGCGCAGGCCAAGCTGGCACGCCTGTGGTCGCACTATGGCGCTGAGCAGATCCGGCGC
ATGGTAGAGACCTTCCAGCAGCTCATCACCTACAAGGTGATCAGCAACGAGTTCAACAGC
CGCAACCTGGTCAACGATGACGACGCGGTGGTGGCGGCCACCAAGTGCTTGAAGATCGTC
TACTATGCAAACGTGCTGGGTGGCGACCTCGACATGGAGCACAACGAGGAAGAGGACGAG
GAGCCCATCCCAGAGTCCAGCGAGCTCACCCTGCAGGAGCTGCTGGGCGAGGAGCGGCGG
AACAAGAAGGGTCCCCGGGTGGACCCGTTGGAGACGGAGCTGGGGATCCGCACCAATGAC
TGTCGGCGGCCGCTCATCCCCTTTGAGGAGTTCGTCAACGAGCCTCTGAACGAGGTGCTG
GAGATGGACAAGGACTACACCTTCTTTAAGGTGGAGACTGAGAACAAGTTCTCCTTCATG
ACCTGCCCCTTCATCCTGAATGCCGTTACCAAGAACCTCGGGCTGTACTACGACAACCGC
ATCCGCATGTACAGCGAGCGGCGTATCACCGTGCTCTACAGCCTGGTGCAGGGGCAGCAG
CTCAACCCCTACCTGCGGCTCAAGGTGCGCAGAGACCACATCATTGATGACGCTCTGGTC
AGGCTGGAGATGATAGCAATGGAAAATCCTGCAGACTTGAAGAAGCAGCTGTATGTGGAG
TTTGAAGGAGAGCAGGGCGTTGATGAAGGAGGCGTGTCCAAAGAGTTCTTTCAGCTGGTG
GTGGAGGAAATCTTCAACCCAGACATTGGTATGTTCACGTACGACGAGCGCACCAAGCTG
TTCTGGTTCAACCCATCATCGTTCGAGAACGAGGGTCAATACACTCTGATCGGCATCGTC
CTGGGTCTGGCCATCTACAACAACTGTATCCTGGACGTCCACTTCCCCATGGTGGTCTAC
AGGAAGCTGATGGGCAAGAAAGGAACCTTCAGGGACTTGGCCGATGCCAACCCGGTTCTG
TACCAGAGTCTAAAGGAGCTGCTGGAGTACGAGGGCAGCGTGGAGGAGGACATGATGATC
ACGTTTCAGATCTCCCAGACAGACCTGTTCGGGAACCCGCTCATGTATGACCTGAGGGAG
AACGGGGACAAGATCCCAGTGACTAATGAAAACAGGAAGGACTTTGTGGCCCAGTATGCG
GAGTACATGCTGAACAAGAGCGTGGAGAAGCAGTTCAAAGCATTCAGGAGAGGCTTCCAC
ATGGTCACCAACGAGTCGCCGCTCAAATACCTGTTCAGGCCAGAGGAGATCGAGCTGCTA
ATCTGTGGCAGC
>Unigene0021518 74 607 PREDICTED: ubiquitin-protein ligase E3A-like [Oreochromis niloticus]
CCCTCTGCAGGTATGTTCACGTACGACGAGCGCACCAAGCTGTTCTGGTTCAACCCATCA
TCGTTCGAGAACGAGGGTCAATACACTCTGATCGGCATCGTCCTGGGTCTGGCCATCTAC
AACAACTGTATCCTGGACGTCCACTTCCCCATGGTGGTCTACAGGAAGCTGATGGGCAAG
AAAGGAACCTTCAGGGACTTGGCCGATGCCAACCCGGTTCTGTACCAGAGTCTAAAGGAG
CTGCTGGAGTACGAGGGCAGCGTGGAGGAGGACATGATGATCACGTTTCAGATCTCCCAG
ACAGACCTGTTCGGGAACCCGCTCATGTATGACCTGAGGGAGAACGGGGACAAGATCCCA
GTGACTAATGAAAACAGGAAGGACTTTGTGGCCCAGTATGCGGAGTACATGCTGAACAAG
AGCGTGGAGAAGCAGTTCAAAGCATTCAGGAGAGGCTTCCACATGGTCACCAACGAGTCG
CCGCTCAAATACCTGTTCAGGCCAGAGGAGATCGAGCTGCTAATCTGTGGCAGC
>Unigene0021759 345 3215 minus strand PREDICTED: AF4/FMR2 family member 4 [Oreochromis niloticus]
AGCAAGGAAGATAAACTGTCCAGCCGTATTCAGAGCATGCTGGGCAATTACGACGAGATG
AAAGAGCCCATTGGTGACACACTTCCAAAGCTTGGCGGTAAACCTTCTAACAGCTCGTCT
TCCTCAGAGGAAAAATCAGGCCCACCTTTGTTTGGCGGGGACCAGCGTGGCATTGGTAGC
GGTGGCAGCAGCCAGAGCAGTAAGTGGACTCCTGTTGGTCCCGCAGCCAGTGGATCTTCT
TCCCAATCCCAGAAACGCTCAGGACTCCAGGGTGGGCACGGCAGCCAGAGGGGAAACGGA
GGTAGTAGCGGCAGCAGCAGTAGCCAAAGACACGGAGGAGAGGTGCGGGAAAAGAAATCA
AGTAAACATAGCGGAGGATCAGAGCACTCAAAGTCACACACATCGAGTCCGGCCAAGGGC
TCTCTGAGTTCCTCCAGCAGCAACAGCCACTCACGGAGCTCCTTGTCTGCCGAGCAGCAT
CACAGCAAGGAGCGCTACCGCTCCAAGTCCCCACGAGACAGAGAGGCCAACTGGGACTCA
CCCTCACGGGTTCACACCTCCTTCACCAGTGGACAGCACTCGAGTCAGGCCTTCCCCCCA
TCTCTCATGTCCAAGCCCGGCTCCATGCTGCAGAAGCCCACAGCCTATGTGCGGCCTATG
GACGGCCAGGAAACAGCAGAACCCAAGAGCTCACAAGCAGAAAGCTACAGCGGACAGTCG
CACAGCAGCACCATGGGAGAGATGAAGTCCAACGGCAAGGCCTCGCTTTCCAAACTCAAG
ATCCCCTCACAACCTGTGGAGGGCTCCGGTGACGCCAACTGTGTCGATGAAATTCTGAAG
GAAATGACTCAGTCGTGGCCCCCTCCGCTGACAGCCATCCACACCCCCTGCAAAACGGAG
CCCTCCAAGTTTCCATTCCCTACCAAGGACTCTCACCCTTTTCCAAGTGGACACAAGCGA
GGCAGTTCTTCCAAGAGCTCCAGCAGCCACCAGTCCAAAACTTGCGATGACCAGCCCACT
ATGCTGGAAGATGACCTGAAGCTGAGCAGCAGTGAAGATAGTGATGAAGAACAGGACTCT
GCAAAGAATGCCTCAAGGAACACGTCAGCAAGCAATAACAGTGAAGGAGCGGAGCAATCG
AGGGATGACTCCAGCAGCCACAGCGGCTCAGAGAGCAGCTCGGGCTCAGACAGCGAGAGT
GAAAGCAGCACGACAGACAGCGAAGCCAACGAGCACCCACGGCCTGCCTCTCCCGAACCT
GAACAACCCATGGCCAACAAGTGGCAGCTGGACAACTGGTTCAAGAAGGTCAAGCAGTTC
TCCCCAGCTTCTCCAGTGGACAACAATAATGTTCCAACCAAGTGCAAGAAAGAGGGCAGA
GATAATAGCTCAGGACGTGGCTATGGTAGCCAGGGAGGGGGGTCAAAAGACTCAGTGGCA
CCCACCCCAAGCAGGGACTTACGGGCAGCGCAAAAGGGTGCAGAGGGTGGCCGTGGCCGG
CAAAAATCCCCTGCCCAGAGTGAGGGTGGGGCGAATCCGCGAATCCGTGTGGGTAAAAAA
CAGCCCAAAAAGTCTGAGAAGCCCCCAGTGGTTGAGGAACCCAAAGGAGGTCTGCGAGTG
GAGAGTGAACCAGCTCCAGAGATACCTCCTCATCGGCCCAAGGCTGCCACTAAGGGTTCC
CGCAAGCCAAGCATCAAAAAAGAACCCAAATCCTCTCCGAGGCCGACCGCAGCTGCTGTC
ACCACCACTGTAGATAAACGCAAAGCCAAGGCACCCACCAAGACTTCCCAGAAGTCTCGT
GAATTTGTTGATACGGACTCTTCATCATCCGACTCAGAGGGGAATGACAGCATCCCATCC
TCGTCCCAGACGCCCAAGTACACAGAGAGTATTAGGACCCCTGTGTGTGTGTTTTCTCCA
ATGGAAGAAAAAGAGCTGTTGTCTCCACTGAGTGACCCTGAGGAGCGCTACCCTGCAAGG
ACGTCTCAGCAGCAGGTTTTACTAGTGAAAATAGATCTCAGTTTGCTGTCAAGGATCCCA
GGGCGGCCCTACAAGGAGCCTGCAGAGATAAAAGTGGAGAGGGACGACTCTCTAGACAGG
GACAGTAAAGACTTCAGCAAGCAGAGCTCTGAGAAGAGCTCCAGCAAGGCCAAGAGGAAA
CACAAGAATGATGAAGAAGGCACCAAGCCAGAGAGCAAGCGATGCAAGCTAGAGGATAAG
TCTCTATCTCATCATAAAAACAGCAGTAAAGAGTCTAAGAGGTCTTTGGAGAAGAAGGAG
GAGCCAGTCCCTTCTCCTTCCATGTCGGGTCTGCAGCGGACGCCCAAGGCAGAGCATCCG
AGTCGGAAGAGGACAGTCAGCCAGTCCTCCACCTCTTTGTCCAGCGGGACAGGAAGTGGA
AAGGAGGGGAGCCACAGCACTAAGGGCAACTCCACCTCCAAACACAGAAAAGGAGAAGAC
AAGGGACGCAGCACACGTGATGGCAAGGAAAAATCCTCAAAGGGCTGTGATAACCAGCTG
GCTGTACCTCCACTCTCCACGGACGGCTCCAAGTCTCAGAGATCCAAGCTGGTGTTTGAG
GACAGGGTCCATTCAGCTGATCACTACTTACAAGAGGCCAAGAAACTTAAACATAATGCA
GATGCACTGTTGGACCGTTTTGAGAAGGCAGTTTACTACCTGGATGCTGTGGTGTCGTTC
ATTGAATGTGGTAACGCTCTGGAGAAGAGCGCCCAAGAGGCCAAGTCTCCCTTCCCCATG
TATGCCGAAACTGTGGAGCTTATCAAATACACTATGAAGTTAAAAAGCTATATGGCCCCA
GATGCTACTTCAGCAGACAAGAGGCTAGCTGTGCTTTGCTTACGATGCCAG
>Unigene0021760 345 3122 minus strand PREDICTED: AF4/FMR2 family member 4 [Oreochromis niloticus]
AGCAAGGAAGATAAACTGTCCAGCCGTATTCAGAGCATGCTGGGCAATTACGACGAGATG
AAAGAGCCCATTGGTGACACACTTCCAAAGCTTGGCGGTAAACCTTCTAACAGCTCGTCT
TCCTCAGAGGAAAAATCAGGCCCACCTTTGTTTGGCGGGGACCAGCGTGGCATTGGTAGC
GGTGGCAGCAGCCAGAGCAGTAAGTGGACTCCTGTTGGTCCCGCAGCCAGTGGATCTTCT
TCCCAATCCCAGAAACGCTCAGGACTCCAGGGTGGGCACGGCAGCCAGAGGGGAAACGGA
GGTAGTAGCGGCAGCAGCAGTAGCCAAAGACACGGAGGAGAGGTGCGGGAAAAGAAATCA
AGTAAACATAGCGGAGGATCAGAGCACTCAAAGTCACACACATCGAGTCCGGCCAAGGGC
TCTCTGAGTTCCTCCAGCAGCAACAGCCACTCACGGAGCTCCTTGTCTGCCGAGCAGCAT
CACAGCAAGGAGCGCTACCGCTCCAAGTCCCCACGAGACAGAGAGGCCAACTGGGACTCA
CCCTCACGGGTTCACACCTCCTTCACCAGTGGACAGCACTCGAGTCAGGCCTTCCCCCCA
TCTCTCATGTCCAAGCCCGGCTCCATGCTGCAGAAGCCCACAGCCTATGTGCGGCCTATG
GACGGCCAGGAAACAGCAGAACCCAAGAGCTCACAAGCAGAAAGCTACAGCGGACAGTCG
CACAGCAGCACCATGGGAGAGATGAAGTCCAACGGCAAGGCCTCGCTTTCCAAACTCAAG
ATCCCCTCACAACCTGTGGAGGGCTCCGGTGACGCCAACTGTGTCGATGAAATTCTGAAG
GAAATGACTCAGTCGTGGCCCCCTCCGCTGACAGCCATCCACACCCCCTGCAAAACGGAG
CCCTCCAAGTTTCCATTCCCTACCAAGGACTCTCACCCTTTTCCAAGTGGACACAAGCGA
GGCAGTTCTTCCAAGAGCTCCAGCAGCCACCAGTCCAAAACTTGCGATGACCAGCCCACC
AATAACAGTGAAGGAGCGGAGCAATCGAGGGATGACTCCAGCAGCCACAGCGGCTCAGAG
AGCAGCTCGGGCTCAGACAGCGAGAGTGAAAGCAGCACGACAGACAGCGAAGCCAACGAG
CACCCACGGCCTGCCTCTCCCGAACCTGAACAACCCATGGCCAACAAGTGGCAGCTGGAC
AACTGGTTCAAGAAGGTCAAGCAGTTCTCCCCAGCTTCTCCAGTGGACAACAATAATGTT
CCAACCAAGTGCAAGAAAGAGGGCAGAGATAATAGCTCAGGACGTGGCTATGGTAGCCAG
GGAGGGGGGTCAAAAGACTCAGTGGCACCCACCCCAAGCAGGGACTTACGGGCAGCGCAA
AAGGGTGCAGAGGGTGGCCGTGGCCGGCAAAAATCCCCTGCCCAGAGTGAGGGTGGGGCG
AATCCGCGAATCCGTGTGGGTAAAAAACAGCCCAAAAAGTCTGAGAAGCCCCCAGTGGTT
GAGGAACCCAAAGGAGGTCTGCGAGTGGAGAGTGAACCAGCTCCAGAGATACCTCCTCAT
CGGCCCAAGGCTGCCACTAAGGGTTCCCGCAAGCCAAGCATCAAAAAAGAACCCAAATCC
TCTCCGAGGCCGACCGCAGCTGCTGTCACCACCACTGTAGATAAACGCAAAGCCAAGGCA
CCCACCAAGACTTCCCAGAAGTCTCGTGAATTTGTTGATACGGACTCTTCATCATCCGAC
TCAGAGGGGAATGACAGCATCCCATCCTCGTCCCAGACGCCCAAGTACACAGAGAGTATT
AGGACCCCTGTGTGTGTGTTTTCTCCAATGGAAGAAAAAGAGCTGTTGTCTCCACTGAGT
GACCCTGAGGAGCGCTACCCTGCAAGGACGTCTCAGCAGCAGGTTTTACTAGTGAAAATA
GATCTCAGTTTGCTGTCAAGGATCCCAGGGCGGCCCTACAAGGAGCCTGCAGAGATAAAA
GTGGAGAGGGACGACTCTCTAGACAGGGACAGTAAAGACTTCAGCAAGCAGAGCTCTGAG
AAGAGCTCCAGCAAGGCCAAGAGGAAACACAAGAATGATGAAGAAGGCACCAAGCCAGAG
AGCAAGCGATGCAAGCTAGAGGATAAGTCTCTATCTCATCATAAAAACAGCAGTAAAGAG
TCTAAGAGGTCTTTGGAGAAGAAGGAGGAGCCAGTCCCTTCTCCTTCCATGTCGGGTCTG
CAGCGGACGCCCAAGGCAGAGCATCCGAGTCGGAAGAGGACAGTCAGCCAGTCCTCCACC
TCTTTGTCCAGCGGGACAGGAAGTGGAAAGGAGGGGAGCCACAGCACTAAGGGCAACTCC
ACCTCCAAACACAGAAAAGGAGAAGACAAGGGACGCAGCACACGTGATGGCAAGGAAAAA
TCCTCAAAGGGCTGTGATAACCAGCTGGCTGTACCTCCACTCTCCACGGACGGCTCCAAG
TCTCAGAGATCCAAGCTGGTGTTTGAGGACAGGGTCCATTCAGCTGATCACTACTTACAA
GAGGCCAAGAAACTTAAACATAATGCAGATGCACTGTTGGACCGTTTTGAGAAGGCAGTT
TACTACCTGGATGCTGTGGTGTCGTTCATTGAATGTGGTAACGCTCTGGAGAAGAGCGCC
CAAGAGGCCAAGTCTCCCTTCCCCATGTATGCCGAAACTGTGGAGCTTATCAAATACACT
ATGAAGTTAAAAAGCTATATGGCCCCAGATGCTACTTCAGCAGACAAGAGGCTAGCTGTG
CTTTGCTTACGATGCCAG
>Unigene0021761 346 3252 minus strand PREDICTED: AF4/FMR2 family member 4 [Oreochromis niloticus]
ATGAACCGTGAGGACCGGAATGTGCTCCGAATGAAAGAAAGAGAAAGGAGAAATCAAGAA
ATCCAGCAGGGAGGAGGAGAGGCCTTTCCAGCAAATTCCCCTCTCTTCCCTGAACCTTAC
AAAGTGTCCAGCAAGGAAGATAAACTGTCCAGCCGTATTCAGAGCATGCTGGGCAATTAC
GACGAGATGAAAGAGCCCATTGGTGACACACTTCCAAAGCTTGGCGGTAAACCTTCTAAC
AGCTCGTCTTCCTCAGAGGAAAAATCAGGCCCACCTTTGTTTGGCGGGGACCAGCGTGGC
ATTGGTAGCGGTGGCAGCAGCCAGAGCAGTAAGTGGACTCCTGTTGGTCCCGCAGCCAGT
GGATCTTCTTCCCAATCCCAGAAACGCTCAGGACTCCAGGGTGGGCACGGCAGCCAGAGG
GGAAACGGAGGTAGTAGCGGCAGCAGCAGTAGCCAAAGACACGGAGGAGAGGTGCGGGAA
AAGAAATCAAGTAAACATAGCGGAGGATCAGAGCACTCAAAGTCACACACATCGAGTCCG
GCCAAGGGCTCTCTGAGTTCCTCCAGCAGCAACAGCCACTCACGGAGCTCCTTGTCTGCC
GAGCAGCATCACAGCAAGGAGCGCTACCGCTCCAAGTCCCCACGAGACAGAGAGGCCAAC
TGGGACTCACCCTCACGGGTTCACACCTCCTTCACCAGTGGACAGCACTCGAGTCAGGCC
TTCCCCCCATCTCTCATGTCCAAGCCCGGCTCCATGCTGCAGAAGCCCACAGCCTATGTG
CGGCCTATGGACGGCCAGGAAACAGCAGAACCCAAGAGCTCACAAGCAGAAAGCTACAGC
GGACAGTCGCACAGCAGCACCATGGGAGAGATGAAGTCCAACGGCAAGGCCTCGCTTTCC
AAACTCAAGATCCCCTCACAACCTGTGGAGGGCTCCGGTGACGCCAACTGTGTCGATGAA
ATTCTGAAGGAAATGACTCAGTCGTGGCCCCCTCCGCTGACAGCCATCCACACCCCCTGC
AAAACGGAGCCCTCCAAGTTTCCATTCCCTACCAAGGACTCTCACCCTTTTCCAAGTGGA
CACAAGCGAGGCAGTTCTTCCAAGAGCTCCAGCAGCCACCAGTCCAAAACTTGCGATGAC
CAGCCCACCAATAACAGTGAAGGAGCGGAGCAATCGAGGGATGACTCCAGCAGCCACAGC
GGCTCAGAGAGCAGCTCGGGCTCAGACAGCGAGAGTGAAAGCAGCACGACAGACAGCGAA
GCCAACGAGCACCCACGGCCTGCCTCTCCCGAACCTGAACAACCCATGGCCAACAAGTGG
CAGCTGGACAACTGGTTCAAGAAGGTCAAGCAGTTCTCCCCAGCTTCTCCAGTGGACAAC
AATAATGTTCCAACCAAGTGCAAGAAAGAGGGCAGAGATAATAGCTCAGGACGTGGCTAT
GGTAGCCAGGGAGGGGGGTCAAAAGACTCAGTGGCACCCACCCCAAGCAGGGACTTACGG
GCAGCGCAAAAGGGTGCAGAGGGTGGCCGTGGCCGGCAAAAATCCCCTGCCCAGAGTGAG
GGTGGGGCGAATCCGCGAATCCGTGTGGGTAAAAAACAGCCCAAAAAGTCTGAGAAGCCC
CCAGTGGTTGAGGAACCCAAAGGAGGTCTGCGAGTGGAGAGTGAACCAGCTCCAGAGATA
CCTCCTCATCGGCCCAAGGCTGCCACTAAGGGTTCCCGCAAGCCAAGCATCAAAAAAGAA
CCCAAATCCTCTCCGAGGCCGACCGCAGCTGCTGTCACCACCACTGTAGATAAACGCAAA
GCCAAGGCACCCACCAAGACTTCCCAGAAGTCTCGTGAATTTGTTGATACGGACTCTTCA
TCATCCGACTCAGAGGGGAATGACAGCATCCCATCCTCGTCCCAGACGCCCAAGTACACA
GAGAGTATTAGGACCCCTGTGTGTGTGTTTTCTCCAATGGAAGAAAAAGAGCTGTTGTCT
CCACTGAGTGACCCTGAGGAGCGCTACCCTGCAAGGACGTCTCAGCAGCAGGTTTTACTA
GTGAAAATAGATCTCAGTTTGCTGTCAAGGATCCCAGGGCGGCCCTACAAGGAGCCTGCA
GAGATAAAAGTGGAGAGGGACGACTCTCTAGACAGGGACAGTAAAGACTTCAGCAAGCAG
AGCTCTGAGAAGAGCTCCAGCAAGGCCAAGAGGAAACACAAGAATGATGAAGAAGGCACC
AAGCCAGAGAGCAAGCGATGCAAGCTAGAGGATAAGTCTCTATCTCATCATAAAAACAGC
AGTAAAGAGTCTAAGAGGTCTTTGGAGAAGAAGGAGGAGCCAGTCCCTTCTCCTTCCATG
TCGGGTCTGCAGCGGACGCCCAAGGCAGAGCATCCGAGTCGGAAGAGGACAGTCAGCCAG
TCCTCCACCTCTTTGTCCAGCGGGACAGGAAGTGGAAAGGAGGGGAGCCACAGCACTAAG
GGCAACTCCACCTCCAAACACAGAAAAGGAGAAGACAAGGGACGCAGCACACGTGATGGC
AAGGAAAAATCCTCAAAGGGCTGTGATAACCAGCTGGCTGTACCTCCACTCTCCACGGAC
GGCTCCAAGTCTCAGAGATCCAAGCTGGTGTTTGAGGACAGGGTCCATTCAGCTGATCAC
TACTTACAAGAGGCCAAGAAACTTAAACATAATGCAGATGCACTGTTGGACCGTTTTGAG
AAGGCAGTTTACTACCTGGATGCTGTGGTGTCGTTCATTGAATGTGGTAACGCTCTGGAG
AAGAGCGCCCAAGAGGCCAAGTCTCCCTTCCCCATGTATGCCGAAACTGTGGAGCTTATC
AAATACACTATGAAGTTAAAAAGCTATATGGCCCCAGATGCTACTTCAGCAGACAAGAGG
CTAGCTGTGCTTTGCTTACGATGCCAG
>Unigene0021804 2 1084 minus strand PREDICTED: pre-B-cell leukemia transcription factor 1-like isoform 1 [Oreochromis niloticus]
AACTGTCACAGAATGAAACCAGCACTCTTCAGCGTTCTCTGTGAAATCAAAGAAAAGACA
GGTCTCAGCATCCGTGGTGCCCAGGAGGAGGACCCCCCGGATCCCCAGCTCATGCGCTTA
GACAACATGCTGCTGGCAGAGGGTGTGGCGGGACCAGAGAAAGGTGGCGGATCTGCCGCT
GCCGCAGCTGCAGCCGCAGCCTCGGGCGGGGCGGCCGACAACTCCATTGAACATTCCGAC
TACAGAGCCAAACTCACCCAGATCAGACAGATCTACCACACAGAGCTGGAGAAGTACGAA
CAGGCATGTAACGAGTTCACCACTCACGTGATGAACCTGTTGAGGGAGCAGTCCCGCACA
CGGCCGATCTCGCCCAAAGAGATCGAACGCATGGTGAGCATCATCCACCGCAAGTTCAGC
TCCATCCAGATGCAGCTGAAACAGAGCACCTGCGAGGCCGTCATGATCTTGCGCTCACGC
TTTCTCGATGCCAGACGAAAGAGGAGGAACTTCAACAAACAGGCGACAGAGATCCTGAAC
GAGTACTTTTACTCCCACCTCAGTAACCCCTATCCCAGCGAGGAGGCCAAAGAAGAACTG
GCCAAGAAATGCGGCATCACAGTGTCACAGGTATCAAACTGGTTCGGGAACAAGAGAATC
CGATACAAGAAAAATATCGGCAAGTTTCAAGAAGAGGCCAACATGTATGCAGCAAGGACT
GCGGTCAATGCAACCAGCGTGTCTGCCCATGGCAGTCAGGCAAACTCCCCATCAACTCCC
AATTCAGCAGGTTCTGCTGGCTCTTTTAACATATCAAACTCCGGAGACTTGTTCATGAGT
GTGCAGTCCCTCAATGGGGACTCGTACCAAGGGGGGCAGGTTGGGGCCAACATACAATCC
CAGGTGGATACCCTTCGCCATGTTATCAGCCAGACCGGAGGATACAGTGACAGCCTCGCA
GCCAGCCAGATGTACAGTCCACAGGGCATCAACACAAACGGTGGCTGGCAAGATGCTCCG
ACTCCTTCGTCAGTGACATCGCCCACAGAAGGACCCGGAAGCGTTCATTCGGATACTTCC
AAC
>Unigene0021809 1 543 minus strand PREDICTED: pre-B-cell leukemia transcription factor 1-like isoform 1 [Oreochromis niloticus]
AAGTTGAGCCAGATTCGCAGTATCTACCACACTGAGCTGGAGAAGTATGAGCAGGCCTGC
AGTGAGTTCACCAACCATGTAATGAACCTGCTGAGAGAGCAGTCTCGCACACGACCCATC
TCTCCCAAGGAGATTGAGCGCATGGTGGCCATCATCCACCGCAAGTTCAGCTCCATCCAG
ATGCAGCTGAAACAGAGCACCTGCGAGGCCGTCATGATCCTGCGCTCCCGCTTCCTTGAT
GCCAGACGGAAAAGACGAAACTTCAACAAGCAGGCGACTGAGATCCTGAATGAGTATTTC
TACTCACACCTCAGTAACCCCTACCCCAGCGAGGAGGCTAAAGAAGAGTTGGCAAAGAAG
TGCGCCATCACAGTGGCCCAGGTTTCCAACTGGTTTGGGAATAAAAGAATCAGATACAAG
AAAAACATTGGTTCTGGTGGCTCTTTTAATATGTCAAACTCCGGGGACTTGTTCATGAGC
GTGCAGTCTCTCAATGGGGACTCGTACCAGGGGGCTCAGGTGGGAGCCAACGTGCAGTCA
CAG
>Unigene0021896 265 486 proprotein convertase subtilisin/kexin type 5b preproprotein [Danio rerio] >gi|115299616|gb|ABI93778.1| proprotein convertase subtilisin/kexin type5b [Danio rerio]
AGGTGTGACCATAGCTGCTACGAGTGCTTGGGGCCTGGTGAAAGGAACTGCAGCAGCTGC
GTCAGTGGTTACAATCTGGAGGCAGGAGCCTGCGTTGTCAGCACCATCTGCAAAGATGAA
TCTTGGGCGGAAGGCAGTTTCTGCGTGCTCGTTAAAAAGAACAATCTTTGCCAGAGGAAA
GTGCTGCAGCAACTGTGCTGCAGAACGTGCTCGCAAAAGGGG
>Unigene0022071 135 356 minus strand NMDA receptor subunit NR1a [Oreochromis mossambicus]
CAGGCAGAGAAGGTGCTGCTGTTCAGCCAGGACACCAACCTGACAGCTCTGCTGCTGGAG
GCCAAAGACCTGGAGGCTCGAGTCATCATCCTCTCTGCCAGTGAGGATGAAGCAGCAGCA
GTGTATAAAGCAGCCCGTCAGCTCAACATGACCGGCTCTGGTTACGTCTGGCTGGTTGGA
GAGAGAGAGATGAGCGGCAAAGCCCTGGGTGAAGCTCCAGAT
>Unigene0022182 116 2353 signal transducer and activator of transcription 5 [Siniperca chuatsi]
ATGGCAGTGTGGATCCAGGCCCAGCAGCTCCAGGGAGATGCCCTGCACCAGATGCAGTCT
CTGTACGGTCAGCACTTCCCCATTGAGGTGCGACATTATCTGTCCCAGTGGATAGAGGGC
CAGCTCTGGGATGTCATAGACCTGGAGAACCCGCAGGAGGAGTTCAAGGCCAAACGCCTG
CTGGACAGTCTGATACAGGAGCTGCAGAACAAGGCTGAGCACCAGGTGGGAGAAGACGGC
TTCCTCCTCAAAATCAAACTGGGACACTACGCCAGCCAGCTCAAGAGCACGTATGACCGC
TGTCCTCTGGAGCTGGTCCGATGCATCAAACACATCCTCTACACAGAGCAGAGGCTCGTC
AGAGAGGCTACAAATTCGAGCTCTCCGGTGGGCGGGATGATGGACAGCATGTCTCAGAAA
TACCAACAGATCAACCAAGCTTTTGAGGAGCTCCGTCTGATGACCCAGGACACTGAGAAT
GATCTGCGGAAACTCCAGCACAACCAGGAGTACTTCATCATCCAGTACCAGGAGAGCCTT
CGCATCCAGGCTCAGCTGACCAGCCTGGCCACGCTGCCCCCTGCTGACCGACAGCTACGG
GAGCCCGCCCTTCTCAGCAAGAGGGCCACAGTGGAGGCATGGCTGACCCGAGAGGCCAAC
ACACTACAGAAATACAGACTGGACCTGGCGGAGAAGCATCAGAAAACACTGCAGCTGTTG
AGGAAGCAGCAGACCATCATTCTGGATGACGAGCTGATCCAGTGGAAGAGACGGCAACAG
CTGGCAGGCAACGGGGGCCCACCGGAGGGAGGCCTGGACATCCTGCAGTCCTGGTGTGAG
AAGCTGGCAGAAACTATCTGGCAGAACAGGCAGCAGATTCGGAGGGCTGAGCACCTTAGA
CAACAGCTGCCCATCCCTGGTCCCATCGAAGAGCTCCTCAACGAACTCAACAGTACTATC
ACAGATATCATTTCAGCATTGGTCACCAGCACCTTCATCATTGAGAAACAGCCCCCACAG
GTGTTAAAAACCCAAACCAAGTTTGCCGCTACAGTCCGCCTCTTAGTGGGAGGGAAGTTG
AACGTGCACATGAACCCGCCACAGGTCAAAGCCACCATCATTAGTGAACAGCAAGCCAAG
GCCCTGCTGAAGAACGAGAACACGAGAAATGACAGCAGTGGGGAAATCCTCAACAATAAC
TGTGTAATGGAGTACCACCAGACAACAGGCACTCTCAGCGCCCACTTCAGGAACATGTCT
TTGAAGAGGATCAAGCGATCGGACAGGCGAGGAGCAGAGTCTGTCACAGAAGAGAAGTTC
ACCATTCTGTTCGAGTCCCAGTTTAGTGTTGGAGGCAATGAGCTTGTTTTTCAAGTGAAG
ACGTTATCACTTCCTGTAGTGGTGATAGTTCATGGTAGCCAAGACAATAATGCCACAGCA
ACTGTGTTGTGGGACAATGCTTTCGCAGAGCCGGGACGGGTGCCTTTCCTCGTGCCAGAT
AAAGTGCTTTGGCCTCAGCTGTGTGATGCCATCAACATGAAGTACAAGGCTGAAGTGCAG
AGTAACCGAGGCCTGTCTGAGGAGAACCTGGTCTTCCTTGCTCAAAAGGCCTTCAGCATC
TCCAGCAACAACCCCGACGACTACCGCAGCATGACTATGACCTGGTCACAGTTTAATAGG
GAAAGCTTGCCAGGGAGGAACTTCACATTTTGGCAATGGTTTGATGGTGTGATGGAACTC
ACAAAAAAGCATCTCAAACCACACTGGAATGACGGAGCCATCTTGGGTTTTGTGAACAAG
CAGCAGGCCCAGGACATGCTGATGTCCAAACCCAACGGTACTTTCCTTCTGCGCTTTAGT
GACTCTGAGATCGGAGGAATAACAATAGCCTGGGTGGCAGAAAACCCTAACAAAGCAGGT
GAGAGAATGGTTTGGAACCTCATGCCCTACACAACCAAAGACTTCTCCATTCGCTCTCTG
GCCGACCGCATCAGCGATCTCAATCACCTCCTCTTCCTCTACCCTGACAGACCCAAGGAT
GAGGTTTTCTCCAAATATTACACCCCACCGCTCTCTAAAGCAGTGGACGGCTACGTGAAA
CCACAGATCAAGCAAGTGGTGCCCGAGTTTGCTACAGCCAATCCAGACCCAGCAAGTGGG
AACCCAACCTATATGGATCATGGCGCCTCCCCAGCACCTGTCAGTCATCCTCACACCTAT
GGCATGTACCCGCCTATG
>Unigene0022183 116 2473 signal transducer and activator of transcription 5 [Siniperca chuatsi]
ATGGCAGTGTGGATCCAGGCCCAGCAGCTCCAGGGAGATGCCCTGCACCAGATGCAGTCT
CTGTACGGTCAGCACTTCCCCATTGAGGTGCGACATTATCTGTCCCAGTGGATAGAGGGC
CAGCTCTGGGATGTCATAGACCTGGAGAACCCGCAGGAGGAGTTCAAGGCCAAACGCCTG
CTGGACAGTCTGATACAGGAGCTGCAGAACAAGGCTGAGCACCAGGTGGGAGAAGACGGC
TTCCTCCTCAAAATCAAACTGGGACACTACGCCAGCCAGCTCAAGAGCACGTATGACCGC
TGTCCTCTGGAGCTGGTCCGATGCATCAAACACATCCTCTACACAGAGCAGAGGCTCGTC
AGAGAGGCTACAAATTCGAGCTCTCCGGTGGGCGGGATGATGGACAGCATGTCTCAGAAA
TACCAACAGATCAACCAAGCTTTTGAGGAGCTCCGTCTGATGACCCAGGACACTGAGAAT
GATCTGCGGAAACTCCAGCACAACCAGGAGTACTTCATCATCCAGTACCAGGAGAGCCTT
CGCATCCAGGCTCAGCTGACCAGCCTGGCCACGCTGCCCCCTGCTGACCGACAGCTACGG
GAGCCCGCCCTTCTCAGCAAGAGGGCCACAGTGGAGGCATGGCTGACCCGAGAGGCCAAC
ACACTACAGAAATACAGACTGGACCTGGCGGAGAAGCATCAGAAAACACTGCAGCTGTTG
AGGAAGCAGCAGACCATCATTCTGGATGACGAGCTGATCCAGTGGAAGAGACGGCAACAG
CTGGCAGGCAACGGGGGCCCACCGGAGGGAGGCCTGGACATCCTGCAGTCCTGGTGTGAG
AAGCTGGCAGAAACTATCTGGCAGAACAGGCAGCAGATTCGGAGGGCTGAGCACCTTAGA
CAACAGCTGCCCATCCCTGGTCCCATCGAAGAGCTCCTCAACGAACTCAACAGTACTATC
ACAGATATCATTTCAGCATTGGTCACCAGCACCTTCATCATTGAGAAACAGCCCCCACAG
GTGTTAAAAACCCAAACCAAGTTTGCCGCTACAGTCCGCCTCTTAGTGGGAGGGAAGTTG
AACGTGCACATGAACCCGCCACAGGTCAAAGCCACCATCATTAGTGAACAGCAAGCCAAG
GCCCTGCTGAAGAACGAGAACACGAGAAATGACAGCAGTGGGGAAATCCTCAACAATAAC
TGTGTAATGGAGTACCACCAGACAACAGGCACTCTCAGCGCCCACTTCAGGAACATGTCT
TTGAAGAGGATCAAGCGATCGGACAGGCGAGGAGCAGAGTCTGTCACAGAAGAGAAGTTC
ACCATTCTGTTCGAGTCCCAGTTTAGTGTTGGAGGCAATGAGCTTGTTTTTCAAGTGAAG
ACGTTATCACTTCCTGTAGTGGTGATAGTTCATGGTAGCCAAGACAATAATGCCACAGCA
ACTGTGTTGTGGGACAATGCTTTCGCAGAGCCGGGACGGGTGCCTTTCCTCGTGCCAGAT
AAAGTGCTTTGGCCTCAGCTGTGTGATGCCATCAACATGAAGTACAAGGCTGAAGTGCAG
AGTAACCGAGGCCTGTCTGAGGAGAACCTGGTCTTCCTTGCTCAAAAGGCCTTCAGCATC
TCCAGCAACAACCCCGACGACTACCGCAGCATGACTATGACCTGGTCACAGTTTAATAGG
GAAAGCTTGCCAGGGAGGAACTTCACATTTTGGCAATGGTTTGATGGTGTGATGGAACTC
ACAAAAAAGCATCTCAAACCACACTGGAATGACGGAGCCATCTTGGGTTTTGTGAACAAG
CAGCAGGCCCAGGACATGCTGATGTCCAAACCCAACGGTACTTTCCTTCTGCGCTTTAGT
GACTCTGAGATCGGAGGAATAACAATAGCCTGGGTGGCAGAAAACCCTAACAAAGCAGGT
GAGAGAATGGTTTGGAACCTCATGCCCTACACAACCAAAGACTTCTCCATTCGCTCTCTG
GCCGACCGCATCAGCGATCTCAATCACCTCCTCTTCCTCTACCCTGACAGACCCAAGGAT
GAGGTTTTCTCCAAATATTACACCCCACCGCTCTCTAAAGCAGTGGACGGCTACGTGAAA
CCACAGATCAAGCAAGTGGTGCCCGAGTTTGCTACAGCCAATCCAGACCCAGCAAGTGGG
AACCCAACCTATATGGATCATGGCGCCTCCCCAGCACCTGTCAGTCATCCTCACACCTAT
GGCATGTACCCGCCTATGAGCGACTCAATGTTGGACACGGATGGCGACTTCGACCTGGAT
GACACCATGGACGTTGCGAGGCATGTAGAGGAGCTCCTCCGGCGGCCTGTAGAGAGCCAG
TGGGGCGGCCAACAGTCA
>Unigene0022776 133 633 PREDICTED: serine-protein kinase ATM [Oreochromis niloticus]
GGTGTGGCCTTTGAGCAGGGGAAGATCCTCCCCACGCCGGAGACTGTGCCCTTCAGGCTC
TCCAGAGACATTGTGGATGGAATGGGAATCACTGGAGTGGAGGGAGTTTTCAGGAGATGT
TGTGAGAAGACCATCGAGGTGATGAGGAGCTCTCAAGAAGCTCTGCTGACGATTGTAGAG
GTGCTGCTTTACGACCCTCTGTTTGACTGGACCATGAACCCTCTGAAAGCCTTCTACCTG
CAGCACGATGAGCAGCAGGAGCTCAATGCAACGCTGAGCTCCACTATGGGAGGAGACGAC
CTGGTCAACCACCGTAAATCCAGCGACAGCCAGAGCTTCAACAAGGTGGCGGAGCGGGTG
CTGCTGCGGCTGCAGGAGAAACTGAAGGGGGTGGAGGAGGGCACGGTGCTCAGTGTGGGG
GGGCAGGTCAACCTGCTCATCCAACAAGCCATGGACCCCAAAAACCTCAGCAGACTCTTT
CCAGGCTGGCAGGCCTGGGTG
>Unigene0022805 183 518 PREDICTED: transcription factor ETV6-like [Oreochromis niloticus]
TTGCAGCCGGTCTTTTGGAGCAGGGAGGACGTGGCCCAGTGGCTGCGATGGGCCGAGAAG
GAGTTTGCCCTGCGGCCGATCACCAGTGGCTCTTTCCAGATGAATGGCAAAGCCTTGCTG
CTGCTCACCAAGGAGGACTTCCGCTACAGATCCCCCCACTCTGGGGACGTCCTGTATGAG
CTGCTGCAGCACATTCTGAAGCAGAGGAAACCCCATGTGTTTTACCCGTCTGCCTACTTC
CCTGGGAACTCCTTCCACTCGCTGCCTGAGAGCGCTGTGCAGCACCTGAAGCTCGAAGAA
ACGGTACGACGGGGGCCGCGTGGTACGGAGCCACTC
>Unigene0022807 183 344 PREDICTED: transcription factor ETV6-like [Oreochromis niloticus]
TTGCAGCCGGTCTTTTGGAGCAGGGAGGACGTGGCCCAGTGGCTGCGATGGGCCGAGAAG
GAGTTTGCCCTGCGGCCGATCACCAGTGGCTCTTTCCAGATGAATGGCAAAGCCTTGCTG
CTGCTCACCAAGGAGGACTTCCGCTACAGATCCCCCCACTCT
>Unigene0022829 117 302 PREDICTED: peroxisomal acyl-coenzyme A oxidase 1 isoform 1 [Oreochromis niloticus]
TGTGTGCACCCTGACAGGCCAGAGCCCTTGGATCTTCATCTGGGGATGTTCCTGCCCACA
CTGCTCAACCAGGCCACCCCAGAGCAAATGGACCGTTACTTCATGCCCGCCTGGAACCTA
GAGATCATCGGCACCTACGCTCAGACTGAGATGGGCCACGGTAAAATGAACAGAGCAGTC
CAAACT
>Unigene0023536 9 1754 PREDICTED: amyloid beta A4 protein-like [Oreochromis niloticus]
GAGGAGGAGGAGGACGACGAGGATGTCGGGAAGAGAGAGTTTGTAGCAGAAGAAGAAGTG
GAGGAGAGCGACCTGAGCGACTTCGAGGACATGAACAAGCTGAGGACGAGCAGCGACGAG
GAGGAGGAGGAGGAGGATGAGGAGGAGGTGGCGGCTGAGGACGATGACGAGGAGGAAGAG
GAGGAAGAGGACCTGCTGGACAACGACCAGGACGGAGACGGAGAGGAGGACGAAGACATG
GTGGAGGAAGAGGAGGAGGAGGAGGGAAACGATGACATCGTCGACACGCTCGACGACAGC
GATGATGCTCACGAACCAACCACCAACGTTGCCATGACGACTACCACCACCACCACCACT
GAGTCTGTGGAAGAAGTTGTCAGGGATGTGTGCTGGGCCAATGCAGAGACTGGCCCTTGC
CGGGCCATGCTGCCCCGCTGGTACTTTGACCGACAGGAGGGCCGCTGTGCTCAGTTTATC
TACGGCGGCTGCGGAGGCAACAGGAATAACTTTGAGTCAGAGGAGTACTGCCTGTCTGTC
TGCAGCAGCGTCATGCCCACAGCCTCACCCAGCTCCTCTGATGCCGTGGACCACTACCTG
GAGACACCTACCGACGAAAACGAACACGCCCACTTCCAGAAGGCCAAAGAGAGCCTGGAG
GCCAAGCACCGTGAGAGGATGTCCCAGGTGATGAGAGAGTGGGAGGAGGCTGAGAGGGAA
GCCAAGAATCTTCCACGTGCCGACAAGAAGGCCGTCATCCAGCGTTTCCAGGAGAAGGTG
GAGGCGCTGGAGCAGGAGGCGGCCAGCGAGCGCCAGCAGCTGGTGGAGACCCACATGGCC
CGGGTGGAGGCTCTGCTCAACGACCGCCGTCGCCTGGCTCTGGAGAGCTACCTGACCGCC
CTGCAGCAGGACCCACCCCGGCCTCGCCACGTCTTCAGCCTGTTGAAGAAGTACGTGCGT
GCCGAGCAGAAGGACAGGCAGCACACCCTCAAACACTTCGAACACGTCCGCATGGTGGAT
CCCAAGAAGGCAGCCCAGATTAGACCTCAGGTGCTGACCCACCTGCGTGTCATTGAGGAG
CGTATGAACCAGTCTCTGGGACTCCTCTACAAGGTGCCCGGCGTGGCCGACGACATCCAG
GACCAAGTTGAGCTCCTGCAGAGGGAGCAGGCGGAGATGGCCCAGCAGCTGGCCAACCTG
CAGACGGACGTGAGGGTGAGCTACGGCAATGACGCCCTGATGCCCGACCAGGAGCTGGGA
GACGGCCAGACCGACCTCCAGGAAGACACTCTTGGCCTGGCAGGAGTTGGCTTCATCCAC
CCTGAGATCTTCAACCAGCCCAACACAGAGAACCAAGTTGAACCAGTGGACTCTCGCCCT
AATCTTGACAGAGGCATTCCCACACGACCAGTGACTGGAATGAAGATGGAAGCTATTCCT
GAGCTGCGGACGGAGACAGAGGACAGACAGAGCACTGAATATGAAGTTCACCACCAGAAA
CTGGTCTTCTTCGCAGAGGACGTGGGCTCCAACAAGGGCGCTATCATCGGACTGATGGTT
GGAGGTGTCGTCATAGCGACCGTAATCGTCATCACCTTGGTGATGCTGAGGAAGAAGCAG
TACACCTCCATCCACCACGGAGTCATTGAGGTGGACGCTGCCGTCACCCCCGAGGAGCGC
CACCTGTCTAAGATGCAGCAGAACGGTTACGAGAACCCAACCTACAAGTTCTTTGAGCAG
CTCCAG
>Unigene0023549 634 2142 Histone acetyltransferase MYST4 [Dicentrarchus labrax]
GGCCACAACGGGGAGCTGCGTGTGAAGCAGGAGGCCCAAATGGACTTTGCGGCCATGTCC
AGAGACCACGTCACAGAGGAGGACATTGAGACGTTCACGCGTGTCCAGGAACTCGCCGCG
CAGAGAACTGGATCTCTGATGAACACAGACTCTGTGCGATGCCCCGCTGTTATTGAATTC
GGGAAGTATGAGATTCAGACCTGGTACTCGTCACCTTACCCACCTGAATATTCAAGATTA
CAAAAGCTTTATCTGTGCGAGTTCTGTCTGAAGTACATGAGAAGCAAAAACATTCTCCAG
AGACACACAAAGAAGTGTGGCTGGTTCCACCCACCAGCCAATGAAATCTACAGAAAGGAC
GACCTTTCTGTATTTGAGGTTGATGGAAATGTCAGCAAACTATTCTGCCAAAACCTCTGC
CTGTTAGCCAAGCTTTTCCTGGATCACAAGACCTTGTATTATGATGTGGAGCCTTTCCTC
TTCTACATACTTACAAAGAATGATGAGAAAGGCTGTCATCTTGTGGGCTATTTCTCCAAG
GAAAAGCTTTGCCAGCAGAAGTACAATGTCTCCTGCATAATGATCATGCCTCAGTACCAA
AGGCAAGGATTTGGAAGGTTCCTTATTGATTTCAGTTACCTTCTCACCAGGCAAGAAGGA
CAAGCCGGCTCCCCGGAGAAGCCGCTGTCAGATCTGGGTCGCTTATCCTACCTGGCATAT
TGGAAAAGTGTCATACTGGAGTACCTTTATAAGCACCCAGATAAACACATCAGTGTTAAA
GGAATAAGCAGGGCCACTGGGATGTGTCCACATGACATCGCCGCTACTCTCCAGCAGCTC
GGCATGATTGACAGACAGGATGGCAGGATTGTGTTGATAAGAAGAGAGCGATTGATTCAG
AGGCACACGGAGAGGCTGAGGGCTAACCCACGTCAGAATGAGGTGGACCCCGACGCCCTG
CGCTGGACACCTTCCACGAGTCTCAACACTGTCCTGTCTGAGGAGGAGAGGGAGGCAGAG
ATGGATGCTGAGCGACTGAAGGAGCAGGCCAGTTGCTGGGAGAAGGAGGAGAGAGAGGGC
TACATGATGACTCACGGTAGCAGACAACCTCTCACAAAGGTCCACTGCAAGGTTCCCTAC
AGGACCTATGAGCGCCGCCCTGCAACGTCCTGGACCAGGCGCATCCAGCAGTTGGAGGAA
GTTAGTGATGACGAAGCCGATGATGACGACGACGATGACTCCGATGCCTCCGATGGCTCA
CCACCCATCCTGACAAAAGCCCATGCGATGCTTGCAGCCAAGAGAAAGAGAACCATTGTG
CTCAAGAGGAGAGGGCGTAAAAGGAAGAGAATAAACAGTAGTGTAACAACAGAAACCATC
TCTGAGACGACTGAGGTGCTGAACGAGCCCTTCGACAACTCAGAGGATGAGCGTCCTATG
CCCCTGCTGGAGCGCACCTGCAGAGTGGGCGAGATGGAGGAAGAGGAGGAGGAGGAGGGA
AACGATGAC
>Unigene0024430 225 1592 minus strand PREDICTED: low-density lipoprotein receptor-related protein 6 isoform 1 [Oreochromis niloticus]
ATGGGTGTCGTGCTGCGGAGTCTGTTGTTGTGTAGTTTTTGTTTTCTCATACGAGGCGTG
CCGCTGCTGCTGTATGCGAACCGACGGGACATTCGGCTCGTGGACGCGGCGCATGAAAAG
GCCAACGCCACTGTGGTGGTGGGAGGGCTGGAGGACGCTGCCGCCGTGGACTACGTTTAC
TCCCAGGGCCTCATCTACTGGAGCGACGTGAGCGAGGAGGCCATCAAACGCACAGTCTTC
AACCAGTCGGGGGCCAGCACGGTCCAGACGGTGGTCCCGGGTCTGGCCTCCCCGGACGGA
CTGGCCTGCGATTGGTTAGGGAGGAAACTTTACTGGACGGACTCGGAGACCAATCGGATC
GAGGTGGCCGAGCTGGACGGGGCTTTGAGGAAGGTTCTGTTCTGGCAGGAGCTGGACCAG
CCAAGAGCCATCGCTCTGGATCCAGAACGAGGGTACATGTACTGGACCGACTGGGGCGAG
GTCCCGAAGATCGAGCGGGCGGGGATGGACGGGACCAATCGATCCATGATCATTGATAAG
GAGATCTACTGGCCCAACGGGCTGACGCTGGACTACAGCCAACAGAAACTGTACTGGGCC
GACGCCAAACACAACTTCATCCACCGCTCCAACCTGGACGGCTCCTCCAGGGAGGTGGTG
GTGAAAGGAGAGCTGCCTCACCCCTTCGCCCTCACCCTGTACGAGGACACCCTGTTCTGG
ACCGACTGGAACACCCACTCCATCCACTCCTGCAGAAAACAGACGGGGACCGAGCAGCGG
GTCGTCCACTCGGACATCTTCTCGCCCATGGACATCCACGTCTTCAGCGCCAAGAGACAA
CCCAGCTTGAACAGTCCGTGTTCTGTGAGGAACGGAGGATGTTCCCACCTCTGCCTCCTC
TCTCCACTGAAGCCCTTCTATCAGTGTGCCTGTCCCACCGGGGTCCAGCTGCTGGAGGAC
GGGAAGACCTGCAGAGACGGTGCGACTCAGATGCTGCTTCTGGCTCGTAGAACGGACCTG
CGGCGAATCTCTCTGGACACGCCGGACTTCACCGACATCATCCTGCAGGTGGACGACATA
CGCCACGCCATCGCCATCGACTACGACCCGGTGGAGGGCTACATCTACTGGACGGATGAC
GAGGTGAAGGCCATCCGCCGCTCCCTGCCCGACGGCAGCGACGCCCAGTTCGTGGTCACG
TCTCAGGTCAACCACCCCGATGGCATCGCGGTCGACTGGATCGCCAGGAATCTGTACTGG
ACCGACACTGGAACGGACCGCATCGAGGTGACCCGGCTCAACGGGACCATGCGCAAGATC
CTGATCTCTGAAGACCTGGACGAGCCCAGAGCCATCGTCCTGGACCCT
>Unigene0024431 87 614 minus strand PREDICTED: low-density lipoprotein receptor-related protein 6 isoform 2 [Oreochromis niloticus]
GTGCGGTGTCCTCTGGACCAGTTCACCTGCTCCAACGGTCAGTGCATCGGAAAACACAAG
AAGTGCGACAACAACATGGACTGTAGCGACAACTCTGACGAGATCGGCTGCTATCCAACG
GAGGAGCCGCCCCCTCAGCCCAACAACACCATAAGCTCCATCGTGGGCGTGGTCATGGCG
CTGTTCGTGGTCGGCGCCGTGTACTTCGTGTGTCAGCGCGTCCTCTGTCCGCAGATGAAG
GACGATGGCGAGACGGTCACCAACGACTTCGTGGTCCACGGGCCGTCGTCCGTGCCGCTG
GGATACGTGCCGCACCCGAGCTCGCTGTCCAGCTCGCTGCCCGGAATGTCCAGAGGGAAG
TCTGTGATTGGCTCGCTCAGCATCATGGGCGGGAGCAGCGGCCCTCCGTACGACCGAGCC
CACGTCACCGGAGCGTCGTCCAGCAGCTCGTCCAGCACCAAGGGCACCTACTTCCCCCCG
ATCCTGAATCCTCCTCCATCTCCTGCCACCGTTCGCTCTCAGTACACC
>Unigene0024432 115 2157 minus strand PREDICTED: low-density lipoprotein receptor-related protein 6 isoform 2 [Oreochromis niloticus]
GGTCAGGAGCGTGAGGTCATCGCAGACGACCTCCCCCACCCATTCGGCCTCACCCAGTAC
CAGGACTACATCTACTGGACCGACTGGAGCCAGCGCAGCATCGAGCGGGCCAACAAGACC
AGCGGTCAGAACCGCACCGTCATCCAGGGCCACCTGGACTACGTCATGGACATCCTGGTG
TTTCATTCGTCCAGACAGGGCGGCTGGAACGCCTGCGCCTCCACCAACGGACACTGCTCC
CACCTCTGCCTCGCCGTCCCCGTCAGCAGCTTCGTCTGCGGCTGCCCCGCCCACTTCTCC
CTCAACTACGACAACAAGACCTGCAGCGCTCCCACCTCCTTCCTGCTGTTCAGCCAGAAA
ACCGCCATCAACAGGATGGTGATCGACGAGCAGCAGAGCCCCGACATCATCCTGCCCATC
CACAGCCTGAGGAACGTCCGCGCCATCGACTACGACCCGCTGGACAAACAGCTGTACTGG
ATCGACTCCAAGCAGAACGTCATCCGCCGAGCACAGGAGGACGGGAACCAGAGTATGACG
GTGGTGTCGAGCGCTCTGGGCGGGCCCAGCCAGGGCCTGCAGCTGTACGACCTGAGCATC
GACATCTACAGCCGCTTCATCTACTGGACCAGCGAGGTGACCAACGTCATCAATGTCACC
CGCACGGACGGCAGCAGGGTCGGCGTGGTGCTGAGGGGGGAGCACGACAAACCCCGGGCC
ATCGTCGTCAACCCAGAGAGGGGGTACATGTACTTCACCAACCTGCTGGAGCGCTCTCCG
AAGATCGAGCGGGCGGCGCTGGACGGGACGGAGCGCGAGGTTCTGTTCTTCAGCGGTCTG
GGGAAACCCGTCGCTCTGGCCATCGACAACGAGGTGGGGAAGTTGTTCTGGGTCGACTCG
GACCTGCGGCGCATCGAGAGCAGCGACCTCTCCGGAGCCAATCGGATCGTGATCGCAGAC
TCCAACATCCTGCAGCCGGTCGGACTGACGGTGTTCGGGAACCACCTGTACTGGATCGAC
AAGCAGCAGCAGATGATCGAGCGCATCGACAAGACGACACGAGAGGGACGCACCAAGATC
CAGGCCCGCATCGCCTACCTGAGCGACATCCACGCCGTCCACGAGCTGGACATGAGGGAG
TACAGTAAACATCCGTGTACCTGGGACAACGGCGGCTGCTCCCACATCTGCATCGTGAAG
GGAGACGGGACGACTCGCTGCTCGTGTCCCGTCCACCTGGTGCTGCTGCAGGACGAGCTC
TCCTGTGGAGAGCCCCCCACCTGCTCTCCGGAGCAGTTCTCCTGTACGTCCGGCGAGGTG
GACTGCATCCCTCAGGCCTGGCGCTGCGACGGTTACGCCGAGTGCGACGACAAAAGCGAC
GAGGAGGACTGTCCCGTCTGCTCCGAGTCGGAGTTCCAGTGCGACAGCCGCCAGTGCATC
GACCTGAGCCTCCGCTGCAACGGAGAGTTCAACTGTCAGGACCGGTCGGACGAGAACAAG
TGTGAAAGAGTGACAGTGCGGTGTCCTCTGGACCAGTTCACCTGCTCCAACGGTCAGTGC
ATCGGAAAACACAAGAAGTGCGACAACAACATGGACTGTAGCGACAACTCTGACGAGATC
GGCTGCTATCCAACGGAGGAGCCGCCCCCTCAGCCCAACAACACCATAAGCTCCATCGTG
GGCGTGGTCATGGCGCTGTTCGTGGTCGGCGCCGTGTACTTCGTGTGTCAGCGCGTCCTC
TGTCCGCAGATGAAGGACGATGGCGAGACGGTCACCAACGACTTCGTGGTCCACGGGCCG
TCGTCCGTGCCGCTGGGATACGTGCCGCACCCGAGCTCGCTGTCCAGCTCGCTGCCCGGA
ATGTCCAGAGGGAAGTCTGTGATTGGCTCGCTCAGCATCATGGGCGGGAGCAGCGGCCCT
CCGTACGACCGAGCCCACGTCACCGGAGCGTCGTCCAGCAGCTCGTCCAGCACCAAGGGC
ACCTACTTCCCCCCGATCCTGAATCCTCCTCCATCTCCTGCCACCGTTCGCTCTCAGTAC
ACC
>Unigene0024682 160 1089 PREDICTED: biorientation of chromosomes in cell division protein 1-like [Oreochromis niloticus]
ATAAAAACACTTAGAAAACAAAAGGACAAAATTAGAGAAAAGGATAAAGATAAGAGCAAA
GAAAAGGAAAAGGTGAAAGGAGACAAAACCTCAGTGAAAAGTGATTTCAAGCAGCTGCTC
CGTCCAGACTCTGCTGGTTCCTCTGAGGATCGTTCTGACATGGAGCCTGGGCCAGACAGC
AGCAAGAAGAAAGATAAAAACCCCAAGGAAGTCTTGAAAAGGTCAAAGAGCTACTCTGAG
GACAGACAAGGGGAAAAACCCAAATCTACAACAGATAGTAAAGATGGTGAGAAGGAGAAG
ACCAAACCAGATCAAGACAGCCAGAAATCAAACAAGTCCAGCTCTGAAGTGGACAAAGAT
CCAAAAAGAGTCAAGACAGCAGAAAAAGGAAGAATCATTGAAAAACCAAAATCAAAATCC
AAAGAGGAAGCAAAGACTCCATTGTTATCAAAGACCGATAAGAAAGTTCAGAGTTCAGAA
GTCAAAAGTGCAGGAGGAGCATCTGTCAGCAAACCTGAGGCAACAAAGGAGAGGAAAAAA
GAGGGAAATACAAAGGAACAGCGGAAAGTCTCTGAAGAACCTTCGCATGAGAGGTCAGAA
ATTAAGAGCGCAAAGAAAAAACTAGAGAAGAAAGATAAAGTCCCAGAGAAGAAAGACGAC
AGCCAAGAAGAGAGGAAAGCACCCAGAGAAGACAAACTGGAAAAGTCAGATAAATCTTCC
AAGTCTTCTGTTTCCTCAGTGAGTCCTGAGACTGAAGAGCTATCTAAGAAACCATCTCTT
CTCCAAGACACGAGCACAGACTCAGATCTGGTCACCACCACTGTCACCACCTCGTTCTCA
GACGACACCTGCGATGCTTTAAGCGACATCACCCCTGAGCCACCCGAAGGGGAAACAGAG
TCACGACTCAGTGAGATGCCTGCTGTGCCG
>Unigene0024825 247 852 PREDICTED: lipid phosphate phosphohydrolase 1-like [Oreochromis niloticus]
ATGTTTGAAGCCTCAGGGATCCCTCTCATCCTGCTGGATGTTACCTGCCTCATCCTCGTT
GGACTTCCATTTTTTATCCTCACCCCACAACACAACCCTTTCAAACGGGGTTTCTTCTGT
AATGATGAGTCCATCAGATACCCACTTAAAGAGGACACCATATCCTACCAGCTGCTGGGA
GGAGTCATGATCCCCTTCACTCTGATCGTGATCGTATGTGGCGAGTGCCTTTCTATTTAC
TTGTCTCGCATCAAGAATCACTCTTTAGGGACCAAGTATGCGGCGTGTGTCTACAAAGCT
GTGGGGAGCTATGTATTTGGAGCTGCTGCCAGCCAGTCTCTGACAGACATAGCAAAGTAC
TCTATTGGTCGTCTGCGGCCAAACTTCCTGGCTGTATGCAAGCCAGTCTGGGATCGCATC
AACTGCAAAGCTGGTGGATACATCGAGAACTTCACCTGCGATGGAGACAAGTTTCTGGTA
GATGAGGCCAGACTGTCCTTCTACTCTGGCCACTCATCCTTCTCTATGTATTGCATGCTG
TTCCTTGTTCTATACATTCAAGCCAGACTGAAGTCAGAATGGGCGAGGCTTCTGCGTCCC
ACCATC
>Unigene0024979 3 542 minus strand PREDICTED: tudor domain-containing protein 1-like [Oreochromis niloticus]
TCGTTTTCTCCAAACCTGGTTCGACCCAACCTGCCTTTGAGGAAACCATCGTCGAGCCCG
ATGGCTGTCACCACCGCGTCCCCGCCGAGGCCGCTCATCAGGCCCGGTGCAACACCCCTG
CTCCCCGGCTCTGGCGCCGTCGGAGATGGTGCTGTCCATTCACTAATCACCAGGGATAAA
TCAGCACTGTTAGGATCCACACCACCAGCTTTGACTGTATACTTCTGCAACTTCTGCGGT
CAGCAAGGCAATTTTCGGTGCAAGCGCTGCAAGAAGACACCTTACTGCTCTGTGTTGTGC
CAGACAGAAGACTGGACAGCACACAGACATGTGTGCAAATCCACTGATCCAGACCCTGCA
AAAGAAAAACCAAAGGACACCACAGTTTTGCCACTGACAGGAGACAGAGCTGGCCTGTTG
GAGATGAAGCATGCTGCTGAAGCACCCAGCCTTCACAGGGTCTGTTTGAAAGACTTGCAC
TTGACTGAAATCATTTTGGGCAAGGACGAAAAACCTGCCAGGGCTGTGGAACTCTACAAC
>Unigene0024980 39 398 minus strand PREDICTED: tudor domain-containing protein 1-like [Oreochromis niloticus]
TCACAGCTGTTAGGATCCACACCACCAGCTTTGACTGTATACTTCTGCAACTTCTGCGGT
CAGCAAGGCAATTTTCGGTGCAAGCGCTGCAAGAAGACACCTTACTGCTCTGTGTTGTGC
CAGACAGAAGACTGGACAGCACACAGACATGTGTGCAAATCCACTGATCCAGACCCTGCA
AAAGAAAAACCAAAGGACACCACAGTTTTGCCACTGACAGGAGACAGAGCTGGCCTGTTG
GAGATGAAGCATGCTGCTGAAGCACCCAGCCTTCACAGGGTCTGTTTGAAAGACTTGCAC
TTGACTGAAATCATTTTGGGCAAGGACGAAAAACCTGCCAGGGCTGTGGAACTCTACAAC
>Unigene0025385 319 840 minus strand PREDICTED: DNA-binding death effector domain-containing protein 2-like [Oreochromis niloticus]
AGGCGCAGGGTCGGGGCGCAGGGGCGACTGACAAGCGCGACCCCGAGCAGGCGCCTGCTG
CAGATTCTGCATCTGCTCCTCCGACGAGAGGAGACTGATCGGGCCTGATTCCCACCACCA
CCACCACCACCACACAAAGTGTCCTGTGATATCCGCCTGCGTGTCCGGGCTGAATACCTG
GAGCATGAGTCGGCACTCCGTGATGGTGTCTCCTCGGACAAGCGGCAGCCGCTGGAGCGG
CAGTTTGAGTTGTTCAGCCAGGCCAGCATGCTGCTACGTGCCAGAGACCTGGGGTCCATC
GTCTGCGACATCAAGTTCACAGAACTGGACAACCTTGAGGCCTTCTGGGGTGACTACCTA
AGCGGCGCTCTGCTGGAGGCCTTGAAGGGAGTCTTCATCACAGACTCCCTGAGGATGGCA
GCGGGTACAGAAGGAGTCCGCCTGCTGATCAGTGTGGACCAGGATGACTATGAGGAAGGC
CGAAGGCTGCTGAGAGCCAGGAGAGTGCTGTCATCAAGTAAT
>Unigene0025422 163 381 minus strand PREDICTED: microtubule-actin cross-linking factor 1-like [Oreochromis niloticus]
GCTCGTGGTCGCACCAACCTGGAGCTGAGGGAGAAGTTCATCCTTCCTGAGGGAGCGTCT
CAGGGACTGGCTGCGTTCCGCTCCCGGGGCCGACGCTCCAAACCGGGCTCCAGAAACGCC
TCCCCCACCCGCTCCTCCTCCTCGGCCTCCCACAGCGGTGCCTCTCTTCCCTCTGCACCC
TCTGCCCCTGCCACACCGACGGCCTCTGCATCTTCCAGG
>Unigene0025550 1 507 minus strand PREDICTED: probable ubiquitin carboxyl-terminal hydrolase FAF-X [Oreochromis niloticus]
GCAGTAGAGTGGTTAGGGGACGAGCTGGAGAGGAGGCCATACACAGGGAACCCCCAGTAC
ACCTACAACAACTGGTCCCCTCCGGTTCAGAGCAACGAGACCTCCAACGGATACTTCCTG
GAGCGTTCGCACAGTGCACGTATGACACTGGCCAAGGCCTGTGAGCTCTGTCCTGAGGAG
GAGCCAGATGAACAGGAAGCACCTGATGATCAAGACTCCTCCCCACCCGAGGACACCTCT
CTCTACCCACATTCACCTGGAACCACCCAGTTTCAGCAGAACAACCACCCCCATGGGCAG
CCGTATACCGGGCCTGCTGCTCAGCACATGAACAACCCCCAGCGTCCTGGTCCTGCCTCT
GCCCCGACTCCTGGCCCTACCCAGACCCCCACCCCAGGCCCTGGTCCAACTCCTGGCCCA
GGCCCGCGAGCACAAGAGAACTGGGAGAGCACCGAGGAAGTCACCCCCGCCCCCACCTCT
ACCCCAGCACCTGCCCCGCCTAAGGAG
>Unigene0025853 1 2697 minus strand PREDICTED: microtubule-associated serine/threonine-protein kinase 2-like [Danio rerio]
GACAAGCTGGAGAGGCTCGTTCAGGAGTCCACGGAGAGATCAGAGAGCGAGGAGGTAAAC
TTCATCAGAGAGCTGGTGAAGAAGATCCTCATCGTCATCGCCCGACCTGCTCGACTGTTG
GAGTGTCTGGAGTTTGACCCAGAGGAGTTTTACCACCTTCTGGAAGCCGCTGAAGGACAC
GCTAAAGAGGGCCAGGGCATCAAAACGGACATCCCTCGTTACATCATCAGCCAGCTGGGC
CTGACCAGAGACCCTCTTGAAGAGATGGTCAACCTTGATAGCTACGACAGTGAGGGACCG
CTGACACCTGAAACAGATGACTCGACAGAGGGGAAGATCAGAGCAATGAAACCACCAGGA
GAAGCAGACTTCCAGACCATCAAGCTGATCAGTAATGGAGCGTACGGCGCTGTGTACCTG
GTACGTCATCTCGAGACACGGCAGCGATTTGCCATGAAGAAGATTAACAAGCAAAACCTG
ATCCTGAGGAACCAAATCCAGCAGGCCTTTGTGGAAAGAGACATCCTCACCTTTGCAGAA
AATCCTTTTGTCGTCTCCATGTTCTGTTCCTTTGAAACCCGTCGACACCTCTGCATGGTC
ATGGAGTACGTGGAAGGCGGAGACTGTGCCACTCTGCTGAAGAACATTGGGGCTCTGCCT
GTGGAGATGGCACGCATGTACTTTGCAGAGACGGTCCTAGCACTGGAGTACTTACACAAC
TATGGCATTGTACACCGTGACCTCAAGCCTGACAACCTCTTGATTACCTCAATGGGTCAC
ATCAAGCTGACAGACTTTGGCCTGTCTAAGATGGGTCTGATGAGCCTGACCACCAACTTA
TATGAAGGACACATAGAGAAGGATACTCGGGAGTTCCTGGATAAACAGGTGTGTGGTACT
CCAGAATACATCGCCCCAGAGGTCATTCTGCGTCAGGGCTACGGGAAGCCGGTGGACTGG
TGGGCAATGGGAGTCATCCTGTACGAGTTCCTGGTGGGCTGCGCTCCCTTCTTCGGAGAC
ACGCCAGAGGAGCTGTTTGGTCAGGTCATCAGTGATGAAATCATCTGGCCAGAGGAAGAT
GAAGCTCTGCCTCAGGAGGCTCAGGACCTCATCTCCAAGCTGCTGAGACAGAACCCACTG
GAGAGACTGGGCACAGGAAGTGCCTTTGAGGTGAAGCAGCACCCGTTCTTCACGGAGCTG
GACTGGAACAGCCTGCTGAGGCAGAAAGCCGAGTTCATCCCCCAGCTGGAGTCTGAGGAC
GACACCAGTTACTTTGACACTCGCTCCGATCGCTACCACCACGTGGACTCAGAGGAGGAA
GACGACACCAACGATGACGAACATGTGGAGATTCGACAGTTCTCCTCCTGCTCGCCGCGT
TTCAGCAAGGTGTACAGCAGCATGGAGCGTCTGTCTCTGCACGAGGAGAAGAGGACTCCT
CCTCCCACCAAACGCAGCCTCAGTGAGGAGGGGGGAGATCGCATCGACAGCCTGAGCGGA
CTCAAGTCCAGAGATCGATCCTGGCTCGTGGGATCTCCAGAGATCCTGCGGAAGCGCCTG
TCTGTGTCGGAGTCGTCCCACACAGAGAGCGACTCCAGCCCACCTCTGACGGTCCGGAGG
CGCTGCTGCTCCGCCATCATTGAGATGCCACGCTTTGCCATCTCCTCTGAGGAGGAAGGA
GGCCAAGGGCAAGCTGGAAGTCGTAAGAGTCCCAGCCTGCTGGGTCCGAGCGCAGTGAGG
GGCCCGCGGGCTGACGAGCTGCCCCTTGCCATCCCGGAGCTCCCAGTGGAGAGAGAGCTG
AAGCTGGACGAGTCTCCCACCACCCCGAGCTCCACCTCCAGTCAGCTGAGCAAGGCCACG
CTCACACCGGGCAGCTCGGGCGATGTGTGTGAACGTGGTAATGGAGGTAATGGCAGTAAT
GGCGGCGCCAGTGGAGCCGCTAAAGGTGCAGCAGACAGCGACTCTCCCGCCACTCCAAAA
GCCATCAGTGACCTGGCAGCTCGCAGGGCTCGCCATCGGCTGCTGTCCGGAGACACAGAC
AAACACACGACGACTCCGAGCTCCAGGCCGCTCAACAAGGTCATCAAGTCAGCCTCCGCC
ACCACGCTGTCGCTGATGATCCCTGCAGACCACCACGGAGCCTCCCCACTGGCCAGCCCA
ATGTCCCCCCACTCACTGTCGTCCAATCCGTCATCACGAGACTCCTCTCCAAGCCGGGAC
CTGTCCCCCGCCGTGAGCAGCGTCAAACCCGCCATCGTGATCCACAGGGCGGGAAAGAAG
TACGGCTTCACCCTGAGAGCCATCAGAGTCTACATGGGAGATTCCGACATCTACACTGTG
CATCACATGGTCTGGCATGTGGAGGAGGGGGGTCCGGCCCACGAGGCAGGACTGAGGGAG
GGAGACCTCATCACCCACGTCAACGGAGAGCCGGTCCACGGTCTGGTTCACACAGAGGTG
GTGGAGCTCATACTGAAGAGCGGCGCTAAAGTCTCCATCTCTGCCACGCCGTTTGAGAAC
ACGTCCATCAAAGTCGGCCCCGCCCGAAAGACGAGCCACAAATCCAAGATGGCGAGACGC
AACAAGAAGACCAAGAACAAGGAGGGGCAGGACAGTAAGAAGAGAACGTCTCTGTTCAGG
AAGATCACCAAGCAGGCGTCTCTGCTCCACACCAGCCGCAGTCTGTCCTCTCTGAAC
>Unigene0026531 3 314 PREDICTED: transcription factor CP2-like protein 1 [Oreochromis niloticus]
TGTATACAGCCCCGCCTCACCATCTACATGTGTCAGCAGCAGGCAGGAAACCGGCCTCCC
ATCAAGCCAGGGGGTGGAGACATCTACCACGCTCTGTACCTGGAGGAGCTGACACTGGTG
GACCTGTCTGAAAAGATCGCCATGCTGTACAGCATCACCCCGCAGCAAATCACACACATC
TACAGACAAAAACCCACTGGGATCCACGTCTTAGTCTCTGACGAGATGGTGCAGAACTTC
AGGGAGGAAACAAGCTTCATCATCAGCACTATCAGAGATGAAAACACTGACGGCTTCCAC
GTTGTGTTGAAA
>Unigene0026583 56 481 minus strand PREDICTED: claudin-11-like [Oreochromis niloticus]
ATGGCGCACATGTGCAGGCAGCTGACGGGCAGCGCGGCCAGCTGCGCGGGCTGGGTCGGC
ATCATCGTGGCCACCGTCACGAACGACTGGGTCCGGACCTGCGACTACACCGCGGCCACC
TGCGTCCGCATGGACGAGCTCGGCTCCCGGGGCCTGTGGGCAGAGTGCGTCATCTCCCCG
GCGCTTTATCACTGCGTGGCCCTCAACCAGATCCTCACACTGCCCGCTTACATCCAGACG
TCCCGTGCTCTGATGATATGCTCGTGCCTGCTCGGTCTTCCCGCCATGCTGCTCGTGCTC
ATGTCCATGCCCTGCGTCCGGCTGCAGAACGACACCTCGGCCGTGAAGCTGCGCCGCGGC
CGGGTGGGAGGGGTCCTCTTCATCCTCATGGCTGTGTGCGGCATCATATCGACCGTCTGG
TTCCCC
>Unigene0027394 1 303 PREDICTED: microtubule-actin cross-linking factor 1-like [Oreochromis niloticus]
CCTGCTGACACCACGGCCATCCATAGCCTCAGAGATCAACTAGGGAAGTGGCAGGCTGAG
CTTGCCGAGCAGGAGGACATCTTCCAGTCTCTGCAGTCTGTTGTACATCGTGCCAAAGAA
GCCGGGTCTCAGCTCAGCAGGCTCCACCCTGACCGGAGCCCTGAGCTGGAGCTCTACCAG
GAGAGAGCCAATCAGATGACAGGGAGGTGGAGCGGAGTTAAGAGACAGATGGAGACACGA
CGAGCTGATCTGGAGGCTCTGGGCTCAGCCCTGCAGCAGTACAGAGACGGTCTCTCAGTC
GTC
>Unigene0027396 133 2607 PREDICTED: microtubule-actin cross-linking factor 1-like [Oreochromis niloticus]
ATGGAGTCGTCAGACGATGATACTCTAAGCGAGCGCTCCTGCGTTAGCGAGCCGTCCTTC
CGGAGCGAGCGTTCAGGGGGGTCGTTGTCCCCGTGTGCATCAGGACTTGTGGGGCCACCT
GGAGACACTTTGCCATGGAACCTGTCCAAACATGAGAGGAGGAAGAGGAAGAGTCAGGAC
TCGGTGCTGGACCCAGCGGAGAGGGCGGTGGTTCGTGTTGCAGATGAGCGGGACAGGGTG
CAGAAGAAAACCTTCACAAAATGGGTCAACAAGCATCTCATCAAGGTGAGGAAGCACATC
ACAGACTTGTATGAGGACCTGAGGGATGGACACAACTTAATTTCCTTGCTGGAGGTCCTC
TCTGGAGTCACCCTGCAACAGAAAAGCGGCCCTTCATTGAAAAAGGCATACGCCTCGCGG
GCCCCCCCTCTCATCTTGCTCAGAGGGGAGGATGAGGAGGAGGAAGGAGCTCAGGGACCC
AGAGAGAAGGGGCGAATGAGATTTCATCGACTACAGAATGTCCAAATAGCACTGGACTTC
CTCAAACAGAGACAGGTCAAACTTGTGAACATCAGGAACGATGACATCACCGATGGGAAC
CCCAAACTGACGTTAGGTCTCATCTGGACCATCATCCTTCACTTCCAGATTTCAGAGATC
TATGTGAGTGGCGAGTCAGGCGACCTCACAGCCAAAGAGAAGCTGTTACTATGGAGCCAG
CAGGCGATAGAAGGATACCCCGGCCTCCGCTGCGTCAACTTCACCTCATCCTGGAGCGAC
GGACGCATGTTCAACGCTCTGCTGCACAGATACAGGCCAGACCTGATCGACATGGAGGTG
GTGTCACGGCAGAGCAACCGTGAGAACCTCGAGCAGGCCTTCGAAATCGCCGAGTCGTTA
GGGGTGACCAGACTGCTGGACGCTGAGGATGTCGATGTTCCTTCTCCAGATGAGAAATCA
GTCATCACCTACGTCTCTTCCATCTATGATGCCTTCCCTAAGATCCCAGAGGGAGGAGAG
GGCATCGCCGCACATGAGGTGGACCAGCGCTGGTCAGAGTACCAGTCCAGGTTCTCCTCT
CTGCTCCAGTGGAGCCGCCAGCATATGGCCCTCATGGCCAACAAAAATTTCCCACAAAAC
CCTGTGGAACTCAAGGCACTTTACAACGAGTACGTCCATTTCAAAGAGACGGAGATCCCC
GCAAAGGAGATCGAGAAAGGTCACATCGAGCACCTCTACAAACTGCTGGAGGTGTGGATA
GAGTTTGGTCGTATTAAGCTTCCTCAGGGCCTCCATCCCAATGACCTGGAAGAGGAGTGG
GGTAAACTCATCCTGGAGATGCTGGAGAGAGAGAAGGCCCTACGGCCAGCTGTGGAGAGG
CTAGAGCTGCTGCTTCAGAGAGCCAACAAGATCCAGAACATGGCTCTGGACTGTGAGGAG
AAACTCACCCTCGCCAAGAACACACTCCAGGCTGATATGTCTCGAGTGGAGAGCGGCGAG
GCGGTGCAGTGTGAGAAAGAGCTGGCCTGCTACCTGCAGGACTGTGAGTCTCTGATCAGA
CAACTCAACCAGGAGCTCAAAGTCCTCCGAGATGAGAAATACTACCAGGTGGAGCAGCTG
GCGTTCAGAGTGTCCTGTCTTCAGGAGGAGCTGGTCTCCCTCAGACTTCAGTGCTCCAGT
GTCTACAGGAAAGGACATTTCTCTCAGGCCCTGGGCAGCACCCAGGCTGAGCACACCACG
CAGCGAGCCACTGACAGCGGCCTCTCACTGGGGCAGACGCTGCTTGGAGCTGTGGGAGCT
GTCGGAGCCGCGCTCCTGCGGCAGCCCATGGCTCGCTCCCAGCTTGTGGCTATGTCTTCA
TCAGAGGACGAAGGAAGCCTGAGGTTCATCTATGAGCTGCTCGGATGGGTGGAGGAGACA
CAGGAGCTGCTGGAGCGGGCTGAGTGGGGCGCAGACCTCCCCTCTGTAGAAAACAACCTC
CAAGAGCACAACAACATACACACTGCAGTGGAAGAGCTAATGAGCAGCCTGCAGGAGGCA
CGCAGCTATGAGGCAAAAGTTTCCCCCAACTTCAGGAGCAGTTACTCTGAAACCCTGGCC
AAGCTGGAGCACCAATACTGCAAACTACTGGAACATTCGTCATGGCGCCTGCGGAGCTTG
GAGAGCCTGCATGCGTTTGTGTCGCACTGCACTGAGGAGCTGATCTGGCTCAACGAGAGG
GAGGAGGAGGAAATTGCCTTCGACTGGAGCGACAACAACACCAACATGAACGCCAAGAGA
GAATTATACAGCGACATGAGGTTAGAGCTGGACGAGAAACGAGACGTGATGCGGTCGCTT
CAGGAAACTGCCAGCCGTCTGTGTCAGGAGAACCATCCAGCCAAACAGACTGTGGAGGCG
TACAGTGCAGCCCTGCAGACTCAGTGGCAGTGGGTGGACCAGCTCTGTCTGTGTGTGGAG
CAACATCTCAAAGAT
>Unigene0027397 131 2605 PREDICTED: microtubule-actin cross-linking factor 1-like [Oreochromis niloticus]
ATGGAGTCGTCAGACGATGATACTCTAAGCGAGCGCTCCTGCGTTAGCGAGCCGTCCTTC
CGGAGCGAGCGTTCAGGGGGGTCGTTGTCCCCGTGTGCATCAGGACTTGTGGGGCCACCT
GGAGACACTTTGCCATGGAACCTGTCCAAACATGAGAGGAGGAAGAGGAAGAGTCAGGAC
TCGGTGCTGGACCCAGCGGAGAGGGCGGTGGTTCGTGTTGCAGATGAGCGGGACAGGGTG
CAGAAGAAAACCTTCACAAAATGGGTCAACAAGCATCTCATCAAGGTGAGGAAGCACATC
ACAGACTTGTATGAGGACCTGAGGGATGGACACAACTTAATTTCCTTGCTGGAGGTCCTC
TCTGGAGTCACCCTGCAACAGAAAAGCGGCCCTTCATTGAAAAAGGCATACGCCTCGCGG
GCCCCCCCTCTCATCTTGCTCAGAGGGGAGGATGAGGAGGAGGAAGGAGCTCAGGGACCC
AGAGAGAAGGGGCGAATGAGATTTCATCGACTACAGAATGTCCAAATAGCACTGGACTTC
CTCAAACAGAGACAGGTCAAACTTGTGAACATCAGGAACGATGACATCACCGATGGGAAC
CCCAAACTGACGTTAGGTCTCATCTGGACCATCATCCTTCACTTCCAGATTTCAGAGATC
TATGTGAGTGGCGAGTCAGGCGACCTCACAGCCAAAGAGAAGCTGTTACTATGGAGCCAG
CAGGCGATAGAAGGATACCCCGGCCTCCGCTGCGTCAACTTCACCTCATCCTGGAGCGAC
GGACGCATGTTCAACGCTCTGCTGCACAGATACAGGCCAGACCTGATCGACATGGAGGTG
GTGTCACGGCAGAGCAACCGTGAGAACCTCGAGCAGGCCTTCGAAATCGCCGAGTCGTTA
GGGGTGACCAGACTGCTGGACGCTGAGGATGTCGATGTTCCTTCTCCAGATGAGAAATCA
GTCATCACCTACGTCTCTTCCATCTATGATGCCTTCCCTAAGATCCCAGAGGGAGGAGAG
GGCATCGCCGCACATGAGGTGGACCAGCGCTGGTCAGAGTACCAGTCCAGGTTCTCCTCT
CTGCTCCAGTGGAGCCGCCAGCATATGGCCCTCATGGCCAACAAAAATTTCCCACAAAAC
CCTGTGGAACTCAAGGCACTTTACAACGAGTACGTCCATTTCAAAGAGACGGAGATCCCC
GCAAAGGAGATCGAGAAAGGTCACATCGAGCACCTCTACAAACTGCTGGAGGTGTGGATA
GAGTTTGGTCGTATTAAGCTTCCTCAGGGCCTCCATCCCAATGACCTGGAAGAGGAGTGG
GGTAAACTCATCCTGGAGATGCTGGAGAGAGAGAAGGCCCTACGGCCAGCTGTGGAGAGG
CTAGAGCTGCTGCTTCAGAGAGCCAACAAGATCCAGAACATGGCTCTGGACTGTGAGGAG
AAACTCACCCTCGCCAAGAACACACTCCAGGCTGATATGTCTCGAGTGGAGAGCGGCGAG
GCGGTGCAGTGTGAGAAAGAGCTGGCCTGCTACCTGCAGGACTGTGAGTCTCTGATCAGA
CAACTCAACCAGGAGCTCAAAGTCCTCCGAGATGAGAAATACTACCAGGTGGAGCAGCTG
GCGTTCAGAGTGTCCTGTCTTCAGGAGGAGCTGGTCTCCCTCAGACTTCAGTGCTCCAGT
GTCTACAGGAAAGGACATTTCTCTCAGGCCCTGGGCAGCACCCAGGCTGAGCACACCACG
CAGCGAGCCACTGACAGCGGCCTCTCACTGGGGCAGACGCTGCTTGGAGCTGTGGGAGCT
GTCGGAGCCGCGCTCCTGCGGCAGCCCATGGCTCGCTCCCAGCTTGTGGCTATGTCTTCA
TCAGAGGACGAAGGAAGCCTGAGGTTCATCTATGAGCTGCTCGGATGGGTGGAGGAGACA
CAGGAGCTGCTGGAGCGGGCTGAGTGGGGCGCAGACCTCCCCTCTGTAGAAAACAACCTC
CAAGAGCACAACAACATACACACTGCAGTGGAAGAGCTAATGAGCAGCCTGCAGGAGGCA
CGCAGCTATGAGGCAAAAGTTTCCCCCAACTTCAGGAGCAGTTACTCTGAAACCCTGGCC
AAGCTGGAGCACCAATACTGCAAACTACTGGAACATTCGTCATGGCGCCTGCGGAGCTTG
GAGAGCCTGCATGCGTTTGTGTCGCACTGCACTGAGGAGCTGATCTGGCTCAACGAGAGG
GAGGAGGAGGAAATTGCCTTCGACTGGAGCGACAACAACACCAACATGAACGCCAAGAGA
GAATTATACAGCGACATGAGGTTAGAGCTGGACGAGAAACGAGACGTGATGCGGTCGCTT
CAGGAAACTGCCAGCCGTCTGTGTCAGGAGAACCATCCAGCCAAACAGACTGTGGAGGCG
TACAGTGCAGCCCTGCAGACTCAGTGGCAGTGGGTGGACCAGCTCTGTCTGTGTGTGGAG
CAACATCTCAAAGAT
>Unigene0027614 424 789 minus strand PREDICTED: golgin subfamily A member 3 [Oreochromis niloticus]
TTGGAGCAGCAGCGCATGGAGTTAAAGAGTGAGGGGAACCCATCCAACCCAGTGACACCA
GTTAAGATCCCAGACTGCCCAGTGCCTGCCTCCCTGCTGGATGAGTTACTGAAACCATCA
ACTTCTGTCAACAAGGAGCCCCTCAACAACCTGCACAACTGTCTACGGCAGCTCAAGGAG
GAGATGGACAGCCTCCAAAGGCAGATGGAGGAACACACAGTAACAGTACATGAGTCAGTG
AGCTCATGGACAAACACAGAGGAGGGACTGGCTCAACTGGGGCTTCAAAACGACATCTCC
AAATCATCTACGCCGCTAAACAACATGGTGGTAAAAAATAACAACGAAGCAGAACAGCAG
CAATCA
>Unigene0027857 112 1881 minus strand PREDICTED: tyrosine-protein phosphatase non-receptor type 11-like [Oreochromis niloticus]
AGGTGGTTCCACCCCAACATCACCGGAATTGAGGCAGAGCAGCTCCTGTTGACCCGGGGC
GTCCACGGCAGTTTCTTGGCCCGGCCCAGCAAGAGCAATCCAGGGGATTTTACCCTCTCT
GTCAGGCGCAATGATGAGGTGACCCACATTAAGATCCAGAACTCAGGCGACTACTACGAC
CTGTACGGAGGCGAGAAGTTTGCCACACTGGCCGAGCTGGTGCAGTATTACACAGAACAA
CAGGATCTGCTGCGCGAGAGGAACGGCCATGTCATCGAGCTCAAGTACCCACTCAACTGC
AAGGACCCCACCTCTGAGAGGTGGTACCATGGACACCTCTCAGGGCGAGATGCAGAGAAA
CTGCTCACAGACAAAGGCAAGGCCGGCAGTTTCCTGGTACGTGAGAGTCAGAGTAAACCA
GGTGACTTCGTCCTCTCAGTTCTTACCAACGAGGAGAAACATGAAAACGTGGATCGTAAG
ACCAAGGTCACCCATGTTATGATACGCTACCAGGATGGTAAATATGACGTGGGCGGAGGT
GAGAGGTTTGACACTCTGGCTGACCTGGTGGATCACTACAAGAAGAACCCCATGGTGGAG
AAAAGTGGCATTGTAGTGCATCTCAAACAGCCATTTAATGCCACAAGGATAAATGCAGCC
AACATTGAGAACCGGGTACGAGAGCTCAACAAAGTAGCAGACAACTCTGAGAAGCCCAAA
CAGGGATTCTGGGAAGAATTTGAGGTACTTCAGCAGCAGGAGTGCAAACTGCTGTATCCC
CGGAAAGAAGGCCAGAAGCCAGAAAACAAGAGTAAAAACAGATACAAGAATATCCTCCCC
TTTGATACAACTCGGGTTGAAATCAAGGAAAAAGATACAGATGTTCCTGGTTCAGACTAC
ATCAATGCCAACTACATCAGAAGTATACATGAAGAGGGGCGCCACACGGAGGAGGGCAAA
GTCTTCATCGCCACCCAGGGGTGCCTACAGAATACGGTCGTTGACTTCTGGAAGATGGTG
TATCAGGAGAACACACACGTCATCGTCATGACCACAAAGGAGATAGAGCGAGGGCGGAAC
AAATGTGTACGTTACTGGCCGGACCTTCATGCCACCAAGGAGTTTGGGAAGATGCTAGTG
AGGAATGTGGACGAGCGGCCAGCGCAAGACTACATCCTGAGGAAGCTGGAGGTGACCCGT
CTGGACCGGAAGGAGCCTGTGAGGTACATCTGGCACTATCAGTACCTGAGCTGGCCAGAC
CACGGGGTGCCCAATGAGCCTGGTGGTGTGCTCTGGTTCCTAGAGGAGGTCAACCGCACA
CAGAGCACCATTCCAGGCACAGGACCCATTGTCGTCCATTGCAGTGCAGGCATCGGCAGG
ACGGGCACCATTATCGTCATTGACATCCTCATCGATATTATTAACCGCCAAGGTCTAGAT
TGTGACATCGACATCCCTAAAACCATCCAGAGGGTACGACAGCAGAGGTCGGGCATGGTG
CAGACAGAGGCCCAGTATAAGTTCATCTACATGGCTGTGCAGCAGTACATTGACACGGCT
CAGAAGAGACTGGAGGAGGAGCAGAGGAATAAGATGAAGGAGAGGGAATATTCCAACATC
AAATATCCCCAGATGACCAACTCAAGGTCCAAATCCAATATGGCTTCCTCGCGTTCTTCT
TCCGTGGTGACAAATGATGATTCATCAGGTGTGTACGAGAACATAAACTTTAAAAGCCCT
CAGACGTCTTTTAGCAGTAACACCAGGAGG
>Unigene0027865 121 1890 minus strand PREDICTED: tyrosine-protein phosphatase non-receptor type 11-like [Oreochromis niloticus]
AGGTGGTTCCACCCCAACATCACCGGAATTGAGGCAGAGCAGCTCCTGTTGACCCGGGGC
GTCCACGGCAGTTTCTTGGCCCGGCCCAGCAAGAGCAATCCAGGGGATTTTACCCTCTCT
GTCAGGCGCAATGATGAGGTGACCCACATTAAGATCCAGAACTCAGGCGACTACTACGAC
CTGTACGGAGGCGAGAAGTTTGCCACACTGGCCGAGCTGGTGCAGTATTACACAGAACAA
CAGGATCTGCTGCGCGAGAGGAACGGCCATGTCATCGAGCTCAAGTACCCACTCAACTGC
AAGGACCCCACCTCTGAGAGGTGGTACCATGGACACCTCTCAGGGCGAGATGCAGAGAAA
CTGCTCACAGACAAAGGCAAGGCCGGCAGTTTCCTGGTACGTGAGAGTCAGAGTAAACCA
GGTGACTTCGTCCTCTCAGTTCTTACCAACGAGGAGAAACATGAAAACGTGGATCGTAAG
ACCAAGGTCACCCATGTTATGATACGCTACCAGGATGGTAAATATGACGTGGGCGGAGGT
GAGAGGTTTGACACTCTGGCTGACCTGGTGGATCACTACAAGAAGAACCCCATGGTGGAG
AAAAGTGGCATTGTAGTGCATCTCAAACAGCCATTTAATGCCACAAGGATAAATGCAGCC
AACATTGAGAACCGGGTACGAGAGCTCAACAAAGTAGCAGACAACTCTGAGAAGCCCAAA
CAGGGATTCTGGGAAGAATTTGAGGTACTTCAGCAGCAGGAGTGCAAACTGCTGTATCCC
CGGAAAGAAGGCCAGAAGCCAGAAAACAAGAGTAAAAACAGATACAAGAATATCCTCCCC
TTTGATACAACTCGGGTTGAAATCAAGGAAAAAGATACAGATGTTCCTGGTTCAGACTAC
ATCAATGCCAACTACATCAGAAGTATACATGAAGAGGGGCGCCACACGGAGGAGGGCAAA
GTCTTCATCGCCACCCAGGGGTGCCTACAGAATACGGTCGTTGACTTCTGGAAGATGGTG
TATCAGGAGAACACACACGTCATCGTCATGACCACAAAGGAGATAGAGCGAGGGCGGAAC
AAATGTGTACGTTACTGGCCGGACCTTCATGCCACCAAGGAGTTTGGGAAGATGCTAGTG
AGGAATGTGGACGAGCGGCCAGCGCAAGACTACATCCTGAGGAAGCTGGAGGTGACCCGT
[truncated: 11,009 more rows]
