# Supplementary material for: Transcriptome Analysis of the Trachinotus ovatus: Identification of Reproduction, Growth and Immune-Related Genes and Microsatellite Markers
Source: PLoS One. 2014 Oct 10;9(10):e109419. doi: 10.1371/journal.pone.0109419 (PMC4193775; doi:10.1371/journal.pone.0109419)
Supplement: Table S5 — GO terms associated with response to stimulus. (XLSX) [file pone.0109419.s006.xlsx]

## Sheet: response_to_stimulus.gene.list
GO term associated with response to stimulus
>Unigene0000655 size 215 gap 0 0%
CGTGGAACAGCTGTCTGACCTCCTCACACACCAGAGAGATCAGCCAGATGTAGAGCAGCA
CCTCCCCTGCAGAGGGTGTAACCTGGAAGTCGATCATCAGCACCACAGCAAACAGGAAGA
GGAAGGCGAAGTAAGACACAATGTTCCAGTAAAACTTGACCTGCGGAGAGCTGTACAGGC
TGACTAGTCTGGACCAGTTGCCCAGAGGCTTCAGG
>Unigene0000714 size 238 gap 0 0%
ATGTTTCTACAAAAGCGGTGACTATAAATTCAGCGGGCATCGCATGCTCATCAATGCCCG
CACCTTCAAGACATTTGATGCTCTGCTGGATGCTTTGTCCAAGAAAGTGCCTCTGCCATT
TGGAGTGAGGACCATCACCACGCCTCGCGGGACACACCTTGTTAAGGGTCTAGATGACTT
ACAGGACGGGGGATCTTATGTGTGTTCTGATCAAAAACGGGTGAAGCCTTTAAACCTG
>Unigene0000800 size 376 gap 0 0%
TGGATCTTCCCACTGCTCTTTGACTTGTAGACCAGGTGACAGCCACGAAGGTTCAGCTCC
AGCTGAGGCAGCAGGTCCCGCGCACACTTATAACACAGCAGCATGCTGTTCCTGATGATG
AACAGCTGTTTGGTCCACTGTCCGAGCCACTTCCTCCTCCACAGGTAACCACAGAGGCGG
GACTCGGGGGCGGGCCTCAGGCCGGGCTTGGAGGCGCTCCACTGGATGTAGTGAGCTCTG
TCCTTCACAAGCCCCCCCCTGTCATCATCATCTTCCTCGCCGTATGACTCGTAGTGACTG
CTGTCTGACTCCGCCCTCTCTGGAGTCAAAGGTTATTGTTACTGTTTGAGCATTAACACG
TTTCCACACGTGTGTG
>Unigene0000984 size 315 gap 0 0%
GTATTTGTGTGTGTGTGTGTGTTTCAACACCTCCCAGTTAATTTCCACAGAGAATTGTAC
CATGCACTGCCTGCAAATATGTGCGCAGCAAGCATTTGTATGTCTATATGTTAAGTGCTT
CTTGTAATGTGCTGCACTTAGTATTTGAATTCTACATGCCATTGTCGCTCCATGTATGTG
CAGCATGTACGTGTGTGTGTGTGTGTCTTTGTCAATGTTTGAGCCTTATGTCAACTCCAG
TGTGTCTTAAAATTTGTGTATCCATGTGTGTGAATGTGTGTGTGATGATGGATCCTGTTT
CCTCTCCCCCTTCTG
>Unigene0000986 size 269 gap 0 0%
CGGGTAGCCTGCTCCTGTCAGTCTGTCGGGGCAGACCAACCTCTCCGTGCTACAGATATG
TAGGCGTTGAAGCGGTGCTCGTACAGCCAGCTCCGCAGAATCTGCACTGCCTCCTTGGGC
AGGTTGCCGCGGCGACGGCGCTTCCCAAATAGCCCTCTTCCTGACAGGTCGAGGGGAGAG
CCATCATCGCTGTCTGACACAGCCGAGGAGTGCTCCTGCTCCGGGCGATGCTCTTCTTCC
AGAGCTCGTTTGAATGCTTTCATTCTTTG
>Unigene0001096 size 410 gap 0 0%
GCAGCACTGCTTTTTAGTAATCTTGAGGCGGACTTGCTCATACGGCGCTATGGGCCTGTT
GCTGAAGGTGATAGCGTTGCAGAAACTGGCCTGTCTCTTTACTGTCTTCTGGGCAAGGTC
CATGACAATTTGGGAACCCTTGGCATTTGGATGGAAGAGAAGTGGGCTGATGGGAAGGGG
CCCACTGACGCTGCCACACTGGATAGGCAGGCACCTCTTGGGTTTGTGGTGGCATCTGTG
TGATGTGGATGGGAACGGGCCACCAAGGGAATCTTTCCGAGAGTTTCTTAGTCTTTGAAA
CCCCTGCTGTTGTCCTCTTTGTAGCGTCGATACGCCTGATACACTGTTGCCCATGACAAG
AGGCTGCAGAAATTCACCGCGGCTTTGGCTGAATATTATTAATCCGGCTG
>Unigene0001176 size 205 gap 0 0%
GGTAACAATGACACCAGATCAGCGACAGGAGTCAGTTCGTGTTTCGCAGCTCGTCCTGCC
GGAGACTGACGGCAGAATGAAACCCTACACACTGGAGGAGTTCTCCTACGACTACTTCAG
GCCTCCTCCCAAACACACTCTGAGCAGAGTGATGGTCACTAAGAATCGTGGGAAGGACAA
GTTGTGGAGCTGCACCAGAGAGCCA
>Unigene0001187 size 376 gap 0 0%
AAGGACAAGGACCAAGGTCCGACAGGAGACAGACACTCAGTGTGTAACTGCTAACCAACA
GTCATTCAGTGGAGTGTACCTTTTGTATTTATTTGTATTGTGCTTATCCAACCATGGCAT
CTCTGATCTACCTGACTGTACTGACAACAGCCGTCATCACGCAGGTGACTGCTAGCTGCC
CAGCAGTGTGTGAGTGCCCTGCAGACCCCGTGGTTTGCCCTCCAGGGGTTAGCACTGTGC
CAGATGGATGTGGGTGCTGCAAGGTGTGTGCTGCACAGCTCAACCAGGACTGCAGCCCCA
TGAGGCCTTGTGACCACCACAAAGGGCTGGAGTGTAATTACGGCAACGATGTAACCATGG
CCTGGGGCATCTGTCG
>Unigene0001199 size 248 gap 0 0%
GCTGGTCACCATTGAGATGTGCAACGCTCTCAACAGCTTGTCTGAGAACCAGTCTCTGGT
CCGCATGCCCCCATGGAGCAACTTCTGGCTGTTGGCCGCCATGACCCTCTCCATGTCCCT
GCACTTCATGATCATCTATGTTGACCCACTGCCCATGATCTTCAAGTTGACCCATCTGAG
CGTTGAGCAGTGGTTGATGGTCCTGAAGCTTTCCTTCCCTATCATCCTCATTGATGAGGT
GCTGAAGT
>Unigene0001311 size 207 gap 0 0%
GCAGCCCCAGCAGCCCCTGGTTTCCCACGCTCTCCCTGGGCACCAGCAGGTCCAGCAACT
CCCTGGTCTCCTGGGATACCTCTGTCTCCAGGCTTTCCAGCCTCTCCAGCAGGTCCAGCA
GGTCCGGGAAGACCCTGGAAGCCAGGAGCTCCAGAAGGTCCTTGCTCTCCCTTCTCACCA
GGTCCACCAGCAGGTCCAACAGCGCCA
>Unigene0001486 size 221 gap 0 0%
GATGCGGGAGCGAGCAGCAACATAGATCCGACCGTAGAGGATGATGAGAAGCACTGTGGG
AACGTAGAAGGCCCCAAAGGTGGAGTATAGGGTATAAGAGATCTGATCTGTATTCACCAT
ACACTCTGTCAGCTCCTCGTGGGCTTTGGCCTGCCGCCAGAAAAGTGGAGGCATGGAAAT
CGATATGGAGATCACCCATACCACACCGACCATGATCCCCG
>Unigene0001487 size 299 gap 0 0%
AGACTGGTCCCACACAGGCAGGTGTTGGATGGGCGTTTCTTCTCGAATCACCAACAAGAA
CCCTCAGTGTAAACTGGAGCGAGAGACGAGGATCTGTACCGTACGGCCTTGTCAAGGCCT
GATCGTCCCAGCCAAGAAAGGGAGGAAGTGCTCCCCAACCCAGAAAGCCCCGGAGCCTGT
CCACCTGTCCTACGCAGAATGTGTGAGTGTCCGCCGCTACCGGCCCAACTACTGCGGTGT
GTGTACAGATGAACGGTGCTGCTCGCCACGCCGCACGCGCACTGTACCCGTGACCTTTG
>Unigene0001624 size 248 gap 0 0%
ATGCATCTAAACCTGGAAACCGTACCAGCAGTCTCTCCTCAGACAACCATCCTAGACCTG
AGGTTCAACAAAATCAAGGATATACAGCCGGGTTCCTTCAGACGATTAAAGAACCTCAAC
ACACTCCTCCTCAACAACAATCATATAAGAAGGGTCCCCAGGGGGGCGTTTGAAGACCTG
GAAAACCTCAAATATCTGTTCCAAAGACTCAATGTTGTTGAAGTGCAGGTACAGTTGCTC
AAGAGAGA
>Unigene0001700 size 237 gap 0 0%
GGAGAGCAGGTCCCGCCCTCTGTTTGAGGACCAGGTGAAGAGCAGAGCCAGAGCCGCCAG
GAAAGCCAGCAGCCACGCAACTCTCCGGGGGTAGGAGCCGCTGAGGAAGATGTGCCTCAA
GCCATGCAAGGTGGTGTGTTTTATGAAGAGTTTCCCGGCTTCGGCGAGGGAGCCCGGTCT
CGGTTTGGATCCAGATGAGTCGCACTGGCACATTTTGGAGGAAAGCTGCTGCGCGCT
>Unigene0001706 size 398 gap 0 0%
CTCTAGACATCCCACCCGCTGAAGGAAAGGACCCCCCCCCCTCTCAGTTTGTATTTCAGC
ACCATGGTCAGCGCACGGGCTCTGCTCCTCGTGGCCACCTGCTGCTGCGCGCACCTGTGG
CTCGCTCGTGCAGAAGAGTCCTCGCTGGAGGCGCGCTCCCTGGACTTCCCGCTGAAAAGC
CAACAGGAGAAGGACCTGATTGACGCGTTGCAAGAAGTTCTGGAGAAGCTGAGGAGCAAA
GAGATGCCCTTAGAGAAAAAGCTTGGCTGGTTGCCTTCGTGTGATGCAGGAGAGCCGTGC
GCCGTGCGTAAAGGCGCACGAATTGGCACGCTGTGCAGCTGCCCACGGGGGACTTCCTGT
AACTTTTATGTTCTCAAATGTTTGTGAAAGAATAAAAA
>Unigene0001781 size 265 gap 0 0%
TTGGTTTCCTTTTGCCTCTGTTGGTGATGGTGTTCTGCTACTCCAGCATCATGTGCACCT
TGCTGAGAACACAGAGCAGCCAGAGGCACAAGGCTGTTCGTGTTGTTTTGGCAGTTGTTG
TGGTTTTTATTGTGTGTCACCTTCCCTACAATGTAGCTCTGCTGACACACACCCTCGCTC
TATTTAAGGAGAGAAGTTGTGAGGCAGAAAAGATTAAACTGCAAATTCTGGCCATTTCCA
GGGGCCTAGCTTACCTCCACTGCTG
>Unigene0001891 size 357 gap 0 0%
GTGTTCTCTAATTCCGCCCCACTGAGCTATTAGACGGTTTAATTTTATAAGAAACGCGTG
GAAGCCTACGACATGAAACCGAGGGGGCGACACGTCCTGCTGCTGTGGATGCTGGTCTGC
TCGGCCGTGTCTGATCCCTGTGAGGACATCGCCACGGCCATAGCGGTCGGCGTGGTTGCG
ACTGTGGCAGGAGCTGCAGCCTATAACTACAAGAACATTTACTGCAAGTTTTACGAGTGC
TGTGGAGACCAGTGGAATCATTTCGCCTGGAAAGGATTGGCAGATGACCTGGCGCTCAAA
CTGTATGGACAGCACATTGCGTCACACAGCGTCTTAACAGCTGTGGATGGATTTATG
>Unigene0001981 size 242 gap 0 0%
GATTAGCTGCCAAAGTTTCCTGCGACTTCATGAGGAAGTCGTAAACTCGTGCCGTGAGCA
CTGGCCGTGTCATGATGATGTTGGGTGGGATGACTCCGAGATTACAGCTCTCCCACTCTG
ACAACGGGGCTCGGCGACCGTCACCACACAGCAGCTCAAAGTCTGATGGTGTCCACCCCT
CTGCCCAACTAGCAGAGCTCAAACCGAGGATGTTGGCCTGAAGGCTGTGCTGCTCAAGGA
AG
>Unigene0002080 size 218 gap 0 0%
ACCAAGCAGAACGCCTTCACCTTCAAGCTGGAGGACTACCAGGATGCTGTCATCATTCCA
AGGTATCGTAACTTCGACCAGCCTCATCGCTTCTATGTAGCTGACGTGTACACAGACCTG
ACGCCGCTCAGCAAGTTTCCTTCACCAGAATATGAGACGTTTGCTGAGTACTACAAAACC
AAGTACATCCAGGAGCGGCTGGTTCAGGTTGGACAGGT
>Unigene0002342 size 503 gap 0 0%
GAATAATAATCATGGAACTGGTGTTGTTTTTCTGTTTCCAGTGAGGGACATTTGACCCAA
ATGTCTTCATATTACTCTTCCATTTCTACCATTTCCAACACTTTTAGTTGCTGCAGTGAT
GGATGGCCTCTGCGCTACTCTGGTCTTGACATAGTCTTGTAGGCTTTGTTGCATAGACTC
TGCATAGAGAACTTTGGGGGGAATAACCTGCAGTAACCAGCCCAGTACAATGTGATAGAT
ACTGCCGTGTGTTTTGTCTCCAGCTCTGAGGTACTGCAGGGAGCTTTTTACAAAGTCTTC
TGGTGACAGAGTCACTAAGTTGGTTTGTTGGTAAGATGCCATCCGAGTGGAGACGCCAAA
TGGAGCCACTGCCTGTATAATAATCCCTTTATCTTTGTATTCAGCTTGTAGACCTAGAGA
AAATCTTTCCACAAACACCTTAGATGCAGTATACAGGGTGTACATGGGGAATGGAATACA
GGCTACTCCAGATGAAATATTTA
>Unigene0002425 size 339 gap 0 0%
GGCCTCCATCTAAGCCCAACTCATCCACCTCACGAACTGTCACAATCTTGACTATATTCT
CAGTTGCATGTGTGGTTGAGTTGGGCTTAGATGGAGGCCTCAGCAAACCAAATTTGGTGT
TTGATTCTATGATTTGCAGATCTGTGTCTTCTGATGGACTTTCCTGGTACCTCAGTATTA
GAATACATATAGCCACGAGTGTATAAGCAAACAGAGTGCCAATGGACATCATTTCCACTA
AGGCTTCCAGGTCAAACAGCAAAGCCATGATGGCTGCCACAAATCCAGATGAAATTGTAG
CTATAGCTGGACTGCCTTTGGCAGTGACTTTAGTCAGGG
>Unigene0002513 size 424 gap 0 0%
GTCATGGATTGTTGCCCCAGCGAAGGCACGTTGAAACTCAGTTCTCTCTGCTGCTTGCAT
CATGGCCACTATGGTGTTTGTGACTGAAGTCCCAATATTGGATCCCATTATGACTGGAAC
AGCTGACCTCACTTCTAACACATTCTCTATGGGGAGGCTGTCTGCCTCCCTGAGTGAAGA
TTTGTTGGTGTGGTGATTGGTGTTTTGGTTGTAGCCCTCAAAGCTGCTGCTGAGGTCAAG
GGTGGAGCCGATGCCGGACTCCCTGTCCTCCTCCAATGGGAGCTTGTGGTGTGACGATAT
TGGAGTGCCATGCATCCTCGTCCCTTGGTGGTCGAGGCCTGCTCTCCTTCCAGAGGACAC
TATAGTTATAGATCGGGAGGACATGGTGCTTTGAACGCTTGTCTGAAACAGTCTTAGGTG
TTGT
>Unigene0002542 size 249 gap 0 0%
AAACCCACCGCCTGCACCAGAGCGCCCCCTGTGGACGGTCCGATAGCGAAGCCCATACAC
AGCGCCACATCAGCGATGGCATAGACACTGCCGTAGACGGAGGCGTGGCGGATGTCAACC
AGGTAACCCATGATGGCCATCATGGAGGAGTCCACCATACCTATAGCGAATCCCAGACCT
CCGTTTGGTCCAATCAGACCATAGATACTGGTGGCAAAAGGAACACACAGCAGACTGATG
CCAACGATA
>Unigene0002784 size 594 gap 0 0%
AGAAAATGTTAAAAATTAGGAAGACAAGCGGGAAGGCCACGCGGGACACCGTGTCGATGC
GCTTGGCCCGGCTGATGAACAACTTCTTCATCTCCTCAATGCTCTTCTCGGGCGCGGCCG
AAGCCGGGGCGTTGTTGTTGTTGCCCTTGATGGCCATGCCGTCCTTGGCCTGCAGGCAGG
CGGGGCCCATGCCATAGCCAGGGAAGCTGAAGCGCCCCTCGCCCGTCTCATCCTCCTGCA
ACACAGGCCAAGACTCAGGCTTCATGTGTCGTCGCCTCCGTCTGAAGCGCAGCAGCTCCT
TGTGCTGGCGGGCGATGAAGTTGACGGCGGCGTACTCCAGCAGGGCCGAGAACACAAACA
GCAGGCACACGGCCATCCAGATATCGATGGCTTTCACATAGGACTCCTTAGGCAGGGAGG
CCCTGGAACCGGAGCTCTGCGTGGTCATGGTCAGCACAGTCGTGATGCCCAGGCCCACCC
GGGCGGGCGCGGCGTCCATGTTGATCCAGAAGGAAACCCAGGACAGAATGACGATGAGCA
GCGAGGGGATGTACATCTGGATCAGGGAGTAACCGATCTGACGCTCGAGGTGGA
>Unigene0002838 size 376 gap 0 0%
CCGAGCCCAGCCGTCGGTAACGGAGAAGATGGCAGAGCGGCAACAACAGAAACACGAAGG
CAGGGTAAAGATCGGCCACTACATCCTCGGCGACACGCTCGGAGTGGGGACATTCGGCAA
AGTGAAGATTGGAGAGCATCAGTTGACGGGCCATAAAGTGGCAGTAAAGATCCTAAACAG
ACAGAAGATCCGTGTTTACAGATGTAGTCGAACAGCTCCCCTCCAGATACATACTCCATA
ACCATGAAGAAATCTGTGGGTGTACTGATTACCTGGTACAGCTTGATGATGTGCGGGTGT
CTGAACAGTTTGAGATTCTGGATCTCTCGTTTGATCTTCCCCACGACATCCAGACTACGG
ATCTTCTGTCTGTTTA
>Unigene0002866 size 538 gap 0 0%
CAGGAGCCCTGTCCCGGCCGCAGCCACGCCACCCCTCAATCCCGGACACCCAGCACCATT
CAGCGCGAAGCCCTATCACCAGATCTATGGCATTCTGACAATGAACAAGAGCACTCAGTT
ATTGGAACAGCTGCAGTTTGTCCAGTTGAAATGCACACCTCGAGACATGCCCTGTGTGCA
GGCTCAGTATGGGCCCGCCCCTCCAGGCTCAGCCTACTCTGGTCAGACCTTCAGTTACCA
GGGCGACAGCTACAGCTCTGACCTCATGACCCCTGACTACACCAAGTTGGACCTGGGCGG
GGGTGAGATCTCTGCCGCCGCTGCCACCACCTCCCTCCCCAGCTTTAACGTCTTTGTGGA
GGGGAGCTACGAGCCTAAGTCCTCCTGCCTCTACCAGATGCCTACACAAAGGCCCACCAT
CAAAAAGGAGGAGGAGAGCTACCCGACAGTTCCAGCGTTGGAGGCCATGTCCTCCTCCAC
CATGTACTTTAAACAGTCTCCCCCCTCCACTCCCACCACCCCGTCCCTACCTCCCCAG
>Unigene0002907 size 367 gap 0 0%
ATTTGAGTTTCTGTACTCTTGGATTTCTGAAACTCAGTATGGTGCGGTGGCTTCTCCGTT
AAAGCAGAACCATTGACTCCATTAGAGAGCAAACTGTTTCTGGTGGCTGGTGTGGTTTTC
TCTGGAGCACTGACTGTCTGCTGCTCTGCCTCTGTCAGCCTGGACTTCAGCTCCTCTACC
TGCCTCAGTAGTTCCCTCTCTCGGCTGGAGGCCTTGCCCTGCTCCTCCAAGGCCCTGGAG
TACTTCACAGCCTGCTCCAGGTGTCTGTCCTTCAGCTTTCCCAGCTCTCGGCTGGCCGAC
TCACAGTCCTGACGCAGCCTCTCGAGCTGCAGTCTGTCGTGACGCACCTCCTGCGCCTTA
CGCTCAG
>Unigene0002929 size 224 gap 0 0%
TTTACATCCCTCTTTAGAGATGCCAAGGTTATCTGTTGCAGCCTCCACTGCCTTTAGTGT
ATCTTGAACAGTCCTCTGAGGCTTGGAGCGGTTAGACTGGCGACCTTTGTTGCCATGGGC
AGAGCGGGTGCTGCGGAAACGCACCTCACTGGCTTTGAAGAAGACAACCATGAAGGGCTG
CTTGTCCTGGGGCGCACCGCCCATCACCAGCCCTGCTAGTGGGG
>Unigene0002943 size 231 gap 0 0%
GACAGTGTGCGAGAAGCAGGTGATGGCGCTGGCAATAATGGCCCCTCTCATGGAGAAGGG
CAGCATAGTGTAGACGACAAACACAATGAACAGGAAGAAGGACACCTGATCCCATGGACT
GAGTATTCCTCCTGAGAACATGAACAGGTAACCCATGGTGACCAGACAGGCCCATATAAG
GAGAGAGAAGAGGCGAAGCATCCGCTTGAAGACTGACTCAATGCAGACGAG
>Unigene0002972 size 386 gap 0 0%
GCTGCTGCAGTCGCCGCTGAGGAGGCCCAGGCAGGGAGTGGCAGGACCATCCCAACAGCC
TGCGTACGGCCCACCCACCCGCTACGAAGCTTCACCAACCCACTGCTCCCACCGCCCATG
GGCACTATCGACCCCAAGGTGTACACCTCCATGATGCCACAGTCCACTGCAAGCCTCCCG
AAGTCCCAGGTGAAGACAGCCTCTTTGGGTCAGGCTGGAAAGGCTCGTTCTCCTCTGCTG
CCCGTCTCCGTCCCTACAGCGCCAGACTTACCAGAGGAGGGAGGAACGAGACCTGCCGAG
GATTCAGCCGCTAACGTTTACGAGCAGGACCAGGGTCAGAGGTTAGAAGGCGGAGCCGGT
AATGGCATTGAGCTGCTTCATCAGTC
>Unigene0003035 size 602 gap 0 0%
GTCGCTTTTTATCAATCTCCCAATAGACATACAGTATGATGTGCATTTATTGCTTCCACA
ATACAAAAAGTAAATAACTGTACTTACTGTTAAAATTGCCCATGAAGGCAATCCCCAGTG
AGTCATGATTTTTGCCCAAGGTGTGTGCCCCTGACAGACCCCAGCCACGCCCCTCGAACA
CTGTACCATCTCCTCCCACGAGAAAATTATATCCAATGTCATCGAAGTTTCTGTCCGTCA
TGTGCCCTCTCTGAATGCTACGGATGCGTTCCTTACACTCATTCAGGTCTTTGCAGCTTG
GGAGGGCAGTGTGGTGTATGATGACTCTCTGGGCTGAGCTTTTTAGTTTCTCCTTCTTTT
TGGGGGCAGCTGCTCCCCACTGCTCCCTTGACACAATGTTCACTTTTTGCGCCATGACTC
TGTGCACAGTTGCCTCTGGTTGTGGTGACTGACCAGCAGCAGACTGTGCAGCTGCCTTTT
CAAAGAGCCCGTGTCAGTAGGTGTGGTCACAGAAAGTACACCGTCTTTGTTCTTGTTGCA
TGTGGATGCATGTCACTTTAATGGGCAAACAAGTTATTTGCTGACTGGTCACGTTGGCTG
AG
>Unigene0003044 size 236 gap 0 0%
ATCAGCTCTGCTGGAAAACCTTTCAGAGCGCCGTGACAGCACCTCCAGCACCCTTAGCTC
AGTTTACACCCTCAGCCGTCGCTCCTCAGGCATCTCCCCCTGCTTCTCCAGCCGACGCTC
CAGCCAGGCTTCCCAAAGTGAGGGTACTATGGCAGTTGCCCACCACCGCCGCCTCCACAA
CCTTAGCTCCACCGACTCTTATGCCCCCATCTCCACTGATGCCTCCCGCCGGTCCA
>Unigene0003059 size 211 gap 0 0%
GTGGCTGAAATCTGAGGACATCCAGAGGATCTCATTGTTCTTTCACAACAAAGCTCTGGA
GAAAGAGTACAGATCCACAACATTACCAGCCTTCAAATACTATGTCACCTGCGCCTGCCT
CATATTCTGCTGTATATTCATTGTGCAGGTCCTCGTCTTGCCCAAGTAAGTCTGCACCTC
TTTCTCTGGTTTTATACGGTGCACTCCCCCG
>Unigene0003105 size 244 gap 0 0%
GGAGACAGCAGGTGGAAGCCCACAGATCCTGAGCCAGCACTCTCCCCAAACAGAGTCACC
TTTGAAGGATCACCTCCAAAAGCAGCAATATTATTGGCCACCCACTGGAGGGCTAAGCGC
TGGTCCAGCAGACCTGCATTGCCCCGGATGTTGTTGTTGTCAGGAAGAGACAGGAAACCA
AAAGCTCCGAGTCTGTCATTGATGATCAAAAAAGAGAAAAGATGTTTTAAAGACTTTAAC
AGAG
>Unigene0003156 size 226 gap 0 0%
TCCCAGGCCTCCTCAGAAGTCCCTGACTCCTGTGGTTCTCCAGGATCCTGAACCTCTGCG
GGCTGTGTTGTTAACAGTCCAACAGCATGTCCAATGTCACCCTGACTGGCATTCAAGGCT
CGGTAGAGAATCTGTGGGTCCTGGACGCCAGTGATCTCTCTCAGCTGGTTCATCAGCATT
TCGCTCTGCGAGTTTGTTGAGTTTTCTCCATCTTCGCTCTGTTCAG
>Unigene0003218 size 319 gap 0 0%
GGAGACCCTACCTGGCCTACCTGCTGGGGCTGCTGGGGGTTTTGCTTGCGAGGTATGCTG
ACCGGCTCCTGCCGGCCTCAGGGACCAGCGGGACGGGGTGCTGTGGCTCTGTGACCGGGG
CGAAGGAGGAGGACATCCCTGTCTTCAAAAGGAGACGGAGGTCCAGCTCCATAGCGGCCT
CGGAAATGATGGCTCATTGTCAGAGCAACAGCAAGTCCCACCGCAGGACTTCGCTGCCGT
GCATTCCGCGGGACCAGTCTTCGGGCACCAGTGTGGTAGTGGACATCGCTGTGATGGGTG
AGGCCCATGGTTTGATCTC
>Unigene0003276 size 219 gap 0 0%
ACCACAGACCACGATGTGCTTTCTGCCTCTGGTCGAGTTATAACTCCCTCCATATTTCTT
CCGATTAAGGATGAGAGCAGCAATTTCTGGCACGTAGCGAGCAAACATGGCCTACATGCA
TGAAAAAGAAAAAGAAAAGGGCATGCAGAGAAGGTTCTACTGCGGTGGAGGCAGTAGAGC
CTCCTTGAATACTTACTTTCTCCCATTAACCGCACTATA
>Unigene0003278 size 207 gap 0 0%
GAGCGGCAGGACGTTCTGGAGGAGAAGCTTGTTGACATTCTCCATGGTCTCCATCTCCTC
TCTCTCCATTTGGAAACATCGCTCCAACAGGAAGTCTACGCGGCAACCAAGCTCGTCCTG
TCTGGCCAGTATGAGGCATACGATATAAAAGATGACCAGCCAAACCCCGGACATGATATG
AGGGTCCTTCAGCACGCCTGGCAGGCA
>Unigene0003354 size 527 gap 0 0%
AGCCAGACCACCACCCAGATGGTGACGGAGACCGACACAGCCACACAGCTGCTGTACTGC
TGCCGGGACAGCGGGTGCACCACAGCCCAGTAACGCTGGACGCTAATACAGGCGATGAAG
GCGATGGAGCAGTACATGTTGCCGTAGAAAAACGCCACCAGCACTTTGCACAACCCCCCT
CCATAGATCCAGTTGTTGCCGTTGAAGTGGTACGCGATTTTCAAGGGGACCCAGACGACG
AAGAGCAGGTCAGCCAGGGCCAGGTTGGCCATGTAGATTGATGATGGGTGCTTGGTCTTG
GTCCTGAAGAGGAACACCCAGATGGCCATGGCGTTGGTAGGCAGCGCCACAACAAATACG
ATGATGTAGATGATTGGGAGGAAGACGGTTGTGAGTCTGCTGGTCAGGATTTCTTGGGCG
TGGGGCTTGACCAACACCCCATGTTTGGTCTCTGTACCAGAGAGGCCTCTGTCGTCTTTC
TCCAGCAGGCAGGTCTGCGCACAGCACAGCAGCAGCAGCAGCAGCAG
>Unigene0003481 size 306 gap 0 0%
GTCAGGTGGGAGTAGATTTCTTTCACACCCTTCTTCATGTTCAGTTCCAAGAACTGCGTC
TTGATGTAGTTGCTGGCATCGTCGTACGTATTGGGGCCATCATAGTCTGGGAAGCAGATA
CTCAGATGGACTTTCTTGATCTTTTCTTCGAAGAGATCCTTCTTGTTGAGGAAAAGCACG
ATGGAGGTCAGTGCAAAGAATCTGTGGTTGCAGATACTGTTGAATAGATGGAGGGACTCG
TGCATGCGGTTCTGTGAAGGACAAAAATGACCAGAGTGGACGTCAGTGCGATAAGTCTTT
ATTAAA
>Unigene0003488 size 214 gap 0 0%
GGACTGAACCTGCTTTCACGAAGTGGAAGCCTGGTCAGCCGGACAACTGGGGCCATGGGC
ATGAAATGAAAGGAGAAGACTGCGCGGGTCTCATCCATGAAGGGTTATGGAACGATTTCT
TCTGTGAAGATCTCATAAGCTACATCTGTGAGAAGGAGATGGAGGCCTCAAGATCACTGG
GATCGTAGCGGTGTCTTGAAAGCGAGCTTGGAGT
>Unigene0003541 size 240 gap 0 0%
GAGGAGGTGTCTGGGCCATCATACAGCTTCAGGAAGTTGTCCTGACAATCTCCGGGGTCA
TCAATGCTGATCTGGGCAAAGGTGACGGTCACCACACGACCTCTGGGTGCCATAATGGCC
CATTCACAGTGGGTATTGTTTGGATAGGTGCCCGGGTAGTTGGGACTTGAGAATGAGCCG
TGGTCTCCATACAGAGTGCCACCACAACCATGAGGGGAGGATGTCCACGTGGCCTCAAAG
>Unigene0004153 size 759 gap 0 0%
AGATTAGTAAAGTCGAAAACAGTGTTTCATTATGCGTGATACAGCATCTATAAAACAGTC
ACTCTTTCTGTCTTTGGTCTTGTTGATATTTTCTCCATCATCTTCTCATCCAGAGGTCAG
AACCTGGTTTCTGGATCTGGAGCATTTCTATCTCTGCTCCTGAAATTGCCTTCACTGTGG
TGAATTGTGACCGTTGTTATAATCTTTTCACAGTCTGACTTCTTTTCTGTGCACTGTGGA
TGTTTCTCGAGGATGTGCAACATGGCATCGTGCAGCGTCAGGAAGAACATTGATGGCTGA
ACTTCATCGTCAAAAAAGCAACAGTGATGCAGTTTCTCCAGGATGTAAGGATCACAAGCC
ACAATGTAGACCTCAACTTCAACCCGGATCAGCTCTTTCAGTGATGTTTTGAGTCCCTTC
AGAGCAGAGATGTCCAGGAAGGAGACAGCAGCAAAGTCCAGGATCAGGCTGTGGACGTCC
ACTCTCGGGACAATTATGTTGGCTGGAAGCTCGGCGTTCCAGTCGATGCGGACAGGAAGG
TCCTTGAAGTCAGTTGGCAGGTCCAGGTCCTCCATGTTGCTTTCGTCCTCTGATTCCTTG
ATTGGTCCACAAAAGGTATTCAAGAAACCTTTTGAAGTCCACTGCAGGTCACCTTTCTTC
AGAAGTTTCCGGATCATCCGTAGTGCTTTGTTTCTCTTTCTCAGCACTCTCAGTGGGTTA
AATCCAACAGCTTCCACCAGCTTGGTCCTAAAGAACTCA
>Unigene0004154 size 507 gap 0 0%
ATCATTGAACACGTTTCTGATATTTTCTGAATTCACAAAACTTTATTTTCTAGGAAAAAT
AATTCCATCCATTTCTGAGCACTTCCTTCGACAGCAGTTAGTTTTTCAGAGAGGGGACGG
CACCGCTGCTCATCTGATGTAAGGACGGGGGCTGGGACAGGGTGGGGCAGTTGAGGCCGA
GTTGGCTCAAGGGAGCCGGGGTGCTGTTCAGTTGCAGTAGTTCTGCAGGTCGAAGATGTT
GCAGGGCTTGTGACAGCACTGCTCCACGATGCCTCGCTTAACCATCATCTCCATCTGGTC
CTTAAAGGCGAACTCAGCCACTTCGTTCTCACCGCCCGCTGCTGCAGCTCCACCCGCCTT
GGGAGGGAGGAAACCCAGCAGAGAGTCGACGTCTCTCTTGGGGTTGTAGAAGAAACCTCT
GTCTCCACAGACCAGGTAGAGGGCGTCGACCAGGTGAGAGCCGCAAAGGTGCTGCGGGGG
TGCGACAGCCTGGGAGCCCGGCCATGA
>Unigene0004158 size 402 gap 0 0%
CTTGGGCGTAATCGCGCAGCATTTCCCTGAATTTCTCGTCTTTGAAAGCTTTCGTCAGTC
TGTCGATTTCATCCACCGACATGTCCAGTTCTTTCAGCTTTTCTCCGACCTCCATGCTGG
TGAATGCGAGGAGAAAACGCTGAGGGGGTTAAAGTTTGATCTCCTCTTCATACCTCTTCT
TATTCTCGGGGTCTGATATTTCTTGGGCGTAATCGCGCAGCATTTCCCTGAATTTCTCGT
CTTTGAAAGCTTTCGTCAGTCTGTCGATTTCATCCACCGACATGTCCAGTTCTTTCAGCT
TTTCTCCGACCTCCATGCTGGTGAATGCGAGGAGAAAACGCTGAGGGGGTTAAAGTTTGA
TCTCCTCTTCATACCTCTTCTTATTCTCGGGGTCTGATATTT
>Unigene0004201 size 259 gap 0 0%
TGTAAAAGGCATCATCAACGCCCCCTTTCACATCAAAACACACTTTTTAAGCTTGACACA
GCGCGGAGTCTTTTCTTCCTTGCTGATTTTATTGAGCCGGTACAGCCTGATCTCCCGTAC
CAGAGTGTAAAAGGCATCTTCCACTCTCTGCAGTATGAGACACAACTTCCCTCAATGTTG
AGGAAGACAAGGGGATACACTATATGGATACATGTGTTACAGCCTACAGAGAAAAGCAGA
CTGATCTGTCTGAAGTGGG
>Unigene0004231 size 1092 gap 0 0%
CAAATCAGTGCCCATGAATGGATGAGTACATGTGACGGTTGCAGTTATTCATGCCATTAT
CCAATCAATCAATTATCTGGCAGCAATGCAGTGCATAAAATCATGCAGCTACAGACCAGG
AGCATCAGAATGAGGAAAAAATTTGACTGTGGCGTGATTGCTGGAGTAAAGACGAGCTGG
GCTGAGTATTTCTGAAACTGATTCTCTCCTGGGATTTTTACACGCAAAGAAGAAGAGATT
ACAAAAGTACAGAACAGAATGGACAAGACGTTTACCTGTACCCTCTTCATGCCCTTTGAT
GAGTTTGAGAAGATCACCACAGGAGATGAAGTCATCGAGTTTTTCCAGAAATACTTCCCT
GACACCATACCACTAATAGGAGTTGATGCACTCAAGAGGGATTATTTCCGATTGCCTGCG
CAGGCCATGGTGTCTGTCAAGTGCTCCCCGTATCACATTAACGACAAATGTGTCCTTATG
GGTGACGCAGCCCACGCTGTGGTGCCTTTCTACGGGCAGGGGATGAATGCTGGCTTCGAG
GACTGCATTGTCTTTGACGAAGTAATGGAGCAGTTCAATGAGGATTTCAGTGCTGTACTT
CCTGAGTATAGTAGAGTCCGAGTTCCAGACGACCATGCAATTGCAGACCTGGCCATGTAC
AACTACGTTGAAATGCGAGCACATGTCAACTCCAAGTGGTTCCTTTTCAGAAAATACGTC
GATAACATCCTTCACTGCATCATGCCAAAGACAATAATTCCACTTTACACAATGGTCACT
TTCACCAGGACAAGATACCATGAAGCCGTGGAGCGCTGGCAATGGCAAAACAAAGTGATA
AACCGTGGCCTGCTGTTCAGTGCTGCAGGAGCTGTTGTAGGAGGCTCCTACCTGCTCATT
AAAAATCCTCCTGATATCAACAAGCTCATCATCCCCGCTGAGAAAATGTGGAGCAGGCTT
CTGGCCCTGCAGACATCTTGAGCCCTGGCAGGCTCTGTGATCTGACAGACAAGTGTTAAG
ACTGGAGTGTTAAACACTAGGAGCAATTTAGGGAGTCTTGATTATAATTAGAGTTTGATT
GAGTCCTCTAAT
>Unigene0004259 size 208 gap 0 0%
TATCCCATATTTAGCAGCTTTGGCTGCTGGTGAATATCCACCAACCACTGGTAAACCTGG
AACTCCTCCTGGTACTCCAATGGGTGCACCTCCTGGTACACCACCTGGTACGCCTCCTGG
TACTCCTCCTGGTACCCCACCTGGTACCCCCCCTGGTACTCCTCCTGGTACTCCTCCTGG
TACCCCACCTGGTACCCCCCCTGGTACT
>Unigene0004375 size 573 gap 0 0%
TGATGATGATGATGATGATGATTAAAGGAGATTTCAGATTAACATTTAAAGCAGCAGTGT
CAGACCAGGACGGAGTCCAAAGTGGAAGTGGAGACAGGAAACAGGAAATGTAGGTGAAAG
ACGCAGGAAGCAGTCCAGCTGGCCGAGAGTTGAGCCGTGGACTGGCCCGCTGACGCGTCG
TGTGCGTCCTCACATGGGGAACAGCAGGAAGCCGCTGAAGGTGCTGTGGTGGTTGCTGTT
GTCCCAGATCTGAGTGTTGTGCCACAGCTGCAGGGAGAGAGTGTCGCCCTGCTCCAGCAG
CAGCGCGGCGCCGTTGGACGCCGTGTCGCTGCCCTCGCCGGACGGCTGCTCGTGGGCGAT
GAGCTGGATGGCTGCGTTGTTTTTGTAGAGCACGGCGCTCATGGGGAAGTTGGTGGGAGC
GTTGGCTGTGAAGCGGATGTAGTAGACTCCACGGACAGGTGCAGTGAACACACCGGTCTC
AGAGTTGTACGCCTGTCCGATGTCGGTCAGGACGGTTTTGTAGATGAGCGTTTTGCTTCC
TGACGTCATCTTCTGGAGACCGTCGCCTCCGAG
>Unigene0004376 size 625 gap 0 0%
TGATGATGATGATGATGATGATTAAAGGAGATTTCAGATTAACATTTAAAGCAGCAGTGT
CAGACCAGGACGGAGTCCAAAGTGGAAGTGGAGACAGGAAACAGGAAATGTAGGTGAAAG
ACGCAGGAAGCAGTCCAGCTGGCCGAGAGTTGAGCCGTGGACTGGCCCGCTGACGCGTCG
TGTGCGTCCTCACATGGGGAACAGCAGGAAGCCGCTGAAGGTGCTGTGGTGGTTGCTGTT
GTCCCAGATCTGAGTGTTGTGCCACAGCTGCAGGGAGAGAGTGTCGCCCTGCTCCAGCAG
CAGCGCGGCGCCGTTGGACGCCGTGTCGCTGCCCTCGCCGGACGGCTGCTCGTGGGCGAT
GAGCTGGATGGCTGCGTTGTTTTTGTAGAGCACGGCGCTCATGGGGAAGTTGGTGGGAGC
GTTGGCTGTGAAGCGGATGTAGTAGACTCCACGGACAGGTGCAGTGAACACACCTGTTGT
TTTTCTTTGCTGGTTCAGAAGGAGAGAGGGTTTGTTGTCACTGACCGGTCTCAGAGTTGT
ACGCCTGTCCGATGTCGGTCAGGACGGTTTTGTAGATGAGCGTTTTGCTTCCTGACGTCA
TCTTCTGGAGACCGTCGCCTCCGAG
>Unigene0004440 size 2326 gap 0 0%
GTTTAAAGGTGCTAATGACGACAGGTGGGCAGATTGTACATTAGTGGTGTTGCTGGCTTC
AGCTGCTTTTTCCCCAGGCGATCCCTGCTCAGCCTGGCCCCAAACCACCCCTGCTAATCC
CATCAGAGCAGCAGGAGAGCATCTGCCGTGCACACACCACCACCACACACCTGCCTGTCA
ACTGGCAGCTGAGAGGAACACCTGAGAGGACCAGCAGCAGATTTGGCACCATGGAATTCC
TTTTCCAGTTGCTCTTCTCCCCGCTCCCGACCCCAGCCATCATCTCCCTGTTCGCCCTGG
CAGCCGCCACCTTGTTTTACCTCAACACACGACCCAGTCCCCTCCGCACTCCGATTGACC
TCAAACACCAAACTGTGGGGATCAAGGATGGAGCAAGAAAGACCGCTTTGCTTGAGGGTA
ACAACAACCTGATGTCATACTGCTATGAAGACGCCAAGACCATCTATGAGGTTTTTCAGA
GGGGGCTGAAAGTTTCAGGTAATGGTCCATGCCTGGGCTACAGAAAACCAGGAAGGCCGT
ACCAGTGGCTGAAGTACAAACAGGTGTCTGACAGAGCGGAGCACCTGGGGTCAGGGCTGC
TTCACAGAGGTCTGAAGCCAAACCAAGACACTTTTATTGGCATCTTTGCCCAGAATAGAC
CTGAATGGATTATTGGTGAACTGGCCTGTTACACCTACTCCATGGTAGCGGTTCCCCTGT
ACGACACCCTGGGTCCTGAGGCTCTTGTGTTCATTATCGACCGAGCGGAGATCTCCACGG
TGCTTTGTGACAATCAGAAGAAGGCAGAAACACTGCTGCAGAACCGGGAGAAAGGCCAGA
GTCTTGTTCTCAAAACCATCGTCATCATGGACCCTTTCAACTCCGAGTTGGTCGAGAGAG
GAACAAAGTGTGGGGTGGATGTCGTGTCCATGCAGGATGTGGAGGCTCTGGGGAAAAGTA
ATCTTCAAAAACCAATTCCACCAAAGCCTGAGGACCTCAGTATTGTTTGCTTCACCAGCG
GCACAACAGGAGACCCCAAGGGCGCGATGCTGACCCATGAGAATGTGGTCTCTGATGCTG
CAGGTGTCATCAAAAGCTTTGAGACGTCAGTTGTTCCAAGTACCCAGGATGTCAGCATTT
CATTCCTGCCTTTAGCTCACATGTTTGAGAGAGTTGTCCAGACGGTGGTATATGGTGCTG
GGGCTAGGGTGGGATTCTTCCAGGGCGATATCAGACTGCTGCCAGATGACATGAAAACCC
TGCAGCCCACCATTTTCCCAGTAGTTCCTCGACTTCTCAACCGTGTCTATGACAAAGTCC
AGAGCGGAGCAAAGACTCCGTTCAAGAAATGGCTTCTGAACTTTGCTGTGGAGAGGAAAT
ATGCTGAAGTCAAGGAGGGCATCATCAGGAACAACAGCATATGGGATAAGCTCATCTTCC
ACAAAGTCCAGGAGTCTTTGGGGGGACGTGTGCGGATCATGGTGACCGGAGCAGCTCCCA
TATCTCCCTCTGTTCTCAACTTCCTCAGGGCGGCTCTGGGCTGTCAGATCTTTGAGGGGT
ACGGCCAGACTGAGTGCACAGCTGGCTGCACCTTCACCATGCCAGCAGACGCCACTTCAG
GGCATGTTGGGGTGCCACTGCCTTGTAATATTGTGAAGTTGGTGGATGTTGAAGAAATGA
ATTACTTTGCTTCAAATGGTGAAGGAGAGGTCTGTATCAAGGGTAGAAATGTGTTTAAGG
GATACTTGAAAGACCCAGAGAAGACTGCAGAGGCCATGGATAAAGATGGTTGGCTCCACA
CTGGGGATATTGGAAAATGGCTTCCGTCTGGGGTTCTGAAGATCATCGACCGGAAGAAGA
ATATCTTCAAGCTGGCTCAGGGGGAGTACATCGCTCCAGAGAAGATTGAGAATGTGTATG
TGCGCAGTGGACCTGTGGCCCAGGTGTTTGTGCATGGAGACAGCCTACAGTCTTGCCTGG
TTGCCATTGTGGTCCCTGATCCAGAGATACTGCCAGGGTTTGCCAAAAATCTGGGGTGCC
AAGGCTCCATTGAAGAACTCTGCAAAAATGCAGAAATTAAGAAAGCAATCCTTTCAGACA
TGACCAAACTGGGTAAAGAAGCAGGACTCAAATCCTTTGAGCAGGTGAAAGACCTGTACC
TCCATCCAGAGCAGTTCACCATTGAGAACGGTCTGTTAACTCCCACGCTCAAGGCCAAGA
GGGCCGAGCTCAAAACTCTCTTCCAGCCACAGATCGACAAACTATATGCTAACATCCAAT
AAATGAAATGAACAAACACCACCGCCAAGAGGGCCGAGCTCAAAAC
>Unigene0004512 size 264 gap 0 0%
TTACAGACCACAATGTAGCGCTCAATAGCCAAAACCACAAGAGACCAGAGTGCAATCTCC
CCTCCTAAGGTGGCGAAGAATCCTTCAATGTTGCAGCCGGTGACCCCTAAGATGAAATAT
CCATGCAGGGCTGTGTAGAGAGTGACTGTGAAGCCCCCAACAACCATGAAGAGGTCGGCC
ACCGCCAGGTTGAGCAGTACGTAGTTCAGAGGGGTCCTCAGCTTTTTGTGTTTGACAGTG
ACATAGAGGGTGAGGAAGTTGATG
>Unigene0004513 size 2032 gap 0 0%
CTCAATCACAGGAAATAGTTGGAAATGAATCGTCTCCCTCCTTCACCAGACATCATGTTC
TCCACTGTCTCTGACGGAAACGAACATTGGACACAGTGCTGAGAGGCTGCACTCAAAAAC
AGTGTACTACCTTAGATACAGCCTATGTGTACTACGTGAGAATGAACTGACGAAATATCT
GCCTCTAGAAACAGCACACGTTTCCTTCCGGAAGAGAAGTCCGTTGCACCACCGGTATTG
AAGGTACAATTGTAGTAGTTAGATAGTAAGTCATATCACACACAATAACTAGATAGTACC
TATTTAGATGATAGGCATCTTAGCATTGTTCACGCTAGTACCTTGAATTACTTTAACAAC
TCCCAACAACGTCCGTTAGCGGAATTGTTAGCTAGCTAACTGTTGGAAAGTCTCCCAGTT
TTGCTGTTATCGTCTGTTGAATTTCTGGCTGGGAGACATAATGGATGAAGAACCAGAGAG
AGCCAAGCGCTGGGAAGGGGGCTATGAGAGGACATGGGAGGTGCTGAAGGAGGATGAATC
TGGCTCACTCAAAGCCACAGTGGAAGAGATCCTGTTCCAGTCCAAAAGGAAAAGGGTGAT
AGAGAGCCATGAACAAGTGAGGCTTGGGATGATGCGTCACCTCTATTTGGTGATTGACTG
TTCGAGAAGCATGGAAGACCAGGACTTGAAACCAAACCGCCTCACCTCTACGCTAAAGCT
GATGGAAGCTTTTGTTGATGAGTATTTTGACCAAAACCCCATCAGTCAGGTGGGCATCAT
CACCACAAAGAATAAAAGGGCTGAGAAGTTGACTGACCTGACAGGAAATCCAAAAAAACA
CATTGCTGCCCTGAAGAAGGCAGTGGACACTGTGTGTGCAGGAGAGCCGTCCTTGTACAA
CTCCCTCAACCTGGCCGTACAGTCCCTCAAGCACATGCCTGGACACACGAGCCGGGAGAT
CTTGATAATCCTCAGCAGCCTCACCACATGTGACCCAGTCAACATCTCGGAGCTAATCAA
GACCCTCAGGTCTCTGAAGGTGCGGGTGTCAGTAATTGGCCTGTCAGCAGAGGTCCGGGT
GTGTACGGTGTTGACCAGGGAGACAGGCGGCTTGTACCACGTTATCCTGGATGAGAGTCA
CTTCAAAGAGCTTCTGATGATGCATGTCAAACCTCCTCCAGCCAGCTCCTCATCTGAATG
CTCTTTAATACGCATGGGTTTTCCTCAACACACAGTTGCTGCTCTGACTGACCAGGATGC
CAAGCCTTCATTCAGCATGTCTCATCTGGACAGCGGTGGTGGTCCAGGTCTATCTCTGGG
AGGGTACTTCTGTCCACAGTGCCACGCCAAGTACACAGAGCTTCCTGTGGAGTGTAAAGT
GTGTGGTTTGACTCTGGTGTCGGCGCCCCATCTGGCCAGATCCTTCCACCACCTCTTCCC
CCTCCAAGCCTTTACAGAGAGATCTGTGGAGGAGCTCCAGGGAGACAGGTTCTGCCAAGC
TTGTCAGGGGGAACTAAAGGATAAAAGTGTATTCACCTGTACATCATGCCACAGTGTGTT
CTGTGTGGAGTGTGATCTCTTCATTCATGATTCGCTGCACAGCTGCCCCTGCTGTATTCA
CAGTCAGATCGCCCGCTGAAGCTGAGGGGACAACTGTCAGACAGAGACTGAAGCAAACTC
AAATGGGTGACAAATTAAAAGAAAGACCAGGAAAATTAGTGGAGAAACAGGATGACAACA
TCCCCATTCACAGGTCACTGAATATAGTGATGATTATGAAAGTGATGTGAATCATATGCT
ATGACCTTCACGGTCACCAACCAGTTGATCACCTGTGGGAGATTTTGGACTGATGTCTTA
GGATTGGCACAGAATATTGGATAATCATTTGAAGGTAGAGGCAGCTGTGTTCTCACTGAA
GATGATGCTGAGTTGGGTCAGAGCTTCTGTCTGCTCTGACATCTTCATCTGAGATGCTTT
ATGTCAGAAATGATTTTTTGTGCATTGTTTTTAGTTTTGTGCTGCAGTTCTG
>Unigene0004562 size 416 gap 0 0%
GGGTGCCAAGGGGTATTTTGGAGACATTAGCAGCCAAACCAAAATCAATAAGTTTTACCC
TGAAAGGCTGCATATGATGATTAACTAACATTATATTGTCTGGCTTGATGTCCACATGTG
ACAGGCCTATGCTCTTGAGGGCATTAAGAGCCACCAGCACTTGTTGTGTGACTACTCGAA
TCTCAGACAGATGCAGTGGCGTGAAGTCCCTGTGCCAGATGAGATCATAGATACTTATGT
CCAGCATTTCGAATGCCAGACAAACATGTCCTCTGTGCTCGAAATCCTCTGTGAACTTGA
CCAACACTGTAAACCCGAATAAGTTAGCAGTACTCAAAAAAAGTGAGGTAATCAGTTGCC
ACAATTTTTTTGAGTTCATAAACTCAAACATTTGAGTATATCAGAGCTTATATATT
>Unigene0005119 size 558 gap 0 0%
GTCAAATTAAATCAAGAGGATTTGAAACAGCTGTAACAACATCTGGCACCAAAGAGGCAG
AAGAACTTGAATTTGAGTCGATGTATCTGTGCTGCTTTAACGTGGAGTCGATGGAGTCTG
GACTGAGTCACACAGAGCCCAGACGATCCCAGCAGTGACCTCAGCTCCAGGCTGTGACCT
TCGCCTCCTCTCATTGGCTGAGCTGTTGAGCGGAGTTCAGGTGAAGGTCAGAGGGCAGGG
AGAGGGAGCTGGACTAGTTTCCTGGAGGAGGATGAAGAGGAGGTGCTATGAGGAGGCGAG
GAGGAGGACGAGGAGCAGGGCGAGCAACATGGCAAACAACAGGGAGAGGCGAGGGAGAGC
GAGGCTGCAGCTGCCGGTGCTGTCATCTGTCAGGAAGGGCTCCGGAGACTCATACACCGA
GTCATTGGTTGGTTTGACGTAGACTTTGAGCTTCAGACACGGTTTCCCAGCCAGGTTCGG
ATGAGGAGACGAGATGTAGTAGTACTCGTGTCCAGGCCTGAATTCAAAGCCCAGGGAGAA
GGGAGTGAAGAGCTGGAA
>Unigene0005142 size 237 gap 0 0%
AGGTCTTGGAAGGTGTTGACTCTCAAACAGTTAATTTTGTTGGCATTCAGCAGCAGTAGC
TGCAGGGAAACCAGTCCATCAAACAATCCCTTGGGCAGCTCGGTGATCTTGTTGCCGTAC
AGCACCAGTGAGGTGAGTGAGCGAAGGCCACTGAAGGCATCAGCAGCAATGTCAGAAATC
TGGTTCTTACTCAAGTCAATCCTCTTGAGCTTGTTGTAGGCAGTAAAGGCTCCTGAT
>Unigene0005159 size 551 gap 0 0%
ACAACCTCCGTCCTGGCTGGAGCTTCAGGCCACCAAGTCGAAGAAACCAATCATGCTGCC
AGTGACGTTCATGGACGGCACGACCAAAACGTTGCTCACCGACTCTGCAACCACAGCCAC
GGAGCTCTGCAGCGCCCTGTCTGACAAAGTCAACCTGCGAGACCGCTTCGGGTTCTCGCT
CTATATCGCATTGTTTGACAAGGTCTCCTCTTTAGGCAGTGGGAACGACCACGTGATGGA
CGCCGTGTCCCAGTGTGAGCAGTACGCGAAGGAGCAGGGAGCCCAGGAGAGGAACGCCCC
CTGGAGGCTCTTCTTCAGGAAGCAGATCTTCACGCCATGGCACTGCCCCGCTGATGACCT
GGTCGCCACCAACCTCATCTACCAACAAACTGTCAGGGGCGTCAAGTTTGGAGAATACCG
CTGTGACAGGGACGACCTGGCAGAGGTGGCCTCTCAGCAGTATTACGTTGACTACGGTTC
AGAGATCCTTCTGGAGCGTCTGCTGAGCCTCATTCCCTCCTACATCCCTGACAGAGAGAT
CAGCACCGCCA
>Unigene0005203 size 235 gap 0 0%
AGAAGATGTACATCCCAGACGGCGAGAGCTGCCCCGTGTGTCAGACTGAAACCTCCACCG
GTGGTGGCGGGACGAGCACTTTCGGCGGGGGCAGGATCTATAAGGGTCAGAAGGGTGAAC
CTGGGGATGTCCCACTTGTGACTGGAATTAGGGGCCGTCCTGGACCTATGGGACCTCCCG
GCTCTCCAGGAGACAGAGGACCACGGGGAAACAAAGGAAGGCCTGGACTGCGGGG
>Unigene0005276 size 600 gap 0 0%
ATTAATTGATAATGAAAATAAGCTCATTTTTAACAACATGTCAGAGCTGTCTCAGCTACA
GAGAAACCATGTGGAGATAACGAGAGCTGTGATTGGTCAGCTCCAGTCTCTATATTACAA
AGAAACACAATAAGAACTGATCATGTACAAGTGCCAAGATACAAAAGCATCGATTAACAT
ACTTGACTGTCTGACTGAAGTGTTGGGCGTGGAGACGCATTGTGGGTGATGTAGGCAGGT
TTTGGTGCAGATTTATTCTCAGTGGTTCCTGGTTCTTTTGGCCAATTTGCTCCAGAACAT
ATGAAGACTGGACCATCTTCACGTCCATGATCTGCAGCAGGCTGAAGCTGAAGTGCACGG
TCAGGCTGTGGGAGTCGTTGTTGACCGGCCGCTCTAACGGGTTGTAGTTCCTCATCAGCT
CCTTGTAGAGGCGGCGCTGGTGCAGCCCCTGCAGAGAGCCGTGGATGAGGCAGCAGAGCG
TCAGGACGTGCAGAGTGAAGATCCGAGCGTCCATCCTCAGCAGCAGTGAGTCACAGAGAT
GAGAAACTGATGGAGTCCCTTCTGACAGCAGTAATATTCAGTCATGTGCGGGGTGTTCAG
>Unigene0005382 size 625 gap 0 0%
TGTGGAAATGTTGTGGCTCCCACAGGTCCAGGATCACAGAGGTTGGGCTCGCTTTGGATG
CAAAGAAACTCATGTGTCTCTCAAGTTTAAGTCTTTGTGCTAGCATTCTCCAGTCGGCAC
CGTTGGGACAGGGGGCATCCAGGCTGCTGCAGATCTTCTGCCTGATGAGGTACGGGATCT
GAAAGGCGCTGGGCCCTGCCAGAGCTGTGGCGTTACTGTCCATTAACAGAAACTCAGAGT
CCACAGCTCGGGTGTCCTTGGCAATGTTAAAGTCGAGGCTAAAGCTCTGCCCCTCCCCCT
CCACCTGCCACACACACAGCTGGCAGGTGAGCTCACAGGTGCTGAGGCTGAGCCGCTCCA
GAGTGAACGTGCAGTGCAGGTACCGCTGGGAACCGTTCCAGATGTGGTAGAACGGGATCT
CCTGGTAGCCGGCTAGCAGCTTGCTCCTCCAGTGCGCCTGGGGCATGTCATGGATGGACA
GGCGCAGGTTGTGGTAGCTGTCTTTGAAAAGCAGGACGTGAGGCTCGTCAATCAGCCGAC
CCCCGAGCTGCCGTTCCATCTGCATCACCTCCTTGAAGACGTCCTGCGTGTCGTCCATGC
AGTACACCCTGATGTTGTACTCTAG
>Unigene0005394 size 214 gap 0 0%
GTTTTCATCCATGCGGTCCCGCTCTGATCGCATCATCTGGACCAGTGTCTGGAAGGAGGC
GCGGTCATTGTAGAAGACCAAAACGTCTTCGCCAGCATTCACCAGCTCTGCCATGACAAT
GTCCTGGCACTTCTTGATGAACTTGTTCTCTGCTTTGACAATAGTCTGCAGAAACTTGAG
GTACTGGACGTTGCGGCCATGTGTTTCAATGCAG
>Unigene0005422 size 3529 gap 0 0%
GGTGAACACAAATGACAGAAAGCTGTTTTACAGTCTATGTTTTATCAAACACAAAGATTT
AACAACAATTGTATGTACAACCATGTACAGTGTTCAGCACAATATTACAAGAATGTCAAA
AGACTAAAACACTTTATTGATAAGGTCAGGTAATTAAAGTATCTTCTAAACAAAAAAGCT
GCAGCAGGCTTACGTCCACACATTTGATTACTGTAAATAATATGACTTTAACAATGAAAT
AACTTACAACATTAGTCTACTTTGTTTGGTGTATGTTCCCCTATTATTACAGGTACTTTA
AAAAAGGTTCTCATAATAAAAGTAGCTTTTAATTACAAGTCCCCTAAGTGGGCAGTGTTA
TTTGCCAACCATGAAAAGTAATTCTTTCACAAAAAAGTGCTGGGCAGTAAAGCTGGCTAC
AAAAATGGCTTTAAATCCAAAGCCTCTCATCATGAGGATCTCTCATGTATAGCTCGAAAA
TAATAAATATCAGTGCATAACAATTACATTAAGGTTAGTTAGGTTTAGTTCAAGATGAAA
TGCCCTTTAAATGGTATAATACAAAAAAAAAGTTTAGATGTTTACACAACTATTAGAGGA
GCAGCCAAATACAATGTTTATAAAAGGTTAATAACAATAGAAATATCTGAAAAAACATCA
CTAATACAAACACATTTTTGGATGTTAAAAAAGTTGCTGTACACAAGACAGTCATGGTAT
GTTTAAAGAAATAGTAAAATAAAATGAGACCCTATGTCTGTATACAACATTCAAAATGCA
GTAGGTAAACATTTGTTGTGAAAACTAAATAGCAACAACAGTTTTACCCTGCAAAACACA
GACATCAAGATTACCCTGTAAAGGAGCTTTTATCTTTTAAGTTTAGCTTGAACTAATCTA
CATCAGAGCAGACAGAGTTGAAAATGACCCCCTCACCTGCCTGTGGTCTGTGTCAGCCTG
AGGAGAAGACAGTGCTGTCAGGGGAGGCTGATCACAGACCTACTGTTCTCAGTCCAAAAG
CACAGAGGTTTGAAAACCTCTATGACAAAATCAGTCAGTTTCCTACAGCGTGTCTGTACT
TTTGACCTTTCCCATGGCACATCCAATGTAGAGATCGCTGTGTGTTCTGAGTCAGTGGTT
GTGACCAGGTGTTTGATAGCTTCTCTTGTTGTCTGCACAGTACATTGTCACGTTTTACTC
TCATCTCATTTCACCAGTTTCTGGCCTCACTCGTCGGTGATGGGCACCTCTCTGTCTGGT
TGTGTTTTCCCATTAGTGGTTCCTTCTTCAAGCATTTTGAGGCCTTGGATTTTCTGTCCA
AAGAGTTTTACACCAATTGACATGAGAAGGCCGCAGCGATTTCTGTAGCAGCAGGTGGCA
TCTACCACCAGGAACACCACCAGGAAGATCACCATGACAATGCCAACCACGCTGCCTTTG
GTCATGGTGCGGCTGGTCATAGGCCGGTCTGCGATGGTGAAGTTGAACGTGGCAGGGATA
GAGGAACCATTAGCATTGACTGCTATGACTTCCAGTTGATAGTCTGACCCAAAAGACAGG
TCTGGAAGGGAGACAGAGTCAGCATTGGAGGGCAGCTGCGTCTCTTTCCACTCAGCCCCT
TCTGTATCCTGTCTGTAACGTATGTTGAAGTGCAGCAGAGGCAATCCACCATCATCAGTC
TGTTTAAGAGGGACAGAGAAGGAGTTGCCCTCTACTTTTATCTCATCAGATGACAAAACT
GGACTGTCAGGTTCACCTCGAATTCCCAGGGAACGAACGCTTTTTTTGTCAGAGAACTGT
CCCAATCCTACTGCGTTCAAGGCAGCCAAACGCACTGTGTACAGTGTGTACGGCTTGAGG
GAAGTGATAACAAGGGGATCTGAAACAGGTACTGTGACCTCCTTCCACTGTCCTGCTTCA
CTTTGCCTCCACTGCAGAACAAAACTTGTGATTGGCGTTCCTCCACTAACGGGTGGGGTT
TTAAGGGAGAAGAGGATTGAGGTCGGTCCAGGTGAGACTGACAGGTATTGAGGTGGACCG
GGCTTGGTGTAGATGGCAACATCTCTGGATGCATTCCCAGAAATGCTAACAGCCATGCAG
GAATACAATCCGCCATCAGAGGGCATTATGTCATCTATAACCAACACACCATCCTTTACA
CAGATGCGACCAGCAGTAGAGTCCAGTGTCTGTCCATTGTGCTTGTTGAGCCAGTGCAGC
TTAGGCTGAGGATGGCCAGAGATGTTACAGGACACAGATACTTGCTCACCCACTGGTACA
CTCAGCTGCTCTGCTGACACAAACACCTCTGGGGCCTCAAAGACGTGAAGCATGATGGTA
GCACTGTCCTCAGCTAGTTTGTTGGTGGCGGTGCAGACGTACTCCCCATAGTCACCTCTG
GCAACAGAGTGTATAGTCAGCTGGCTGCGGTCTGAGTTGAACTGATGACGGGAAGGGTCA
AATGTCACCGGCATGGTCCAGGTGATAATGGGCTTTGGTAGGCCGTCCGCCAAACAAAGC
AAGGAAACGTTGGTCTCTGATCCGGCTATCACTTTTTTCACCTCTTCTTTCAGTTGCACT
TTAGGAGGAACATTGACGACAACAGAGACACGGAGCGTCTGATAGAGGGGTCTTCCTCTG
ATCTGGGCCTGACACACATATGTTCCAGCATCCTCTCTCCCCACTTTTCCAATATGGAGA
GTGTTGTCAGTCAGCTGGCGCACACGTTTTCCCTCATTAGATGGGATATCTTGCTCATCT
CTAAGCCAGCGAACATCCACCTTTGGCTTGCCAGTCACCAGGCATGGCACCACCCCGTTT
GTGCCCTCCAGAAACTCATGGTAGGTTTTGGTGCTTCCAAATGATGGACCGTCATAAACA
TATATCTGTGTTTCAGCCTCGTCTTCATGTCCGCTGTCGTAGTCAACCTTACAAGTATAC
TTGCCAGCATCTTGCATTGTGGCTGTCCTAATGCTCAGTTTAGAGGAGACCTCATCTATC
TTTGTCACCTTTTCTTCCTCATCAATGTCTTCCCCGTCCTTCTGCCATGTTATATCTCCC
TCTCCAGTTAATTTACACAACAGAAGGATCTCTTCTCCCATCTGCACATCTTGTTTGCTG
GTAATGATGCTCACCTTTGCATCTGTGCCATACGCCAGGAGCAGCAGCAGCAGCAAGGCC
ATTTTCACAAGAGCTGATTGGTTCGTCATTTTCACCTGGCTGCAGGTGCCCAGTCCCATA
AGACTTCAAATCAGAGCTCTGCGGTTTCTTTGTTGAGTCTGAAAGTTTTGTTTTTCCAGT
AAGCACACAACTGGACAGAATACTCAAATGCTGATCTAATAAAATTTATAAAAACCAATT
AAAAATCTGTTACACAACAAAGAAGCTCCAAATATCTTCACCTCAGTATCACACTGAAAT
GCAGACACCTGTTCTTGCCAAACCCCCTATGGTAACTGTGACAGGGAGAGGGTCTCTGTC
AGAGGTTATATAGGGGCAGATGAGAGGAAACGTGAGAGGGGAAGGAGAA
>Unigene0005441 size 364 gap 0 0%
GGATGAAGGTGAGCAGGAACACCTTGTTGTTGATGAGCTGGCCAAACAGCTTCAAGGCCT
TCTCCACGTTCTGCTGGCCATTACCCGACACCTCCAGTTATCTGAGGACGGGGTGATCCT
CTATGCCAGGGAAGAGGACCCCCATGGCATACGTCCTGTAGTCCAGATGGGGGATCCCAG
CTCTGTCCAGGTCACTGGTCAGCTCATTGATGTCTGTCTGTAGCTCGGCAAAGGCTTCTT
TGCACTCGAGGGCAACCCGCGACTCCAGGTTGTCCATTTGCATCTGCAAGCGCTTGAGGG
TGAGGTCATTTTCGCGTGACTTCCTCTTGTAGGCAATGAGGACGAGGATGACGATGATGA
GGAG
>Unigene0005451 size 371 gap 0 0%
AAAAGGATAAAACCTCCTGAGAACTCAAGACTTACTGAGTCACTGAGACATTTACAGAAG
GTTTTATCCTTTTTAAATCACAGTTGCCAATATGGTACTGTCAAAATGTTTATAACTTTG
TTTCAAACAGTTTATTTTTTATGTGTTGGGAAATGACTTGATTTCTATACATAATATTCC
TTGTCCTTGTCTTTCGGTCTCTTGCTACTGGCGCTGCCTTTGGCGCTGCCACTGGGTGTT
TTATCCTTCACCACGGCGCCATTGGTTTGCGCTGAGTTGCTGATGTAGTTGCGCGTCTCG
TCCACCTGGTAGGAACCCTCGTCCCTGTTCCTGTACTTGTACATGGCGTAGAGGAGGATG
AGGATGCAGAG
>Unigene0005490 size 211 gap 0 0%
AGCAGGCAGCTTTCAGGAGCGTGATCTGGTCCGCGATGGTCAGCCCCGTGAAGCCAGGCA
CTCGTTTGGCAAATTCCACGATCTTGATAATGCACTTAGTGGCCAGCTCACTGAATTTGT
CCCATAGGCCCAGGTCCAGCCTCACACGGTGGTCTGCACTTGAGTTCGTGGTGTATTTAC
CAAGCTGGCAGAGGGAGGGGAAGGTTTCTTG
>Unigene0005491 size 248 gap 0 0%
AGATCTTCAGAGCTTCCAGGAGTGGCTCCTGGAGCTGGTCCACCTTAGAGGGCTCTTCCA
GGTCCTGACGATCTCCGGAGATGAGACAGATGGCGCTGAGGAGGCCTGTCTCCGTGTCGT
CCATCTCGATGGGCAGCAGCTGGTTGGCAAAAGTGAACACCAAGTCAGTGAGTGGGCCAA
AGCCTGCATTGTGCATCTGCGTCCGGTTGAGCGTCAGTCCATCCGAGAAGGTCATGGTGT
CCTGGTCA
>Unigene0005509 size 632 gap 0 0%
GACCCCCAGGGGAAGGAGGTGCCAATCAATGGGATGATCGTTCTGCACTGTCGCCCTCCA
GAGGGAGTGCCTGCGGCAGAGGTGGAATGGCTGAAAAACGAAGAGCTGGTGAGCTCCCTG
ACTGACGATAACATTGACACCCGAGCCGACCACAACCTCATCATCAACGAGGCGCGCCTG
TCTGACTCCGGCAACTACACCTGTCTGGCCAGCAACATTGTGGCAAAGAGACGCAGTGCC
ACAGCCACTGTGATAGTCTTTATGAACGGCGGCAGGTCCCTGTGGACGGAGTGGTCGCCC
TGTAATGTGCCGTGTGGGCGGGGTGTCCAGAAGCGGTCTCGAACCTGCACTAACCCAGCT
CCTCTGAATGGCGGGGCTTTTTGCGAGGGCATGTCCGTACAGAAGATCACCTGCAATGCA
CTATGCCCAATTGACGGAGGCTGGGACGAGTGGAGCGAATGGACCATATGCAGCAGCCAG
TGCGAGAGGCAGCGGAGTCGGGAATGCAACTCCCCTGCACCCAGACACCGAGGCAAGATG
TGTGAAGGGAACAGCGAGGCCACTGAGAACTGCACAGATGGACTGTGTACCCAGAGTATG
GACAGCTCCAACGACATAGCACTATACTCGGG
>Unigene0005621 size 926 gap 0 0%
CTCATTTTACACAACTTTATTCTTTGGGCACTCACAGGAATGACAGTAAGCAAATACATT
GTGATACATCATGAAGCAATTCCGTAAAATGCAAGAAAAAGGTTACAGTATATAGATATT
TGTAATGAACATCAAAAAAAGCTGAGAACAATACAATCTCATAACAAGGCCCACTCAGCG
TCCTTTAATTTGGAAAATAAATTATTTGGAAAAACACAATTTTTAGGTCTCTTGGACTTC
AGTATTACTAAACCATTGACTGAGTGGACTTTGTGGTGAGACTGTTTTGTCAAATGCCGT
TTCCAAAGCTATTAAAAAGCCTGGTATTCAGATATCACACACTTAAATTTAAGCTCTCAA
AAAAAAAACCCCAAAAAACTGCACACTCCCTTTCTTCAGCTTTCCTGCTCTCAAAAAAAC
TGAACACCCTCCCTCTCTTTATCTTTCCCCTTTTCTTCAAGGTTTCTCCAGCTGGATCTC
CTCTTCTTCCTCCATCATGTTGCAGACATCCTGGTATGGGCCTTGTGTCTGGGACCGTTC
GATCTGATCATATGTGGCGCAACAGTCATCCAGATTTAGCCCCTGGTATATGTTTTCCTC
TTCCTTCTTCATCTTCTTTTTCTCTAGTTCATGTACTCTCTTTGACTTGCAGAGAAGGCT
GGCAGAAGGCAATACCACACACAGTAACAGTAAGATTCCCTCAGCTGTCAGGATCTTGTT
TTTGGTGCTTTCGCTGAGGTTTATTGTCTTCTCCAGAGGCTCCACTGTGCTGCAGAGAAC
AAAGATTATAGCAATCCCCATCTTTTTTTCTTTTAAAAAAAATAAATGTTCAGTCCAAGA
ATAAAAACTATTGAACCAATCTGGGTAAAGTTCTTAACACAATGCTCCAGTCTTGACTGC
TGCTTTAATGTCACACTGGTGTCCTG
>Unigene0005622 size 950 gap 0 0%
CTCATTTTACACAACTTTATTCTTTGGGCACTCACAGGAATGACAGTAAGCAAATACATT
GTGATACATCATGAAGCAATTCCGTAAAATGCAAGAAAAAGGTTACAGTATATAGATATT
TGTAATGAACATCAAAAAAAGCTGAGAACAATACAATCTCATAACAAGGCCCACTCAGCG
TCCTTTAATTTGGAAAATAAATTATTTGGAAAAACACAATTTTTAGGTCTCTTGGACTTC
AGTATTACTAAACCATTGACTGAGTGGACTTTGTGGTGAGACTGTTTTGTCAAATGCCGT
TTCCAAAGCTATTAAAAAGCCTGGTATTCAGATATCACACACTTAAATTTAAGCTCTCAA
AAAAAAAACCCCAAAAAACTGCACACTCCCTTTCTTCAGCTTTCCTGCTCTCAAAAAAAC
TGAACACCCTCCCTCTCTTTATCTTTCCCCTTTTCTTCAAGGTTTCTCCAGCTGGATCTC
CTCTTCTTCCTCCATCATGTTGCAGACATCCTGGTATGGGCCTTGTGTCTGGGACCGTTC
GATCTGATCATATGTGGCGCAACAGTCATCCAGATTTAGCCCCTGGTATATGTTTTCCTC
TTCCTTCTTCATCTTCTTTTTCTCTAGTTCATGTACTCTCTTTGACTTGCAGAGAAGGCT
GGCAGAAGGCAATACCACACACAGTAACAGTAAGATTCCCTCAGCTGTCAGGATCTTGTT
TTTGGTGCTTTCGCTGAGGTTTATTGTCTTCTCCAGAGGCTCTAGACATACAGACAGGGT
GCAGAGGTGAAACAAACTGAACAACAGTTGTGTCTTTAGCTGTTTTAATACGAGCTCTAG
CTTTTTTTTGTGGCAAGTGAGAGTGCATATTTGAAATAAGGAGCACATAAAAAGAATCAC
ACTGACTGATTAATTACTTAATAGACTTACTTGGAGATTTGCTACAAGAT
>Unigene0005630 size 448 gap 0 0%
CAAAGGTTTGTTTCAAAGATGAGAGATAAAGTGAGGTTTTCAAGCGCAAAGGCCCCATGC
TAAACTTACTGTAGAGAATAGTGATGAGGGCAATGGGCATCACTAGGAGTCCCACCAGCA
AATCAGCCACAGCAAGTGACATCAGAAAATAGTTGGTGGCGTTCTGCAGCTTCCTTTCAA
GGGACACAGCAAGAATTACTAGGATGTTGCCTCCAATAGTGGGGATGATGACCATAATAA
TAAGTAGGGCAGCCCATTTCAGCTGAACGCCAGACTCTTCTCCTGGTCGTGAGCTGTTAG
TCTCAAGTGGAGCCACGACTGCCTGAGACATGGTGCTGCAGAGGTTACAGCAGGCCTAAG
CGTGGATCGGGGCTCTGATCTTCCTGGTGTTGGACACTCGGTCAGCATGGTCACTGGGTC
CCACAGGCAAGGGCAGAGGGTAGGGCGG
>Unigene0005640 size 227 gap 0 0%
GCAGCTCAGTCCTCACTGTGCCTGGTGCACACAGGAGAATTTCACAGACTGGTTTTCAGT
CAGCGAAAGATGTGACACACTGGATATCTTACTAGAAAAGGGATGTGTAAGGGACCAGCT
GGAGTTCCCTGTTTCCAAAGGTCAAATCCTCCAGGATCGACCACTCGGGAAGAAGACAGG
CAACGCCAACAGCACTCAGATCTCTCCACAGAAAATGGCCCTCAAGT
>Unigene0005726 size 305 gap 0 0%
TGCATGCATTTGCAAGTGACAGCAACATGTCCAGCATGGATACAGCATCAGAGAGCTTGT
AAAGGCAGTGGATGTGCTCATGGATAGTGCTCAGCAGCTGACATATCACCACATAGGACA
TGTGAAAGATCTCCCTCAGGGCCTCGTCACAGCGGTCATTCATCTTCATCAGGTCTGCAG
TAGTGAAGCCATAGTTGTTCTTGTGCTTTGTTACCTTGATGAACTCTGAGGGGAGTTTCC
CTTCAGGCAAAACCACTCCTTCAAGCTTCATCTGGATGAAGAAACCTCGAGCTGTGCTGA
AGAGA
>Unigene0005732 size 274 gap 0 0%
GCTGTGTCCAACCCTCTGGCCTGCTTCATCGCAATGTTCCTCCCTATAAGCCAGAGCTCT
ACATGTTGCTCTGTCACTTCACAGGTCCCTGCTGTTGATGGGAGCCCTCACAGTGATCGG
CAGTGGAGTTGGAGCTTACATAATGGGCATGGCAGTGCTGAGTCCATGTCCACTGCTGAT
TAATGATATCTCAGGTGGTGTCATCATTGTGTTAGCCTGGATCATCTTTGTTCTCGCTCT
GTCCTACGTGAAGGTGATCATAGGTGTGATCCTG
>Unigene0005754 size 710 gap 0 0%
ACTTTGAGGACTTAAGCTTAATGTTAGTCATGTTTGAATTTTTCGGATCTATAACCAAAA
CATTTAGCTTAAGTCCTCAAAGTCATTAAACATGTTATGACACACATAATGACATAATGG
CAAGTTCTCAAATAGCACTGAAGGTCCCCAGGCAATTAATACCAGAATAGACGTTAGTGC
CTATTGGTTTATTTCTGTGTGTACATAATACACGTGTTTGATTTGAGTTGGAGTTTACTG
AACTTTAGTAACTGGTCTGATCTGATCTGATCATCTGATCCAACCTAATATATGTTGGAT
GTCAACAAAATGGTAAGTTGACACTGTCCAGTCAAATGGTATCATTTAATTGATCTTATG
CATATAATGGAGTCTTGCAGTCACTAACTTGCCAGTGCAGGTACCCTCCACCTCTGTGAA
AAGCTTCTGCTTCACGGTGTTAAGCAGGTTCGGACCAAAATACCTCGGGTGTAGCAAGAT
TTCATGCTCCAAAGAAATATGGTAAAACATGCCGGTTATACAATGTTCAATTCAGCCTCG
ATTAATATTTTTGTTTTGATAAATTACCCAAACAGTTTTTCACTTAATGAATGAAAACCG
GTGGCTCATTCGCAAGTCGCTTCCGGGGCATCGGGTCAATCGTTGATGACGTCGGCTTTT
GCGTTCATTGTCTGTCAGGAACCATGGATGTATTATAAGATCTGTCTGTG
>Unigene0005787 size 273 gap 0 0%
GTTGACCTTGGCATCAAATACATCACCAGACCAGATGGCATCGCTGTGGACTGGGTGGGC
AGAAACCTTTACTGGGCAGACTCCAAGGTGAAGAGGTTAGAGGTGGCCATGTTGGATGGA
CGCTACAGGAAGCACCTAGTCAAGACTGAGCTGGGTCACCCATCTGCTGTGGCAGTTAAC
CCACGACTGGGGATGTTGTACTGGGCAGACCGCGGGGACGCAGCCAAGATTGAGTGTTCT
TGGCTGGACGGTCAAGAGAGGAAAGTCCTAGTG
>Unigene0005830 size 538 gap 0 0%
TGTGGATGATGTTTTTTGGCATCTGTCTCCGAGTGGGTGTTTGTGTATGTGTGTGTTGGA
TCTGGCAACCCTGGGCAGCCCCAGTCGGTGAATCTTGCGTCCGCTCCTCTCTCAGCTAAA
CCTCCGCAGAAGGTCTTTCTGTGGTAGCCGGTTAGCATCATGGCGAACGTTGTGGATACC
AAGCTATACGACATCCTCGGAGTTTCACCATCTGCCTCTGAAAATGAACTTAAAAAGCTA
AAGCAGGAAAACTAAAGATGCAGATTTTCGGACGTAGTTTTGTTGACTCCTTCGCCACAC
TAGAGTGACTGAGATGTCTAAAGCAGCGATGCTCTTACCGGTGTCCTGATGTTTTTGACA
GCAGGCCCACTAGTCAAGCCCTTGACTAGTAAGGACACTTAATAGGGCTTACCGCAAATT
AGCCAAAGAGTACCATCCTGACAAGAACCCCGATGCTGGAGACAAGTTTAAAGAGATCAG
TTTTGCATATGAGGTACTGACAAACCCAGAAAAGAAGGAGCTTTATGATCGCTATGGA
>Unigene0005871 size 340 gap 0 0%
TGGTGAAGGACCAGAATGGCTTCCAGTACACCAGTTCCTCCATCATTCCCACCCCTGGCC
ACCGCGCAGGTCCTCCCGGATCCGAGGAGGACCGAGAAACTTGGGGCAAGAAAATAGACT
TTCTCCTGTCAGTCATTGGCTTCGCGGTGGACCTTGCCAATGTTTGGAGATTTCCTTACT
TGTGCTACAAAAATGGAGGAGGGGCCTTTTTGATCCCTTACATTCTTTTCTTGGTCATTG
CGGGGATGCCATTGTTCTACATGGAGCTTGCCTTGGGCCAGTATAACAGGGAAGGGGCAG
CTACAGTTTGGAAAGTATGCCCTGTCTTTAAAGGTGTGGG
>Unigene0005906 size 329 gap 0 0%
TGTGTAGATCCACGGGTTGGTGCACGAGTTCAGACTGGCCAGCAGCATCAGGATAGTGAA
GGCCACTCCTTGGTCTGGAGGGTTGGGGTCCCAGGCTGCCCACAGCTGGACAATGAAGAA
TGGTGACCAGCAGATAGTGTACACCAGCACAATCACCAGAGTCATTCTCACTGTTTTGGA
CATGGCTTTAGTGATGCTTGGAGGTGGAGCAGCTGAAGGGTGAGGGGGAACATAGTCCAG
GGAGCAGCGGGGTGAGCCTGTGGCCAGCTCGTAGGATGTGTAGGACTCCTGGTAATCTGA
GCTGTTTAGTGCTTGCTCCTGTGTTGGCG
>Unigene0005938 size 206 gap 0 0%
AATGGTTCAGCATTGTGCGTTTACCGAATGGAGGATGTCGTTCGGGCTTTCAAGGGAAAT
TTCCTGCATAAGGAGGGTCCTCAGTATAAGTGGGCAGAGTTTACGGGCAAAGTGCCCTAC
CCACGACCAGGAACTTGTCCCAGCAGCACATATGGAAGCTACAGTTCGACCAGAGAGTAT
CCTGACGACGTCATCTTCTTCAGCAG
>Unigene0005944 size 235 gap 0 0%
TGGACATCCAGAGGATCCTTGTCTTTCATTGCAGTCCATTTCATCAGATCCATCTAGACA
GTCTCCATCTCCATCACATCTCCACACATCAGGGATGCAGTTTCCATCATCACACTGCCA
CTGGCCTTGATGGCATCCCATTCGTTGTCCTCCGGAAAATCTCAGACTTGCCAGAAGAAT
CCAACAAATGCAGTGGCGGGAGTCCATGTCGGCCTGCGCGGCGCGCCGGGACAAG
>Unigene0006056 size 239 gap 0 0%
GGCTATTTCCGTCTCCAGGGCTGCTTTCTCCTCCTCCAGCTTGTCTGTCTCAGCTTGCAG
TGTATCTGTGAGTTCCCTCCGTCTGTTGCGACACTTCGCCGCGGCCATTTTATTCCTCTC
CCTCCTTATCCTCTTTTTCTCTTCCTCCTCTGGAGACAGCTGCTCTGTTTTCCCCTTTCT
GACAGCATTTTTTCCCTTATTCCCGCCTGCTTTGGGTGTTGCCCTGTGAGAGCTTTGCG
>Unigene0006058 size 203 gap 0 0%
CATGGAGACGGCTCGGTGCGTGCCAGACATAGATCTGAGTAGTTCTCTTGGGGTCTCGGA
CTGGGAGACCCTGTACAAGTCTGTTTCGAGCGACCTGGAGCCTCTCAGCACTCCTGTGGT
GACCTCCACCCCCACCTGCAGCAGCTACCTGTCTGTGTTCACATTTGCGTGTCCCGATCT
GTACTGTCTCACAGAGGGACTGG
>Unigene0006059 size 209 gap 0 0%
CTACAACAACTCCATATTGGCTCAGTTCTACTCAGATGCCCAGGAGCTTCTCTTTAGCGA
TCCTGAGTTTCTACAGCTGGGTCGTCTCTGGAGGGAACTGAATTCCATGACTAACTTCAT
GGATACCCTGCGCACCCATCCTCAGCAGGTCTCAGGCCGAGGAATAAAAGTGGAGACAAT
CCTGAAGGATGATGAAACTCTGACATCAT
>Unigene0006074 size 356 gap 0 0%
TTACTTTTCAGTCCACTTCCAAAGTGGTGAGTTCAGCCTGCCCACTCTCCCCAAGGAGGC
ACAGCAACTTCCTATATGCGCTCCTCAAGGCGATGTTCTTGCCCAATCCTCTCTTGTGCT
CAGTGTTTCTCAGACTGAGAGTCAGGTTGGGGATGAGAGCTTGGACCACAGCGGGATCTA
AAACAGCCACAGTCTCCAGCACAGCGTATACCTGCCTGTCGTAGACTCCTTCATTCTCCT
CCACAAATGACCGTAAGACAGTGATCATCTGCTCACATGGTCCCTCTGTAGATGCAGCAG
CACATCGCTCCACCACAAGCTGTAAAGCATCTGTGCTTGTCTTCCTTACCTGTGAG
>Unigene0006119 size 228 gap 0 0%
ATAGTTGTCCATGAATGTACTGAAACTCGGGAGAGAAGTAGTAGCTGTGATCTCAGTGTT
GGTCAAGTCCATGCTAAACTTCACAAACTCGGGTGTTAAGAAGTCGCAGCTGTATTCTCC
TGCGGTGTGGTAGCTGTAGCTCTGGGAAGCAGGACTAGCTCCTTGAGGTGATGATCCATA
CTGAGCCTGAACGCAGGGCATGGCTCAAGTCTTCTGACAGTTTTTCGG
>Unigene0006120 size 274 gap 0 0%
GGAGGACGTCCAGATGCACAACTACCATCAGCAGAGCCACCTGCCACCTCAGTCAGAAGA
AATGATGGCTCACTCTGGGCCTATGTACTTCAAACCCTCGTCGCCTCATGCCCCGAGTAC
ACCAAACTTCCAAGTTCAGCCTAATCACATGTGGGAGGACCCTGGCTCCCTCCACAGTTT
CCACCAGAACTATGTTGCGGCCACGTCTCATATGATAGACCAGCGCAAGAACCCGGTGTC
AAGGCTTTCGCTCTTCTCCTTCAAGCAGTCCCCG
>Unigene0006124 size 290 gap 0 0%
AGAGATGGTACATTATATTCTCATTAATTCTACAATTAGGCCTGTCCTTGTTACCCTTGT
TCTTTTTCATTGTGATAAGCGGAGGGAATGAAATGATGGCCGCCAGTACCCAAACTATGA
AGACTGTGCATTTAATCCTGCGTGGTGTCCTTCTCAGGTTGTACTCAATCGCTTTAGTTA
CAGACCAGTACCTGTCCAGGCTGATGGCACACAGGTGAACGATGGATGAGGTGCAGAAGA
GCACATCCAAAGCCAGGTAGATTTCACACCACACTTTACCAAAGTACCAG
>Unigene0006205 size 858 gap 0 0%
CACACACACACATACACACACAAGACCCCTCAGCTTGGCTTCACCAGAAGAAGTTCAGAG
AGAAGACTGACCTCAAGAAGGTGGGTTTGGCAGAAGTTTCGTGTGTGGATTCCCTCGAGT
ATTATGGCTTTCCTCAAACTGAGGCTTCTTGTCCTGTAGAGGAGTTGTGTGTGTTCCCCT
CTAGAAGAACTTGTCTCGTGTTACCAGCCCGAGGGAGGATGGAGAAGCTGTCAGGGAAGG
ACAAGGAGCTGATACGAGGCAGCTGGGAGAGCCTGGGCAAGAACAAAGTTCCTCATGGTG
TCATCATGTTTTCCAGACTGTTTGAGCTGGACCCTGCGCTGCTCAGTCTTTTCCACTACA
GTACAAACTGTGGCTCCACACAAGACTGCCTCTCCAGCCCCGAGTTCCTGGAACATGTCA
CCAAGGTGATGCTTGTGATCGATGCAGCAGTCAGCCACCTGGATGACCTTCACTCCTTGG
AGGACTTTCTCCTCAACCTTGGGAGGAAGCATCAGGCAGTCGGAGTCAACACACAGTCAT
TTGCTATGGTGGGTGAGTCCCTTCTCTACATGCTGCAGTGCAGTCTGGGCCAGGCCTACA
CGGCACCGCTGCGTCAAGCCTGGCTCAACATGTACAGCATCGTGGTAGCAGCCATGAGCC
GAGGGTGGGCCAAGAATGGCGAGGAAGCATCAGGCAGTCGGAGTCAACACACAGTCATTT
GCTATGGTGGGTGAGTCCCTTCTCTACATGCTGCAGTGCAGTCTGGGCCAGGCCTACACG
GCACCGCTGCGTCAAGCCTGGCTCAACATGTACAGCATCGTGGTAGCAGCCATGAGCCGA
GGGTGGGCCAAGAATGGC
>Unigene0006270 size 289 gap 0 0%
GGGGACTCGGGGGGACTCGGGTGGACTTGGGGGGACTCAGGTGGACTTGGGGGGACTGGC
TGCTACAGTCTCAGGAAATGAAGACAGCTGACTGACGGTGCTGGACTTGTGCAGGATCTG
GTCCCTGCAGGGTGGAACAGGACGTTTAAAGGGTCCAGACCTGGTTTTAGGTTCTGGTCT
GACCTGTGTGTCGACCCACTTCGCTCCGGGCTCTGTTTCCTCCACTCGGCCGTAGAAGTG
AACCAGCAGCATGTACTCAGGTCTGGCCTTCTCCCAGGGGTTCCCGTAC
>Unigene0006317 size 441 gap 0 0%
GGAGCAAGTTACGCCTGTCAAATACGCACGACTCTGGTCTGAGATCCCTTCAGAGATCGC
CATTGACGACTACGACAATGATGGAACATCTAAGGATGAAATTAAGGAGCGATTCTCGCA
GACAATGGAGTTTGTCGAGAACTACCTGAGGGATGTGTGACCTGTTGAGACTAACCAAGA
TCCTGCTGGCAATTCTAGACTGTGTCCACGTGAGCACAATTTTCCCTTTCAACAAACTGG
ACAAAGGAGATGAGAGTAAAGGCAGTAATGTGATGAGGTCTATTCATGGCGTTGGGGAGC
TGATGTCCCAGGTAGTCTTGAGAGGCGGAGGCTTCCTTCCCACATCCTCCACCAATAGCT
CAAATGGAGGCACAGTCAAGACCCAGACTGAACCAGAGAAGCAGGATCTCGATGATCTTG
AGCTTGGTGTCCATGACCAGT
>Unigene0006328 size 233 gap 0 0%
GATCTGAGCATCAGCCAGCGTTACAGCCAGTTCCACTGGCTGTCACATCTGCGTGGGCGG
TGGTGGCATGCCAGCTTGCAGGCTGAGGACGTGGACTGCCCCCTGGAGTGTGACTGCCCC
TCAAACTTCCCCACAGCTATGTACTGTCACAGCCGCAACCTTCAGCATGTTCCCTACGTC
CCCTCACATATAAAGTATGTCTACCTGCAACGTAACCAGATCACAGGCATCCA
>Unigene0006329 size 221 gap 0 0%
AGATCACAGGCATCCAGGATGGCGTGTTTGACAACGCTACAAACTTGGTCTGGGTTGTGT
TGTTTCACAACCAGCTCAACTCAGACAAGATTGGTAAGAACGTCTTCAGCAAGCTGAAGA
ACCTGGACCGACTGTTCTTGGATCACAATGAGCTTACCCGTGTACCCTCTAACTTGCCCA
AGTCTATCACAGACCTGCGACTTGGTCACAACAAGATCTCG
>Unigene0006349 size 273 gap 0 0%
AAATCATGCATCCAGAGTTTCTCTCCAGCAAACACATGCATATTTCTGTGTATTTATTCT
GTCGTTCTGTGACTCTTCTGCAGGTGAACCTGGCCTTTGCTGAAGCTGCCATGTCAGCGT
TCAACACAGTGATCAACTTTGCCTACGCTGTTCACAACGAGTGGTACTTCGGTCTGGTTT
ACTGCCGCTTCCACAACTTCTTCCCTATTGCAGCCATTTTTGCTAGTATTTACTCTATGA
CGGCCATAGCCCTCGAAAGGTGTGTGTGGGTTA
>Unigene0006388 size 294 gap 0 0%
CTCCATGCTCTGCTGCTTCTGGCCGCTCGGCATCGCAGCTTTTTACCTGTCACATGAGAC
CAATAAGGCGGTGTCTAAAGGAGACTTCCACCTGGCCAGCTCCAGCTCAAGGCGGGCTCT
CTTCCTGGCTGTGCTGTCAATCACCATCGGGACAGGTATCTACGTGGGCGTGGCCGTGGC
ACTCATCGCCTACCTCTCTAAGAACCACCACTGGTAGGGAGGGAAACTACCCATCAGCCC
CTAATCTGCGGCTGGTCTCCAGGTGGGGATTAGCCGCAGATTAGGGGCTGATGG
>Unigene0006471 size 448 gap 0 0%
GTGCTCTGGAGCTTTTGGATCATATCACATCAACAGCAGAGTGGAACGAAATAGAAGAAT
GGAATGACTTGGTCCAGTGGATGAATATGACAGATGCATTTATCGTGGAATCAAAGGTGG
CCAGTCTTCAGATGAACTCATCCCACGCTTGTCACAAGGTTCTTGACACTGGTGATTCCT
CTGAACGCTTTCCTGGGAACCGCCTGGATCTGGTTCTCACTGAGGTCTAGTCGTCCTAGT
TTGGGGTTGGACTGGAAGAGAAGCTCTGGGAGAAACTGGAGTTTGTTCCTGTTCAGACGA
AGTCTCTCCAGCAGCCTGAGGTCTTGGAAGGCTCCTCTCTCAATAACACTGATTTGGTTG
TCCTCCAGATGAAGAATCCTGAGGTTCTTGATGCCAGAGAAGTCCACTTTAGTGATTCTG
GTGATGTTGTTTCTGTTCAGATCCAGAC
>Unigene0006472 size 497 gap 0 0%
ACAGTAGCAACAGACTCATAAGGGAACACAGGGTCTGTACCATTACAAAACTGTTGAGCA
TATAATGTGTTATTACATTTTGTGCTGGTTTACACTGTAGTTGTCAAAATGAGTCATTCA
TTTCAAGTTTGATGTTCACATTTAAAAAGTGTGGTGAAAAAAAACAGAGGTCCATCACTG
AAGAGACAGGACGTCCAGCTTGTTGAGGCGTCCTAACCAGCTACTGCTACTGTTGGTGGG
AGGGAAGCCACTTAGGGACCATATCCAGGATTAAGTCAGTCGTCCTAGTTTGGGGTTGGA
CTGGAAGAGAAGCTCTGGGAGAAACTGGAGTTTGTTCCTGTTCAGACGAAGTCTCTCCAG
CAGCCTGAGGTCTTGGAAGGCTCCTCTCTCAATAACACTGATTTGGTTGTCCTCCAGATG
AAGAATCCTGAGGTTCTTGATGCCAGAGAAGTCCACTTTAGTGATTCTGGTGATGTTGTT
TCTGTTCAGATCCAGAC
>Unigene0006481 size 672 gap 0 0%
GGTAAATGGAGATAACTTTATGTTTAACTTTACAGACAGAAATGTAGACAGAGCAGAAGA
TCAGTAGGAAGTGATGATGTGATTTTACTGTCGTGAGGAGATTTTTCCACTTTAATTAGT
CCAGTGAGACTGCAAACTGCAGAATATTTACCACACACAGCTTTTAGCCTTTACATTCAC
TCATTTGTACAGTTTTTCCAAAGTTGCAGCTTACTCTTCGTTATTCGGTCTTATGTACCT
ACAGTAATTGACCAGCACACAATTTCTGAGTATCAATCATTGCCAGTTCTTCGTCATTCA
CCCATTCATCTTCCATCTGTGGAATGACAGGTTTGCGAGCTGGAGTCTGTGTGGTTTTTA
AAGTGCTTGGTGTCCCAGACCTCCGAGGGGGGTTGAATGTCTTATTTACAGATGGAGAAG
CCACTGAGCCCAGATGTGCGAGAGCTGGCGGAGACGGCATACGAGACAGATAGTCTAGAG
CTCTTCTCCTCTTCAAGCTTCTGGGGTCTTTTTCTGTTGAAGAGGTTGCTTCAGGAGGGT
TCCTGTTGACAGGTGTGAAGGATTCAAGGCTTCTGATTGGCTGCTGACATATCAGCTGCA
TGTAAAAAGAACACAATTTTAGCTTTTAAATCAATACCAAGTGCTTATGAGAGCAAATGG
ATCTAACAGCCC
>Unigene0006516 size 204 gap 0 0%
CGGACCCACTGGCGGCCAGCAAGCCGCAGGACGCCGCCCATTACCTGCAGCAGCAGGCCA
AGCTGCGGCTCAGCGCGCTGCACGCCGCCGCGCACCTTCCGCAGATGACGGGCGGATACA
ACCTGAGCTCCGTGGCTCAGCCGTCCAGCTTCAAACACCCGTTCGCCATCGAAAGCATCA
TTGCCAGAGAGTACAAGATGCCGG
>Unigene0006559 size 210 gap 0 0%
TGCATTTGTCAGAGCCATGGAAGATGCAGGTGGAACAAATGCCCAGAGACTTGCCCTGTT
TCGGAAGGCAGCAGATAAACATCAAAATATGTATCGTCTGGCCATGACTGGTTCTGGTAT
TGACCGTCACCTCTTCTGCCTCTACATAGTGTCCAAGAACCTTCTTAAGAAATGGCGAGT
CAACACCCCGGTATTTGGACACTATGTAGA
>Unigene0006605 size 373 gap 0 0%
AAACACTATTACCGTGCCTCCGCCTACGCCCTGCCCCCCGGCGGCACGCCCCCGCCGCTC
TCCTCGCTAGGCATCCAGCACACCTACTGCAACATCCCTCTAACACTGCTGAACGGACAG
AGGCCTCCCGGGAAGAGCCGAGAGCACAGCCTGGAGGAAGCACATGCTAACAACGCCATG
CTCCCTCTGCTGCCAAGAGAAACCAGCATCTCCAGCGTCATCTGGTAACGATGAACAGGC
TCGGCATCAGCTGTAGGGGGATCGGTCAGGGTCAGACGCGGCTGGGCTCAGTCTGGTGGA
CCACAGTTCATGCTCATGGTTTCGGTGAAAAGTGTTTTGGATCCATTTGATTCCAACTGT
TGTTGACAAGCAG
>Unigene0006616 size 244 gap 0 0%
GACTTCTAATTGTTGCCATGCTGCCGTTTATGATAAAACATCTCCATTTGCAGGTGATGT
GGGAGGAGAGGGGCTTTTGAGCCGTAATGGTTCTCCAGGTGCCACCAAGGCCACGATATT
CTCCTTCTTGGACAACCAGAAAGCCGGGTAAAGAGGCTCCAGGAACTCTGCTTTGTACTC
ATGGATGAGCGTCATGGTGCCTTCAACACCGTAGAAAGCCAGAAGGCCTTGTGTGTAGTC
CACA
>Unigene0006682 size 379 gap 0 0%
GTTTTTAGGCCCGTCAATATATGTGTATACTTTCTACCTATATATACCACACTATCCTTC
TGCACTGTGCTACAAATGTGTGCAGAGAGGTTAAATAATTTGCCATTGTCTCTCAGGGGT
CCGGCCGGGCCACATCCCCGGCTCCAAGTGCATGCCGTTCTTCAGGTTTCTGGATGACCA
GGGCATGATGCGGCCCACAGAGGAGCTGAAGAAGTTCTTTGAGAAGTCACAGGTGGACTT
GAGCAAGCCCCTCTGTGGCTCCTGTGGCTCTGGTGTGACCGCCTGCCACATGGTGCTGGC
TGCCCACCTGTGTGGCGCCCCGGGGGCATCTGTGTATGATGGATCCTGGTATGAGTGGTT
CACCAAGGCTCCTCCCGAG
>Unigene0006759 size 240 gap 0 0%
GCTGTTGGTAGATCCTCCTTGTTTTTTACTTTTAGCGTACTGCTGCCTCTTCCTCTGCGC
TAATGTGCCTACAGGAGCAGTTCCAGTGGTGCAAACTGAGGGCCGGGAACTCATCTCTGG
CTTTGCAGCATCATCCTGTGCTTGGCGAGCAGCGCTAATGGCAGCATGCCAAGCAAGAAC
CGGGCTGACACCAGAGTCAGGGTCTCCAGGGCCCTGAATACCACTATTGGCCCCAAGGAG
>Unigene0006760 size 217 gap 0 0%
CAGACCATAGGCAATAATCTTCAGAAATGTCTCTACAGTAAAAATGATCAAGAAGGCATA
TTCTACTGTTTCCAGTTCTTGGTTGGTAGAATTGGAGTCGTCTCCAGGGAAGGGGATGTA
GATGGCTAAGGCCACACAGTTGGCAAAAATAGACAGCAGTATAAAGATATCAAATGGTTT
CCACTCCACTAAGCTGATGCAGGCCCTGCGGATCGGG
>Unigene0006779 size 245 gap 0 0%
GAGGAGACCTCAAGTTCACCATCTGCTCCCGGGCTCTCTTCACTCAGCTGCCCAGCAGAG
TGGCCCCCGGCACCGAGCTCCTCGACCTGTCCGACAACCACATCTCTGTGATCCCTGAAC
ACTCCTTCAGCAAGAACCGCAAACTCAGAGTCCTCCTGCTGCAGAACAACAACATCAGCG
TGGTGGAGGACGCCGCTTTCTCTCGGCTGGAGTTCCTGCAGAAACTGGACCTGAGCTGGA
ACCAG
>Unigene0006785 size 324 gap 0 0%
TAAGAGAACTCTTTGAAAGCGCTCCTTATGTGTGTGAAGACCATCAGGTATAGCTCACCA
GTTGCTTTTCATTGCTGTCCTCTGTCGTAGTGAAAAAGGGTAAATGTTTTGTTTTGTATT
CCTCTGTTTGGATGTGACCGTGGCTGTAGAAGAGTCCAGCAGCACACAGTAGTGTACAGA
AAAGATACGCACACCAGCTTCCCATGGTGTGTCGCTGACCCAGATAAGCTTCCTGTGCTC
ACCCACCTTTCTCCCCTACAAGCCCAACATTAACTCTGAGCCTCCCCCAGCATCCTCTTC
ATATAACGGTGGCGGAAAGCAGGA
>Unigene0006931 size 328 gap 0 0%
GACAACAATGACCACCAGCATGCGGATGACTCGCTTCTTGGCCTCCAGCTTGGCCTCAGA
TGTGTTGCTGCGTGGCCGCTCGGCCTTGATTGACCTGCCTGATGCAGCCATGGTGGACAT
CTCAATTGAGTGTGGCCGCTGGACGACATTAACGTAGCAACCATCTCCATCATCACTGCC
AGTAGACACAGTGGACGTCAGGCCGTTCTTCACATCAGCTGAGTCTTTTTTGTGGCCCAT
CTCAAACTGGATGCCTCTATAAAGCTCCCTGGAGATCAGCCCATAAGCCACTATCATCAC
CACCCCAGGGACTGCGAAGAGCACAAGC
>Unigene0006953 size 209 gap 0 0%
CGGGCTGGAGGGGCGTCGCAGACGAAGGCCGGATCTTCTCCCTCCCTCTCTCTTCTCTCA
GCTCTCCTCCTAAACTCAAAGAGTCAGGATGCCTCACGCATACCCCTTCCTCACTCCTGA
GCAGAAGAAGGAGCTCAGCGATATTGCTCATAGGATTGTCGCTCCCGGCAAGGGAATCCT
CGCCGCAGGCGAGTCCACCGGCAGCGTGG
>Unigene0006989 size 298 gap 0 0%
CCGTTTGCCGTAGTTGCTTTCAGCTGCCTCAAACTCCAAATCTTGGAGCTCCATGGCTTC
CACCTTGACTCCTCTGGCCCCTGACTGGGTTTCCAGTGGTACGTGTGGGTCCTGAAAGGC
AGGCTCCGGCCCTGATGGGCAGTAACTGTCCGTTGCAGTGTATCCTGGGTAAGAGGAAGT
AGTGGGGCTCTGGCTGGACATGGGGGCTGGGTGAACGGCAACAGTGACGGAAGCTGATGC
TGTTACCGTGGTGATGGGTTGGCAATACGGGGTGGGGTTGGGGTGGTGGTGAGGGAGG
>Unigene0007083 size 254 gap 0 0%
ATGTGGCCGGCAGGGAGCGAGTGTGGAATGTGGACATCTACGTCTCCCCCCCACAGGGAG
ACTCATCTTTTGTGGTGATGACAAACTACATCATAACTGAGGGCCAGAGTATTGGAAAGT
GTCCTGAGCTCAAAGGAAAGCACAACTGCAGCTCAGATGCCGACTGTGAAGGAGGGAGTT
TCAAACGTACGGGACATGGGGAAATGACGGGAGTCTGTGTGAATACTACAAAGACCTGTG
AGGTTTTGGCTTGG
>Unigene0007615 size 574 gap 0 0%
GGTGAAGGTGATCCCCAGCCCAGACTGGTTTGTCGGTGTGGACAGCCTAAACCTTTGTGA
GGGCAGTCAGTGGAAACAGGAAGTGACCATTGACCTCCAGCCTTATGATGCAGGGACAGA
CAGTGGATTCACTTTCTCCTCTCCCAACTTCCCCCCCAGCCCCCAAGAAAACATCACAAA
GATCACGTCCCAGATGCCGAACCACCCGGCCAACTCCTTCTACTATCCACGCTTAAAGGA
ACTTCCACCAATTGCCAGCATAAAGATTACTCAACAGAGCAGAACACCTGACCGTCAAAC
CCCAATGTCAAATCATATTCTGCCTAACTCTATCAGTCCCCAGCGCTTCTCAGCAACACC
ACTGGACTGTGAAGTGTCTCTCTGGTCATCCTGGGGTTTGTGTCTGGGTCCCTGCTCCAG
AGGTGGCGTTCGCCACCGCACGCGTTACATCCTTTTGCGGCCAGCCAATGCTGGCACCCC
CTGCCCTGAGCTGGAGGAACAGGCTGAATGTGTACCACACAGCTGTATGAAACTCCAGTA
ACTCACAGAGCGAGCGCACACACTCAGTTACTGC
>Unigene0007671 size 314 gap 0 0%
GGAACTCCATCTCACCAGTGCTGGGTGGGCTCGGCATTGCCTCCATGGTGGTGTCATTCT
TGGTGGGTATCTTCTACAACACCATCCTGGCCTGGGGGCTCTGGTACTTCTTTCATTCCT
TCCAAAACCCCCTGCCGTGGAGCCAGTGTCCACTCAATGAAAATCGCACAGGCTATAATG
ACGAATGTGTGAAGAGCACTCCGGTCAATTACTTCTGGTACCGCGAGACCCTGAATATCA
CACCTGACATTGAGACCAGCGGCTCCCTGCAGTGGTGGTTGGTCATCTGTCTGGCCAGTG
CCTGGTGCATAGTC
>Unigene0007742 size 403 gap 0 0%
TGTAGGGAGTCATTCACGTTTGAAGGTCCACTGATCAGGACTCACGACTTCCTGTGACTC
TCTTCTTCCAGATCACATGATCCTGCCTGTGTCACTGAGGTTCGGTCACGTGACCATCAC
CACAGGTAACCTGACCTTCTACGACTGTGAAGCAGTGAGCCGACTGAACCAGAGCTCCCA
GTGTCTGGCCTGTGTCAACAGTGTGTGGAGGTGTAACTGGTGTCCTCTGGATCAACTCTG
CACTCACAACCACAGCTGTCCAAACCAGCACATCATCCTGAACCAGAGAGACTCTTCTGG
TCCCACTTCCTGTCCTCTGGTCTTCTCCCTGCAGAGTTCTGCCTTAGTGCCATTGGGCCA
GAGCACCACTGTGGTGTTACAGGGACGGGACCTGGACGTCTAA
>Unigene0007771 size 417 gap 0 0%
GGGTGCATACCTGTGTGGATTTGAAAGCTGAAAACATGCAAATGCACTCATGTTTGTTTG
TGTGTCTCTGTAGCCAATACTAACCACACTCCGCTGACACAACGGGTGGACAGAGCTCTG
GGAGCAATGGTGGATCCTTGCTGCATGAAGCCTCCGACAGGGAACCAGAAACTGTTGCCA
AGTGAGTACTGATTGATCAGCAGGTTACAGCGACCCTTTAGACAGGGGTGAGGGTTGTAC
CACTCATAAGGTGTCAATCTGGCCACCAGAAAGAGGACACAGCTGACAGCCAAGTAGGCC
AGAAGCATGAAGAGCCAGACTCCAGGGGAGAAGGGATCCAGGAAAGAGAAGTAGCCTGGC
CTTCGTCCCTAAAACACAAAACACACACACAGAATGGTAAAAATATATTATAGCCTG
>Unigene0007781 size 265 gap 0 0%
GTTCGCTTGGGTTTTATATTTGGACGGCCATGCTTTTTAAAGGATCCCTGCAGGGGGAAC
ACCAGAGGAGGCTGTACAAAGAGCTGTTGGCTAACTACAATAGACTGGAGAGACCTGTGG
TCAATGACTCAGCTGCCATCTTGGTGGAGCTGGGCCTCACACTACTGCAGATCATAGATG
TGGATGAGAAGAACCAAGTGCTGATGACCAATGCTTGGCTGCAGCTGTATTGGACAGATA
TCTACCTGAGCTGGAATCCAGAAAA
>Unigene0007826 size 1287 gap 0 0%
GGCGAACGGAGTCTGGAGGACTTTGTGACAATCAAAGACCGACAGGTGTCAATGCTGGTA
CAGGAAGTGATCTGTCAGGCGCCCCCCGCCTGGCTGAACCACGCTGAGGACCACTTCCTG
AACAACCTGGACTTCCTCAAACCCATCCGGGAGGACGTGAGGACCGACCCCGAGGCCGTC
AGACAGGTCGCCAGGGCAACTAACAACCTCCTGGACAGCCTGGGTTCACTGGCAGTTGAG
TTGGCCGGTATGAAGAGCTGGATCGATCTGAGGAATGAGATCATCTTCCTGACACAAAAC
GCCACATCATCACCCAGTGCTATGTACCAGGCAGTCTCCAGAATCGTGTGCGGTCACCCT
GAAGGTGGCGGCCTGCAGATCAAATCCCTCAACTGGTACGAGGACAGCAACTACAAGGCC
CTGTTTGGAAACCACAACAGCAGTGAGGACGAGCCCATGTCACTCTACGACAACTCTTCC
ACTCCATACTGTAACAGTCTGGTGAAGAACATGGACTCCAACCCGATGTCCAGGATGATC
TGGCAGGCTTTGAAGCCTCTGCTGATGGGGAAGATCCTGTATACACCCCACAACCCCGCC
ACACAGAGGGTCATCCACGAGGTGAACCGTACCTTCCAGGAGCTCGGTGTGTTCAGGGAC
CTGGGAGGGATGTGGGAGGAGATGAGACCCAAAGTCTGGAACTTCATGGAGAACAGCCAG
CAGATGGACCTGATCAGGACTCTGCTGAAGAACAATGTCACTGCTAGCTTCTTCCACGCT
CAGCTGTCTAACACCGACTGGACCGTGGCCGACGTCTCCAACTTCCTGTCCAAGCAGGCA
GCTGACCCCCGGCCACCAGGCAGCGCTGTCACCTGGAGGGAGGTGTTCAATGAGACCGAT
CAGGCCATCATGAGCATCTCCCGCTTCATGGAGTATGTAAACTCCTGTCTTCTCCTTGGT
GCCCGTCATCGCTCTGATGATGCCTTGCTCAATAACGTCCTGCAGGTACGAGAACCCACC
CCAGATGTACCGCATGTCCTCGAACGGGTCGGCACGAGGACCCGGGTCCCAGTACGCGTC
TTTGATCTTATTGGTCCTCTCCACATTGTCGATGTCCATGCGGATCTTGTAGTTGAGTTT
GGCCGGCAGCTCCGTGGCGTTGGGGGGGACGTCCGGGAACACAATTCCCGCCCAGAACTT
CCTGTCCTCCAGCAGCACCATGGACTGGTTGACCAGTCGCTCCTCGCTGGAGACCGGCTC
CAGTTTGTCCAGGTTCACACACTCCAT
>Unigene0007878 size 221 gap 0 0%
AAAGCCAGAGAGGTCCTCCAGTGTGAGCTGACAGCATCAGAGTTTGCCGATGCACTGGGT
CTCAAGCCCGACTCTTTATTTGTGGACTCCATGTTCACACTAGCTGATAAAGATGGAAAT
GGTTACCTCTCCTACCAAGAGTTTCTTGATGTGATGGTTATCTTTATGAAAGGGTCTCCT
GAGGAAAAATCCAAACTGATGTTCTCCATGTACGACATCGG
>Unigene0007879 size 210 gap 0 0%
CTGGCTTTGGGATATTTATCGTTGTTCTGTTCCTCTTTCCTGTTGTGAGTTTTCTAGTGG
CCTGTATGGTAGCATATCTTCGCAAGTACAGGTACAGGAAGTTCCAGAGAAGAAGAAAAG
CTGGTCCCAAAACAGAGGAGGCAGCTGTGGGAATCACTGCCTATGAGTGGCAGGGCCATA
AAAAACCTCAGCATCCTGTCAGCATGGAGG
>Unigene0007880 size 307 gap 0 0%
GGCGATAATTCTCAATGAAGCGTTTGAATTGCTGGATCTTCTGCTGGACTGGGTTCCTTA
TGTACTGCTCACGCTTCGGCTTCACGTAGACATTTGGAGTGTTGACACTTGACTTTTTCC
GTCTACGTATCTCCTGTCCATCTGTCTTGTTGCTGTTTGCAGGACAGATGAAGGAAACTC
TCTGGTCTCGACTCAGCCGCTTCTTCCCCTGTTTCTCCATCCCTTTGACATTTAGTTGAG
CAAACTGCAGCTCCTTGTCGTGGTCCTGCAGGAGGAAATGGAAGTCCTCCCATGAGATTT
TCTCCTT
>Unigene0007922 size 332 gap 0 0%
CCCCGATTCCCCCCCCAGAGCCACCCATCTAACATCCAACACCAGAATTTAGTGACTCAA
CAGCCTTTTTGGTTTCTGAGCGGGATTTCTGTAAAGCCGAAGCCTGTTGTTGCAGTGGCA
CTCGGGCTGCACCATCTAATCCTCTATTTGGTGGCCATTTTGATTTTTTTGTCTCCCTAA
CAAAATGGCGGCAGAAGGTTTTCAGTACCGTGCCCTCTACGCGTTTACCAAGGACCAGGA
AGAGGACTTGGATCTGCAGCCTGGAGACCTCCTGACAGTCAGCAAGGCCTCTCTGCTGTC
CCTGGGGGAAAAGCACCAGGGACGAGCGGGGG
>Unigene0007946 size 589 gap 0 0%
ATGGCTGGTGAATTAGAAATGTACTATTTTGGATAGCCTGTGTAGACTACGAAATTCACA
AAAGGTTGACAGATTATTAAAAGTAATCAGTGGTTTTTAGTAACATTACTGACAAATAAG
TCAATGACTAAACAGAGAGGTTAAGTATAAAAAACACCAAAGGATAGAGGCAAGACATTG
CCAGTGATTACTATCTAACCTGAATTATGCCTTTTAGAAGTAAAAACAGCATTTATTCCC
TGCTTTAAACCACAATACAACACTAGACAAATGCCTATTCTACTAGTTCACATCTTGAAT
TATATATCTTACATCTAGTGCAAGATTAGCTGTTTCTACAGCCACTTGCAATGCATTGGG
TTTAGCAGTGAAGGAGTCCAGCACACATGGCTGCTCAGTAGGGTCTCTAAACGGGGATGC
AGGTGAGAACTCTGTGTATTTAGTGTTTAGATAAGTCCACTTCTTACTTGGGCTACTTTC
CACCAGTCCACACCCACAAAAGCCCAAGCTATCCTCCACACATCCTGTCATGGCATCTGT
AGCCACAGCGCTGGAGCACAGCGGTGGGAACTCTTTAATTGATCTGGTT
>Unigene0007951 size 1552 gap 0 0%
TCTGTTGTAATCCAAAACATGTCAATGTGTAGCTGCACCTTCCTGCCCCTCCTGTCAAGC
GGCACTTCTACTGTCTTGCTCCTTTGATCTCAGGCCAAAAAGTTTCAAGCCTCAGGTAAA
AGGGGAATAAACGGTGGTGTCTAAAGTCCTGCTCCACTGCCTGTCTGTGATTGGTTAATT
CCACTCAGGCCTCATGTAGTTGGGGATGCACTGGCAGACTTGGGGGCTGTAGTAAAACCC
GGCCGGGCACATACGTCTGGGCTTTCTGCAAGGCAACCTGTAACAACTGCAGGTGTCACG
GTTGAACCTCTTGCCCTGCCGCAGACACGACTGTGGACTCTCTCTGCACTGACACAGGCA
GGTGTCGGGGTTCAGGGGCTGGTTCCCAGGACAATCTGCCGCACACACGCAGCCACACAG
GTCTTCATCCCACCGCTGGCCAGCAGGGCACCACTTCCCCTCACCCTGACCTTCACACTG
GCATTCACAGGTGTTGTGGTCCAGTTTCCAGCCTGGATCGCAGCTGTCCTCGGTGAGGCC
GTTTCGACAGACGCACTCACAGGTGGACTCCTGCAGAACCCTGTTGGGCCCACACAGAGC
CAGCAGACCTGAGACCAGCGAGCCTGTGTCTCTCTCAGAGTAGTTTATGGCATCTGTAGA
GACGCACACACAATTCACCGGATCCCATATTGACCCTGAGGCGCAGGGGACTTCAAGAGG
GGAACACAGGTGATCTGTTGCGGCTCGTCTTATGATGGAGTGGAGCGGCCGTTTGGGGAG
GCATTCGCACGAAGTGTGGTTGACAAAGGTTACCATGACGACAGAGCGATCCATCCTGGG
AGGGGACAATTCCATCAATGTCTTGTTGACAAGCGAGTGGCTTGTGTTCGTGCAGTAAAA
GGCCTCGTTGGTGCAGCATCCACCGCACCGATGCAGCGCCACACAGCGAGGGAGGTAGAA
TTGAGTGGTGGATTCTGGGTATTCTTTGGCGACCTCAACACACACCTCTCTGGGTTGGCA
CGAGGTCCTCTGGATCTCCTCTAGGATGACTCCCAAAGTCCCGTCAACTTTGTAAAGGGC
CTCCTCCCTTGGCTGACCCCACAGATCCTCATCGTTAGAGTGGACTAAAGGCCTCGCTGA
GGTGGTGGAAAAAGAGGGGGTCGAGGAGGAAGAAGAGCCATGCCATGATTTCTTCCTTAG
GCAGTGCTGAAGCAAACTGTACTCAGGGTACAGAAGCTGTAACAGCTGATCCACACTCGT
TACTGTCTCCAAACTGCGCTGGTCATCTGACATCACTGGAGCCTCGGTGCCCATGTCTCC
AGGTTGGTAATAGTCTGTATAGTCTTGTCCTGAGCACAAATTGCTGATATTAAGCATCCA
TAGGAGCAAAGCTGGTATCCACATAGTGAGGAGATGGAGAAGAGAGGAGAAGAGAGGAGA
GGAAAGGAGAGAGGAGAGGAGAGGAGAGGAGATTGCAGGGATAAAGCGAGGAGGAAGCAA
GACAAAAAGTGAAAAAAAGGAGAAAAGGAGGAGAGAACAGTGAAGGAAAGAG
>Unigene0007967 size 531 gap 0 0%
TCATCCTCCCTGAGGTGGAGCACTGCCATCCCTTAAAGGACTTCCAGGTCACCAACACCC
TGCAGAGGGACTCCCCACCCGAGGCTAAGCCTGATTCAAGCCAATCCAAGCAAGCCAAGG
CCCAAAAGGAGAGGCCTTCCTGGCAGGAGAGGAAGCTGGAGAGTCTGGAGAGTGCTATGG
AGAATAACACCCAATGGCTGCAGAAGCTGGAGAACTTCATCCAGGAGAATGTACGCTCTG
GGATGGAGGAAATAAAGAGAACTGCGGTACACACCCAGACAGCCGCCATGCTTGAAATGG
GAACCAACCTCCTCAGCCAATCAGCAGAGCAGACCCGCAAACTGACAGACGTGGAGACCC
AGGTGTTAAACCAGACGAGTCGTCTGGAGATCCAGCTCCTCGAGTACTCACTCTTCACTA
ACCGGCTGGAGAAACATATTCTCCTGCAGACTCAAGAGATCTCACGCCTCAGTGATAAAA
ACAGTTTTCTGGAACAGAGGCTCTTAGCACTGGAGGCTCGGTATGGGAGGG
>Unigene0007990 size 223 gap 0 0%
AGGAACATCATCCACGGCAGCGACACCCTGGAGAACGCCAAGAGAGAGATCGATCTGTGG
TTCAAGCCCGAGGAGTTCGTCTCCTACACCTCCTGCGCCCAGGCCTGGCTCTACGAGTAA
ACCTGCCAATCACCAACCACTCAACTAGACCCCACCCCCATCACCCCCACCCATCCTGCA
GTCAATCCTCTCACTCGGTTTTCACTGATCAATCCAAAACATG
>Unigene0008042 size 273 gap 0 0%
AAATGAACTTCCAAACCATGCCTGAAGAGGAATATAACTCCAGTATCCAGGAGAAGCTCC
CCCTCATCATTGGTTCTGCTGCAGCGGGGGTAGTCTTCATCATCGCCATCACTGTCGTCA
TAATTGTCTGCCGCAGCAGGAGAAGTTCAGACAGACCAGAATCAGAGTACACAGACAAAC
TCCAACACTACACCAGTGGTCACAGTAAGTACTGTTTAATCTGTGAGCTGTAGTCAGACA
GCTCTGATGTGTCGCTGTACGTGCACGTGTGTG
>Unigene0008589 size 584 gap 0 0%
GACCATAACCTTCCTGTTAGCTCCAACCAGTCTGTCCATTCGCCTCTGACCTCTCTCATC
AACTCAGAACTGCTGCTCACTGGATGGTTTTGTTGTTGGCTCCATGCTGAGTAAAGACTG
TTTTGTGTGAAAATCCAGATCAACAGCTTCAGAAACACTCAAACGTTGTCTGACATCAAC
AATCACATCACAGTCAAAGTCACTGAGATCACATTTTTTCCACATTCGTTTGATGTGAAC
ATGACCTGTATTTGCAGCATTTCATGCACTGGACTGCTGCCACATGATTGCCTGGTTGGA
CAACTGCATAAATAAATAGGTATACAGATGTTCCTAATGAAGTACTCAATCACTGCATTT
CCCAAAGTCTAGCCTGAGATATTTGAGAGGCACATACATTTTGCCAACAAGTCTATTCTA
TTACACACTAACAAATCCTCAATGTTTTTAGTAATGCCCACTCACATCCCCATATTGGTT
GAGCATCCGAATAACCTGGTCGGTGAGGTTGAAGATGTCTCGCCAGTCAAAATCAGGCAC
GTCATTTGGACGGTTCTGTGGTGGACCGTTGTACAGGAAGTTCA
>Unigene0008590 size 236 gap 0 0%
GACCATAACCTTCCTGTTAGCTCCAACCAGTCTGTCCATTCGCCTCTGACCTCTCTCATC
AACTCAGAACTGCTGCTCACTGGATGGTTTTGTTGTTGGCTCCATGCTGAGTAAAGAATC
CCCATATTGGTTGAGCATCCGAATAACCTGGTCGGTGAGGTTGAAGATGTCTCGCCAGTC
AAAATCAGGCACGTCATTTGGACGGTTCTGTGGTGGACCGTTGTACAGGAAGTTCA
>Unigene0008593 size 207 gap 0 0%
GGCAGCCAGATCTCTGTGGATGAAGTTGGAGCTCTCCAGGTAAGCCATCCCCTCGCTGAC
ATCCAGACACATCCCCAACATTATGTCCTGAGACAAACGCCCCTTCCGGTCCCTCAGGTA
GTCTGACAGACAGCCAAATTCCATGAACTCAAACACAAGGCACATGGGGGAACGCTGGGT
GCACACACCATAGAGCTGAACCAGCTT
>Unigene0008620 size 930 gap 0 0%
ATTGTCTTTGTGCCACAAGCTCTGTTCTGTTCTTTGTCTGCTTGTTGGATCCTGATCATG
TTTGAGACCTTGCCTGTGTTTTTGATATCGTCTTTTTCTTTTGTTTGCCTGCTTGGGTTT
TTGTATCCTTGACTCTTCACTTTTACATCTGCCTCCTTTGTCGTGTTCATGAGAGCTGTG
AAATTAATATTTTCAGACTTCTGACAGCTAATTGGATCAAGATCCTCATTAATTGTCACC
TCACAGTACTGGTCTAGACATCACCATGGGCCGTTGGGATCACTCCTCCCTCCTGTCCCC
TGCCCTGAGGCTAGCAGTTGTTGCAGTGATTCTCCTCCTCAAGCTCCATCCCTCATTGGC
TGGCGCCCCGCCTGAGCCAAACTTGGGTGGCTCCGTTTCGGCAGTGTCCACCAATAAGAC
TGACTGCAGCAAGGCTGAGCCATGCGCAAAGGGGGTGATCCTACCTATTTGGGAGCCCCA
GAACCCATCATTTGGTGACAAGGTTGCTCGGGCAACGGTTTACTTCGTGGCTCTGGTCTA
CATGTTCTTGGGTGTGTCAATCATCGCTGATCGTTTCATGGCATCAATAGAGGTCATCAC
GTCACAGGAAAAGGAGATCACCATCAAGAAACCCAACGGGGAGACCACCACCACGACTGT
TCGGATCTGGAACGAGACTGTCTCCAATCTCACCCTCATGGCCCTGGGCTCTTCAGCTCC
TGAGATCCTGCTATCCGTCATAGAAGTAATGGGTCACGGTTTCACTGCTGGCACACTGGG
CCCCTCCACCATTGTGGGTTCTGCAGCGTTCAACATGTTTGTCATCATCGGGCTTTGTGT
GTACGTTGTGCCTGATGGCGAGACGAGGAAGGTCAAGCACCTCCGCGTCTTCTTTGTCAC
AGCTACCTGGAGTATCTTTGCCTACATTTG
>Unigene0008621 size 1228 gap 0 0%
CTTTGCCTACATTTGGCTCTACCTGATCCTGTCTGTGATCTCACCTGGCGTTGTGCAGGT
GTGGGAGGGGCTGCTCACTTTCTTTTTCTTCCCCATCTGTGTGCTGTTCGCCTGGGTGGC
CGACCGCCGCCTGCTGTTCTACAAGTATGTGTACAAGCGCTACCGCACTGGCAAGCAACG
TGGCATGATCATTGAGACCGAAGGCGATCGTCCACTTCCTTCAAAGGTGGACATTGAGAT
GGATGGGAAAATGCTGAACTCTCATGGTGTTGACTTCCTGGATGGCCCACTGGGTTTGGA
TCTGGATGAGAAGGATCTGGATGAGGAGGAGACCCGCAGAGACATGGCGAAGATCCTGAA
GGAACTCAAACAGAAACACCCTGACAAGGAGGTGGAACAACTCATTGAGCTTGCCAACTA
CCAAGTCCTGAGCCAGCAGCAGAAGAGTCGTGCTTTCTATCGTTGCCAGGCGACCCGGCT
GATGACAGGCGCTGGCAACATCCTGAAGAAACATGCCGCCGATCAGGCACGAAAGGCCGT
CAGCATGCACGAGGTTCGCTCTGATGCTGGTGACAATGACCCCATCTCTAAGATCTTCTT
TGAGCCTGGTTCTTACCAGTGCCTTGAGAACTGTGGCACAGTGGCGGTGAATGTGGTGCG
TCGTGGCGGCGACCTGGGCAAAACAATTTCTGTGGAGTACCGGACAGAAGATGGCACAGC
CAATGCTGGCTCGGACTATGAGTTCACAGAGGGCGTGGTGGTGTTCAAGTCTGGCGAGAC
GATGAAGGAGATCCGTGTGGGGATCATTGATGATGACATCTTTGAGGAGGATGAGAATTT
CCTGATTCACCTATCCAGTGTCAAGGTGTTGACATCAGAAGGCGAGGAGCCAGAGGAAGG
CGAGTCAGCTAATCACGTGGACTCTGTAGCCTGTCTCGGCTTGCCCTCCACAGCAACCGT
GACCATCTTTGATGACGACCACGCCGGTATCTTTACGTTTGAGGAGCCTGTATGCCATGT
GAGCGAGAGCGTTGGTACCATGGAGGTGAAGGTGCTGAGAACATCGGGGGCTCGCGGCGT
GGTCATGCTGCCGTACAAGACGGTGGAGGGAACAGCACGAGGCAACGGAGAGGACTTTGA
AGATGCTCATGGCATCCTGGAATTTCAGAACGATGAGATCTTTAAAACCATCAAGGTGAA
AGTAATCGACGATGAGGAGTACGAGAAG
>Unigene0008729 size 522 gap 0 0%
GCAGTTCTGCTGGTCAAAGGGGAAATGCTTGACCTCGATCTTGCAGGCGCTTTTGTAGAT
GGCTGGAGGAAGCCAGTTGATGCTGCCATTGAAAAGAACAATGGCGTTGGTGAAGACTGT
TACCTCGTAGGTACCATCAGCATTGTTGTACAGAACGATATCCGGGAGCCAGATGTGTCT
GGATGGAATACGCAGCTTGTCAATACCTTCATACTTTGCAGGGTCCCATGATAACCTGTA
ATCCACCCAGTGCTGAGTGAGCCAGACATTTGTGGTCATGATCTGTTCTCTTTCATTCAC
ACTGATGAGCTGTGCCAGAGACACTTGCAGCTTCACTGTGACTCTCTCAGTCCTGTTGAC
AGCTGGTCGGATGAGCGCATTGTAGCGATCTTTTCTCAGCAACCAGTTCATGAGCCGCTC
CTCTGATTCAGCGCAGCTGCTACCTAGTGACACAATTGTACAGGCACACACACCCATAAT
TACAGTATAAAACCTAAAACTTTGGAATCTTAGACTTGCTGC
>Unigene0008968 size 302 gap 0 0%
GTCATAATCCTCCTGACCTGCTGTGTCAAAAAGGCCAAGTGTATAGGGCTCTCCCCCGAT
CATCACTGTCACAGCATAATTGTCAAAAACCGTAGGCACATATTCTGAGGGGAACTTGTT
GGTTGTGTAGGAGATCAGTAAGCAGGTCTTTCCTACTGCACCGTCTCCTACCACTACACA
TTTTATAGTCTGCATCGTTTTTCTTCAGGCAGGTTAGGCGTTGGTTACATCCGGGTTTGA
GGGTCGAATTACTTTGAGCGCAGCCGTGGACAAGACGAGCCTCAGTGCCAGCTGAAAAAC
GG
>Unigene0008990 size 281 gap 0 0%
CAAGATAGATTCCCTCAGGAGTAAAGTGGACTTGCTGCGCCTCCCTCTGGCCCTCTCCTC
CAAGTCCATCAGCGACCGCAAGAGCCGGCTGGGTGTGGTCTGGGAGAAGGGCGGCGGCTC
AGGAGGGGCTCAGAAACCCCGCCCACCGCCAGCCTCCGACATGGACAACGAGTCCATATA
CTCGGGCTACTCCTTCAAGTCGTCCCACTCACGCAGCTCCCGCAAACACAGAGAGAGGAG
GGACAGGCATCGATCAAAGAGTCGCGACGGCAGCATCCGTG
>Unigene0009017 size 233 gap 0 0%
GGGAGGGTCATGATCAGTTTGCCAGCCCGTCGAGGGTCCTCTGGGTGGTGGGTGGCCTCA
TAGTCCTGGAGGGCCCCGTGAAGGACATCCTGGAGTCTCTGAACTGCCTCTGAGTCCTCA
ATTTGCATGGAGTCTGAGTTAGCGAGTGCAATAGCCTTTAGGACCACAAACTCCTCCTTC
TCCAGCCCCATGGTTTTGTACTTCTTCACCAGCTGGAGGATGGCGTTGTTGAG
>Unigene0009037 size 1990 gap 0 0%
GGGACGCGCGGCTGCCGGGGTCCTCTCTGCCTCACAGGTGAGCCATGCCTTCTGTTTCTG
GAAGTAAATGTTTGGAAGATGTTCCACCTCTTTGCCCACATGCAGCTGACCTGATAAATG
CAGATGCCACTTGGGACCAAAAGCCCTCCAGTGTGGATGGGGGTGCCGAAAACGTCACCA
GTGATGACAGGTTATGTGCAAATAGAGAACAGGGATGTCTCAAGATTCAAGATCAATCAC
ACCATGAAAGTGGGCAAAAGGGTAAGAGTGAGATGGAGAAAAGTGAAGTGACTGCTGATC
AGAGGAACTGGATCCGCCCTGATTTACCTAGCAGATGTGCCTGGAGGCTGGGTGCGCCGA
TTTCAGAGTCTCCTCACAGTCATCCAGAACGGACCAGGACCCCCAGAATCCTCCCCAACA
TCCTCGGGAAAATTGGACAGACACCATTGGTTCGTTTGAACAGAATCCCAAAGGAGTTTG
GACTCAAGTGTGAGATTTTGGCCAAGTGCGAGTTCTTCAATGCGGGAGGCAGCGTGAAAG
ACAGGATCGCCCTGCGGATGCTGGAGGATGCTGAGAGAGCCGGGATCCTCAAACCAGGAG
ACACCATCATCGAGCCCACCTCTGGAAACACAGGTATTGGCCTTGCCCTCACAGCTGCAG
TAAAAGGCTATCGCTGCATTATCACCATGCCTGAGAAGATGAGCATGGAAAAGGTGGATG
TGATGCGAGCTCTCGGGGCAGAAATTGTGCGCACACCTACATCTGCAGCTTTTGATTCAC
CAGAATCTCATGTTGGTGCCGCTTGGCGTCTAAAGAATGAGATCCCCAACTCGCACATCC
TCGACCAGTATCGAAATGCCAGCAACCCCCTGGCTCACTACGATACCACTGCTGAGGAGA
TACTGGAGCAGTGCGATGGTAAATTGGACATGTTGGTGGCTGGAGCTGGCACAGGTGGTA
CACTCACAGGTGTGGCTCGGAAGTTGAAGGAGAGGTGCCCGAACATCAAGATCGTCGGTG
TGGACCCTGAAGGCTCCATTCTGGTTGAATCAAACGAGAAGAATGAAAAAAAGGTTGCAT
ATGAAGTGGAGGGCATTGGATATGACTTCATCCCTACAGTTCTGGACAGATTTGTAGTTG
ACATGTGGTATAAATCAACTGATATGGAGACATTCACCATGTCACGCAAACTGATCAGAG
AGGAGGGTCTTCTGTGCGGTGGCAGCTCTGGATCAGCCATGGCAGCAGCAGTGAAGATGG
CTCAGCAGCTTGAAGAGGGACAGCGCTGTGTGGTCATTCTGGCCGACTCCATCCGCAACT
ACATGTCAAAGTTCCTGCGTGATGAGTGGATGTGTGAGAAGGGCTTCCTCAGCCTGGAGA
CTTCGATGGACCACAAACCCTGGTGGTGGAGCCTGACCGCCCAGAGTCTGCCCCTGTCTG
TCCCCCTCACTGTCCGACCATGTGTCTCCTGCCAGAAAACCGTTGAGATCCTGAAGGAGA
AGGCGTTCGACCAGGCCCCAGTCGTCGATGAGTCGGGTGTGATCCTGGGGATGGTGACTT
TGGGAACCATTCTGTCCTCGGTGTCAGCTGGGAAGGTCAGACCCTCAGATGCTGTGAGCA
AAGTGCTCTGCAAGAATTTCAAACAGGTGCACCTGACAGACAGCTTGGGGAAGTTGTCCC
GCATCCTCGAAACAGACAGCTTTGCTCTGGTGGTGCATGATCACACCCAGTATGAGGCTG
ATGGGTCAGCCTGCCAGAGGCAGGTTGTGTTTGCCGTTGTGACAGCAATTGACCTCCTCA
ACTACATCACCACACATGAGAGGCAGGCTCTGTATCCGTGTGCCGTTTAAGATGGGATCG
ATAACGCTTACCTACCAAGACAAAGCACATGATCACCTGTGGTTTGGTCGAAATCATTAA
TTTTCAGTGTTTTTCAGAGCTACATTTGTTGTTTTGCTTTCCATGTGTGGAGGTGTTTCA
TTGACTTAGG
>Unigene0009049 size 454 gap 0 0%
AGTTCTTCACCTCTCTGGGTTTAGAGGAGATGCCTCAGGAGTTCTGGGATGAATCCATGC
TGGAGAAGCCCGAAGGCCGAGAGGTGGTGTGCCACGCATCTGCCTGGGACTTTTACAACC
GCAGAGACTTCAGGATCAAGCAGTGCACCACAGTGACGATGGAGCAGCTCTTCACTGTAC
ACCACGAGATGGGTCATGTCCAGTATTACCTGCAGTACAAGGACAAGCCTGTGGGCTACC
GTCGTGGAGCCAACCCTGGTTTTCACGAGGCTATTGGCGATGTTTTGTCTCTGTCCGTTT
CCACTCCCAAACATCTGCATACTATTAAACTGCTGGATTCTGTGACCTCTGACGAAGAAA
CTGACATCAACTACCTTTTAAAGATGGCTCTGGAGAAGATCGCTTTCCTTCCCTTTGGCT
ACCTCATTGACCAGTGGAGATGGGGCGTGTTCAG
>Unigene0009051 size 1823 gap 0 0%
TTACTACAAGAGAACTGCACCAATTTGTCTGTTTTATTACAGTCTGTTATAAACCATTTA
TGAAGTGTTCATATGTGGCTTCAGAATGCCTCATAAAAAGTGTGAACATTTTCTGTTCCT
AATCTCTCGACCGACCAGTCGACATCAGACAGGACAAAATGTGGTTATGCAGGATCATAT
GTCTGTGTTGTGATGACAGCGAGATGTTCTGGTAGAGTAAAACTGAGTCCCACTTGTTTG
TCTGTCCGTCGTTTCTTGGCCTCAGGCTCATCGACCTTCTCGGACTTCTCCCCTGCAGGT
TCCTGGAATTCCTCCAGCTCCTCCGCCTTCTCCTTCGCCATGGCAACAACCGCAGGTGGG
AAACAGGCCAACTCGGCAACGTGGATACCAAAACTCTGGTCGCACACACCTGGTTTGACT
CTGTACAGCATGGTGAGTGTGTTGTGGGAGGTCAGGGCTGTGACGTGCAGGTTGTGGACA
GTGGGCTGCTGTGCTGCCAGCGCCGTCAGCTCGTGGAAGTGCGTGGCGAACAGGCAGAAG
CAGCCGATTTTGGAGGAGATGTGCTCGCTGATGGCCCAGGCCAGACCGAAGCCATCGTAC
GTGGACGTGCCTCTGCCGAGCTCGTCGATGATGATGAGCGAGTTCTCTGTGGCTGAGCGC
AGAATGGCAGCGGTCTCCAGCATCTCGGACATAAAGGTGGACACCCCTTTCACCTGGCAG
TCTCCTGCTCCCACCCTGGCCAGGACACTGTCAATCACGCTAAGCTCCGCCTTCTCGCAT
GGCACAAAGCAGCCAATCTGAGCCATCAGAGCGATCACACCCACCTGCCGGATAAACGTC
GACTTGCCGCCCATATTTGGTCCTGTGATAATGTAGAAGCTCTGCTCTCCCTGGATGAAG
GTGATGTCGTTGGGTATGAAGGCGGTGTCTGCGTCCGTCTCCATGCAGGGATGTCTGGCC
TGCAGCAGCTCCATACGCCTGCCGCCGTCGGCTAAGAGGCGAGGCCGAACGTACGGCACA
GGTGCGGAGACGGACGCCACAGCGAAACTCGCCACTGCGTCCAGCTGCGCTATTACGTCG
CTGAGCGTCTGGAGGGGGTCCACGTAACCTGAGGCGATGTTGATGATCTCTTTGACGATA
GCATTCTGGGCCTCCTCGTACTCCTCCCTGCTCTTGGTGTACTCCTCGTTCAGAGAGCTC
AGCTTACTGTTGGTGAAACGCACTCCGTTCTTCTGAACATCCAGTGTAGTAAACTTCTTG
TTGTTTCTCAGACTCTTCTCCTCCTTGCAGGTGACTCTCAGGTAAAAACCCAACATGGCG
TTTGACTCCAGCTTCACCGTCTTGCCAGCATCCAGACCTAGTTCTCTGGCTGCACTGTTC
AGCACTGCCTGCATGCTCTTTTCCAGCGCGTCCATCTTTTCTCTTAGCTCACTCAACACC
GGGTCAAACGACGCCTTCACCAGGAACTCATGGTGGTCGATCTGGTTCATGTCCAGAGTG
GTTTCGATCATCTCCTGATACTTGATGAAGTCAGTCAGCAGGTCTCTGAGAGGGGACAAG
AACACTGCCTCCAACAGAACCTGGTAGCTGCCTGAGTATCTCTCCAATGCTGTGATGAGG
GCAGGGATCTGGCTCACGGCCTGGTAGACCCGGTAGCAGTCCTGCAGCGTTGCAGTGTGA
CGGTGGAACTTCTTGGCCAGACGGTGGAGATCAGGGAACCGTCGCAGCAAGTCCTCCTGA
CAGGTCTGCCTGAGCTCAGCGTCACACACGAAGCTCTCCACCAGGTCCAGCCTCTCCTCT
ATTTTGGTTTTGTCCAAGAGCGG
>Unigene0009062 size 282 gap 0 0%
CTTGTCAGGTAGAGATTGAACTCCCCCAAACCTGCAGATTCATCATGCGCACCAGAGACT
GTGTTCTCAGTGAGGTGTCCATCATGGATCCCCAAGGCCAGCCAGTCTACAGGCAGTCTC
CTGGCTCTGAGGCCTTCCAGGCTGCCATGGAAAAGAACCCTTTGATGTTCACTGTAGAGG
ATATCACCACTGTCCATCTTTACCCCGAGACAGATGAGCCAGTCAACATCCTAAACATTA
AGAGAGGAATTGTTTCAACACTCATAGTGCCAGTCATGGAGG
>Unigene0009067 size 1624 gap 0 0%
AGGAGGAGGAGGAGGAGAGGAAGAAGAAGAGAGACACTCAGAGGAGTCCAGAGGAGAAGG
AGCTGCAGATGATCGCCAGAAGGGCTCCAGAGGAGAGGAGGGGGTCGGAGGAGGAGGGGA
GTGCCAGTAGAAAGCCAGAGGAGCCAGAGATTGAAAGCCTGGCAGCCATCGAGTCAGAGC
TTGAAAACGTTGCCCAGAAACTCCATGAGCTGCGGCGAGGCTGAGAGAGAGACTGGTAGA
AAGTTGACACGGCAACCTCCTCTGCCTCCTCGTCCTCCTCCGCTTTACCAGCTGCCTGGT
TTCCACAGATAGAGTGTGTGAATATGTGACAAGTTTTTATCTTTTGCTATTTTTCTTGAC
GATGCACACTTGTGCGACACTGCTGCAGCCTCCCTTGTGACATTCTGTCCCTCACATAGA
GTAGCGAACAGTAGATGCACATTGAGACTAGACATGCATACTAAAACATACAAATGCCCC
AGCTCTGTGCATTCAAACGTGCATATATTATTCAGTGCATTCAGCAAGGCTCCCAAAGGA
AAACTCCCAGTCAGTGAAGGTTGACAGCTTGTTTTCCTTCATTTTCTCTGACAATCATCT
CTGTCTTTCTGCAAATGTGTCTCGCCTGCTTCCCAGATCATTTTAACACTGCACATTGAT
TTATGTGAAAGGTTGAGGTATATCCAGGTATACGCACACCGACAAGGTGAGGTTGTACAG
TAACAGCATGTACACATGTACAAAGCTCTTTCTGAGATGCTTACTTACTTATGAGAAAGA
AGACTACATGCTTACTTGTTATTAGAGTCAACTGTATCTATAATAACAAGTAAGCATGTA
GTCTTCTTTCTCATAAGTAAGTAAGCATCTCAGAAAGAGCTTTGTACATGTGTACATGCT
GTTACTGTACAACCTCACCTTGTCGGTGTGCGTATACCTGGATATACCTCAACCTTTCAC
ATAAATCAATGTGCAGTGTTAAAATGATCTGGGAAGCAGGCGAGACACATTTGCAGAAAG
ACAGAGATGATTGTCAGAGAAAATGAAGGAAAACAAGCTGTCAACCTTCACTGACTGGGA
GTTTTCCTTTGGGAGCCTTGCTGAATGCACTGAATAATATATGCACGTTTGAATGCACAG
AGCTGGGGCATTTGTATGTTTTAGTATGCATGTCTAGTCTCAATGTGCATCTACTGTTCG
CTACTCTATGTGAGGGACAGAATGTCACAAGGGAGGCTGCAGCAGTGTCGCACAAGTGTG
CATCGTCAAGAAAAATAGCAAAAGATAAAAACTTGTCACATATTCACACACTCTATCTGT
GGAAACCAGGCAGCTGGTAAAGCGGAGGAGGACGAGGAGGCAGAGGAGGTTGCCGTGTCA
ACTTTCTACCAGTCTCTCTCTCAGCCTCGCCGCAGCTCATGGAGTTTCTGGGCAACGTTT
TCAAGCTCTGACTCGATGGCTGCCAGGCTTTCAATCTCTGGCTCCTCTGGCTTTCTACTG
GCACTCCCCTCCTCCTCCGACCCCCTCCTCTCCTCTGGAGCCCTTCTGGCGATCATCTGC
AGCTCCTTCTCCTCTGGACTCCTCTGAGTGTCTCTCTTCTTCTTCCTCTCCTCCTCCTCC
TCCT
>Unigene0009123 size 515 gap 0 0%
AGGAACTCAACCGTAAGTTCCTGCTCTTCACCGACACCATCCTGCGCAAAGTGCACGCCC
TCTGCGAGGAGCACTTCTCCCCCGCCTCGCTGGACCTCAAGTTCGTCACCCCCAAGGTCC
TGCGGCTGCTGGAGATCCTGCACGAATACAAGCCCTTTGAGCGGCAGCAGTTTGAGAGCG
TGGAGTGGTACAACAACCGCAACCAGGACAACTACGTGTCCTGGAGCGACTCGGAGGATG
AAGACGAGGATGAGGAGGTGGAGGCCAAGGACAGGCCTGAAGCCAACTTTCCCTCGCCAT
TCACCAACATCCTGTGCCGGATCATCTTCGTGGAGAGGCGCTACACAGCTGTTGTCCTCA
ATCGTCTTATCAAAGAGGCAGGGAAGCAGGACCCAGAGCTGGCTTACATCAGCAGCAACT
TCATCACTGGCCACAGCATTGGCAAAAACCAGCCGCGGAACAAACAGATGGAAGTGGAGT
TCAGAAAACAAGAGGAGGTTCTCCGCAAATTCCGG
>Unigene0009124 size 393 gap 0 0%
GGTTTTTGATGATTGTCACCTGGCCATCACAGACCACCCCTACTGTGAGATAATGAAGCT
GTTTGAAGGCTGTTCATGCAGTCCTCGCATCCTGGGTCTCACAGCCTCCATCCTGAATGG
AAAATGTGACCCGTCAGAACTGGAGCAGAAAATCCAGAATCTGGAGAGAATCCTGAACAG
CAATGCTGAAACTGCCACTGACCTTGTGGTCCTGGACAGATACGCCTCTCAGCCGAGAGA
GGTGGTGCTGGACTGTGGCCCTTACCTGGATAAGAGCGGCCTCTCCTCCCGTCTGCAGGC
GGAGCTGGATGAGGCGCTGCACTTCCTGAATGACTGCAACATATCTGTTGTTAGAGAGGA
CCGTGAGCCCACATTCATCTCCAAACAGGTCCT
>Unigene0009125 size 318 gap 0 0%
CACGTACAAGGCCATCGAGAAGATCTTGAGGAACAAGTGTTCGAAGTCAGTGGAGGTGAG
TGAGTTTGAAGTGGAACAGGTGCTGGATGATGACAACATCCTCCCACCCTACGTGCTTCG
ATCTGAGGATGGAGGTCCCCGGGTCACCATTAACACGGCCATTGGACACATTAACAGGTA
TTGTGCTCGGCTGCCCAGTGACCCTTTCACCCACTTAGCACCCAAATGTAGAACCGGGCC
GGCCTGGGACGCTGGTCTCCTCCTCATCATGAAGGTCCAGCTCCTCCTCATACTTGACTG
TCTCCTTCCCCACCGGCA
>Unigene0009141 size 511 gap 0 0%
GGTGAAGACATCTTCAGCAGGTGGGTAAACAGTGTGGCGTTTCCTCTCCTCAGAAACAAA
GTTCATCAATTGTTTAAAATAGGCCTTTCCAAACTCTTTAGACAGCGCCTTTCTCCAACT
CTCCCCGAAACCTGGAGGTGTCTGAGCGGAAGTGAGTCTCTCCAGCGCTGCTCTCTTGTT
GCGGGCGATCCTGTCCAGCTGCTCCGGGGACAGAGGGGTAGGAGGAGGGCCAGACGGCTC
GGACTCCCCCGCTGAGGGCTTCGGCTTCTTCGGGTCTTTAGCATCCTCCTCGGTTTCATT
TAACTCCGAGGAAATCCTCTTTTTCGAGACGGGCGAAAAAAATGAATGAATGGTTTTCTG
TCCAATCATTTCGTCAAAAACGGTTTGACTGGAAGCTGCAGTAAAGTAATCAAATTCGCC
GAGTGGTTAATTAAAAAGCAAAACACCGGTGGGCTCCTCGGAAAACTAAAACCCCGCGAC
TGGGATAAAACAATTTGGCGCCAAGGCTCAG
>Unigene0009162 size 430 gap 0 0%
CAGCATGAAGCGCGTCACTTGTTTGTCCATGCTGTGATTTTCCTCCATACAGCGGAGAGT
TACAGGTAAGGTTGCAGAACTTGATGAAGTCCCAAAGGCAGTGGTGAGAGCCGGGAGAAG
ACCACTCATAAATCTGAAGGGATTCTTTCGCGTGACAACAAAATAAATGAGGGGCAGAGT
GAAGAAGCTGTGGATCAGAAGGCCAGTGATCACAGTGAGAGTATACATAGCAACATCGTG
TCCTATCTCTCCAGTGTCTGTCATCTTCACAATCTGTCCTGCCAGCAGGAAGAGGATTCC
CACTGGGGAATACCAGATGACTATGTTGACAAGATGCAAAATAGCTTCATTCAGGCAGTC
AAAGAAATCCCTCAGAGGCTTTCCCTGAGGCCCCAAGCTGCCCAGAATGAGGCCGAAGGC
AACAGAGAAG
>Unigene0009173 size 725 gap 0 0%
AGGCAGCATGTCAATGGAGTGGATCTGTACTACGAGCAGACAGGCAGAGGGAAACACGCT
GTGTTGCTGCTTCCTGGTGCTCTGGGTAGCACAAGGACAGACTTTGGGCCTCAGCTTAAG
TCTCTCAACAAAGAGCACTTCACTGTAGTCGGCTGGGATCCCCGTGGTTACGGACAATCC
CGGCCCCCAGACAGAGATTTTCCCTCTGACTTCTTTGAGCGAGATGCAAAAGATGCAGTG
GATCTGATGAAGGCACTGGGCTTTGGCAGGTTCTCTCTGCTGGGGTGGAGTGATGGAGGA
ATCACTGCTCTGATTGCAGCAGCAAGAAACCCCGACCTGATCAACAGGATGGTCGTGTGG
GGGTCCAATGCCTTCGTTTCCCAGCATGACCTCGAGCTTTACGATGCGGTCCGTGATGTC
TCCAAGTGGAGCGCGAGGATGAGGCAGCCCATGGAGGAGGTGTACGGAGCGGAAGTCTTT
GCTAAAACCTGGGAGGGCTGGGTGGATGGGATCGCACGGTTTGCAAAAAGACCAGAAGGG
AGCATCTGCATGGAGCTTCTTCCCCTCATCACCTGCCCAACCCTCATCATTCATGGAGAG
AAGGACCCCATGGATGATGAGGGTTTGCAAAAAGACCAGAAGGGAGCATCTGCATGGAGC
TTCTTCCCCTCATCACCTGCCCAACCCTCATCATTCATGGAGAGAAGGACCCCATGGATG
ATGAG
>Unigene0009182 size 598 gap 0 0%
AATGACTGGAGAGGGGAGGATCAGTTACTCCATCACCTGGTTCTGTTCCTGGTCTCCTTG
TGCTGAATGCTCCTACAGACTGGCCCAGTTCCTCAGCCAGATGCCCAACCTTCGCCTCCG
CATCTTCGTCTCACGCCTTTATTTCTGTGACATGGAGGATAGCCGAGAGAGAGAGGGCCT
GAGGATATTGAAGAAAGCTGGAGTGCAGATCACAGTCATGAGTTACAAAGACTTCTTCTA
TTGCTGGCAGACCTTCGTGGCTCGTAATCAGAGCAGGTTCAAAGCCTGGGATGAGCTGCA
CCAAAACTCTGTTCGTCTTGCCAGAAAACTTCAACGCATCCTCCAGCCATGTGAAACAGA
GGATTTAAGAGATGCCTTCAAACTTCTTGGACTGTGAAAAAATACTTATGACTTCCTGTT
ACCATAAGTCTATTATTATGTCAGAGTAAAGACGTGTTGGTCCATCACTACAACTGCTAA
ACTGAGAATGAAAAAAAAAACTGAGAAAAAATTGCTTTCAAGTCGTGGCAAGGCTTTAAC
TTTGGGTAGCTGCTGCTTGCTGTCTCTGTAGCAAACTGGAATGTGAAATAAAAGAATA
>Unigene0009217 size 1472 gap 0 0%
GTCGTCCTTCTTCCCGTTGAGCTAATCGGTTTCGGTCGACCGCTACACCTGCTCCCCGTT
TCTCATCTTTATCCTCCCCCGAGTCAACGCAACATGGATGATTTTGACATGCTGAACGCT
CCCGCCGCTGGAAACGGCGTCGGCTCGGAGGAAGACCCTGCGGCCGCCTTCTTGGCCCAG
CAGGAGAGCGAAATCGCGGGGATCGAAAACGACGAAGGCTTCAGCATCCTGGACAGCGGA
GAGGTCCCCTCGTCGCTGGGAGACTCGCACGATGGTGCTGTCAACGGAGAGCTCCATGGG
GAAAGCAACGGTCCATCAGATGCTTATGCAGCAATTTCCAATGCAGACCGGCTGCAGGCC
GAACCTGAAAGCCTACGCAAGTGGAGGGAGGAGCAAAGTGAGAGGCTGGAGTTGCTAGAT
GCCAACTCTCGCACGCAGGAGGCAGAGTGGAAGGAGAAGGCTAAGGTTGAGCTGGAGGAG
TGGCACGCCAGGCAGAACGAGCAGCTGGAGAAAACCAAAACCAATAACAGGGTGCTGGAT
GAAGACTTCTACAAGCAGCCCTTCTCTGAGCTCATTGGTTATGTGGCGGCTGAGGAGGCC
ATGATTTCAGATCTGGATGAGAACAACCCCGGCACTGAGTGGGAGCGGGTGGCTCGGCTC
TGCGACTTCAACCCCAAGTCCAGCAAGCAGGCCAAAGACGTGTCCCGCATGCGCTCCGTC
CTCATCTCCCTGAAGCAGTCCCCACTCGTCCGCTAGGCAGCCAAGGCTGGGCGTTATTCC
ATATTACCCTCTATCACCACACACCAACCAACCCAACTACCGATGTCCCACCATCTGTAT
TCTAAAAAGACAAGGGGGCCTGTACCACCTCTGTCCATATCTATTTGCCATACACAGCCC
TGTTTTTTTTGTTTTTTTTGTTTTGTTTTTTTCCCCCGCAGTGGAAGGATATAGCCAGTG
GTCCCATCCCCATCTATCTCCTTCTGGCAGGGCTGTAGAGATTAGCCTTGAAGCACCAGC
TCACCGTTTTCTGCCCCCTGAAAGGTTTTTACCTGTGTTCACCTCTTCCACAGACCAGTC
AAGACCTTGTGATTCCTCCTCCTTGTTGTGTAAAGAGATCAAGTCCAGTTAGATCTTCAC
CAGGTCTCGCGGTCTGTGGTCTTGTGTAACACTTGTGTAAGGGTGGTGAGTTGGGACACT
AAAAGGGAAGGGTTGATGTTTGTTTGGGACGACAGCTACACTACAACCTGCTTTTCATGG
CCCCCAAACAATATCATTCCTGTAATGCTGTACTCTAACTCTTAACCTGTCAATCTTCTG
AATCTTTCATTGAACTTTGGGGGTTGATTGATGTTAAATGGATTTATTCACTTTTTGCCC
TCCAACATATCACCTCATGTTTTCCCATACTTATAAAAAAAAAAAAAACCCTCATACTTT
TGTTTGTTTTTTTTTTTTTTTGTTTTTTTTGT
>Unigene0009228 size 806 gap 0 0%
GTGTGATGTTGTGTTCTTCTCCATAAACTCCCTTTATACTTCCACTCAGATCCACCTTTA
TTGGCTCAAGTTTCATATGGCCTTCATTGCTCAAACTGACATCATAAAACTTAAGGTCAT
TTGCCATATCAAGTGACATAACAAATGGCTTCATATCAACATTGGTATCTTGTTTGTAGT
AAATGTCTTCACAGATGAAGTTGTTAGTTTTGGAGCGGAGTGCTAGGGTCCACAGACTGA
GGGTCAGTGTGTGGCTATTCTCTGTTTTCATCTGCTTCAGTGTTCCAATGGTATTACTAG
TAAAGGTCATAGCCCTACGGTTCAATGCAATATTCATGTTGTTTCTTGTGGTTGCATCGT
ATGCATGGCCCTTCAGAACACCATACAAAGAGGCTTCTGCAGCTGTGACTTTACCCTCGA
TATTCAGCTCTCCTCGGCTCTCTTCAGCCATTGCTTTGGTCGTGGAGGATAGAGATGCAC
CATTGTTGTCAATGGTGCCATTGAAGATATTCTCCACTGTTACAGAGCTGCACAGAATGC
TGTTGACTCCACTTGTGGTTAGACCATTTCTACCAACCATAACAGAAGCTTTGTGCAATC
CACGACCAGCGTCAAAGGTAAGGGAACCCTCAGAGTGTACCTTAAGCCCATTTGAATCCA
GGGATCCTGTGACAAGTGAGTATACCCTATTTGTGTCATCATCTGCCTGAGACTCAACTG
CAAGGCTAGCTATACGGCTGGACACACCAAGTTCAACTTTGTTGTTGAGTACTTTACCCA
TGCCTGTGGCTATAGCATGCCATTTT
>Unigene0009229 size 837 gap 0 0%
TGATGAGGGATGCCATACTACAACTCCAGATGGTGATTCCCTCTCTGAAAACTGATGTAT
CTGTCACTGGAACCCTTAAGAAGGATGAGGATGTGTTCATGGACTTAGAGACTATGATCA
ATCTCCCTGAGACATCCTACCAACAAAGAGCTTCACTCAAATACGATGATGACAAGCTTG
AGGTGGAACTGAAATCAGAGCTGAATTCAGAAATTCAGAAACTGATTCCAGATGTAGAGG
AGTATCATGGGCAGCTGCACCAGCTCATCAATGATATCCTGGACCAGAAAGTGGCAAGGA
CTGACATGAAACTCCGTCACATAGTCACCAAAGGAATTGAGGCAGGTAATATATGGCTGG
ACAAATTAACAGCACGCATCCCCTATCTTGCAAACTTGCGAAGTAAGAGGAGCATGTCAG
ATCTCACCCTGCCAGCTCTGCCTGAGAAACTGTTTCTGCAGTCTGACAGCTTGTTCCGAT
ACCAGTTCAACAAAGATAAGATGGCCATCTCTCTTCCTCTTCCACTTGGAGGCAAAAAGT
TGGAAGAACTGAACATCCCAACCACTTTGTCTATTCCCCACATAAATTTACCAGAAATAG
GTCTATATGTCCCTGCCAAAAAGTATCCCCTACCATCTATCACTATACCACCTTCTTTGG
ATTTCAATATACCCCTTCTTGGTCTGGCTGAAGCATCCACCAAGATCAACAGTAACTTCT
ACCAATGGGAAGGTTCCATCTCTGGAGGCAACAGCACTTTTGATGTCCCCAGCTACATTG
TGCAGTATAAGGCCATGGCTCAATCACCTCTCAAACTTGTATGACAATAGGTTGAGA
>Unigene0009347 size 1174 gap 0 0%
CCACCAGTTAATGAACCTGTCTACTTGTTTCTTTGAAACATGGCCAGATACGCAGGACTC
GCCGGTCTTTTCATGGCGGTGCTATCTTTGCGCGACGGTTCTTCTACTGAAACAACTCCG
GAAAACTTCGGCCTTGAAATACAGTGCGGAGAAGTCGAAGTGAAAATAACCGTAAAGCGA
CAGTTTTTCGAGGAGAGACTTGTTCCGTTCAAACCCGAGCATCTACGACTTGGAGCGAAC
TCAACGCAGGAGAGGTGCCGACCAGAGGGACGCACATCTGGCCGTGCAATGGTCATCTCT
GCAGGGCTGCGAGACTGTGGCACGGAGTCCAGTGTTCATGGAGAGTGGCTGGTGTATTCC
AACCAGCTGTTACTGTTTCCTGCTGTGGTTCCTACCTCCTCAGGCAGTGTAATAGTTAGA
GGAGAAACTACTGTCATACCTGTTGAGTGCCATTATAAGAGAAAGCAGACAGTGAATGCA
GAGCCATTAACCCCAACCTGGCTGCCCATGACATCCACTATCAGTGTCTTTGGCCTTCTG
CACTTCTCCCTTCGTACCATGGCAGATGACTGTATGTCCCTGCGTAGTTCTTCAGTGTAC
CAGCAGGGGGAAGCAGTGTTTTTGGAGGCCAGTGTGGAGGCCCCGCTGCACCCTGCTCTC
ACTGTATATGTGGACTACTGTGTTGCTACGCTGAAGCCTGACCCTCTCTCCTTGCCAAGC
TACAAGTTCATCACCAACCATGGATGTCTTGTGGACAGCGTACTACCGGGGTCTTCATCT
AAATTCCTCCATAGGATGCAAGGTAACAGACTGTGCTTCAGTTTCCAGGCCTTCCACTTC
AAGCAGGAGTCTGGGGAACAGATGTTCATCAGCTGCCACCTTAGGGCCACTCTGAAACAA
AACTCACAGAGCCACCTTTATAAAGCCTGCTTCTTCCATCGGCCCACGTTCAGCTGGCGT
GCCACAGAGGGAGACAATGCACTGTGTGAATGCTGTGATTCTGCTGACTGCTTAAGACAG
ACTGGAGGGGAGAATAGTGGCCACATAACTCAACCAGATACAGAAAAGAAGCATGAGGCT
GACACAACAGTTGGACCACTTCGCACCCTGCCACGCTCTCATTGGACAGGCCGTCTGTCA
GTCAATCACTAAAGAGCCTTTTTCCAACTGTACA
>Unigene0009384 size 297 gap 0 0%
GAAAAAGATCCCCAGAGAAAAGTATGTGGACCATATTAAGTTCTGCAGTAAATTTAAAGC
ACCATGCAGATTTCATGTTGTTGGCTGCGATACGTCTGTGGAGAAAGAAAAGATTCATGA
CCATGAGCGGCAATGTTCCTATGAACACCTCAACTTGCTTCTACATTTCATCATGGGCAT
CAAGGTGAGCCTGGAGAGCCTGCAGCCCCAGAGCCTGGAGGTCGCCAGCCACAAGCTGCA
GGAGCTCCACCAGTCCCTCAGGGACCTGGAGCAGAAGATGAGTCAGCTGGGTGGGGG
>Unigene0009385 size 1096 gap 0 0%
GGATTTTCCTAAGTAAGGGTTTGAGAAGTTAAGTGCACGTATAAGTGCATGTTTTATTCT
TTTTTTGTCTTGCCCAAGGGACCCTGAGAAGAGGTAATGGGAGGGGAACACATGCTGGTC
TTTCACCTTCCTGTCCAGATCTATCCTGTCAGTCCGGAGATCGAAGCTGGGACCTTTCAC
TCAGAGTGAGTGTTCGGAGTGTTCTGATTCTGTATTGTACCATCACATACACTTTTTAGG
ATGCAGCTAATCTGACAGGTCATGTCATCTTAGGTTTTTTTCATCAAAGATGGACGACTT
TTCCCATATACAGTTCGCCAAAACTTTTGCTGTCCTTGCTTTCATCTTGAATGATGATCT
GCAGTCCACTCTCCTCCTTTGACAGGTGAAAGTCATCAGTGTTGGTAGGCACCGCCAAAT
TGGGATTATTATTTGCTTGGTTCTTAATACAGGCGGTAGACAGAAACACAAGGAGGCTGA
GAGAGATCAAAACAAAGCTGACGCCAAGAATCACATGAATGGCGTCCCCACCATTGCTGT
GCATTGCTGCATGTACACCACAAATTGAGTTGTGGGTTCTGTTTCCTGGAAACAGTTCAG
CAAGTCCAAACGCACTGCACTGTGTCCATGGCTTGCAGCTTTTCTCTTTCGCATCAAAAT
AGGCATTATCAGGACATTCAGGGTGCTTTGTCAACTTTCCATCCACAGAAATGTCTGTCG
TGTTCAGTTTCTCCCCTGTGACAAATTTGTTTTCCTCACAAGCTGAACAGTCATTGTTGG
AGCACAGGAAACCAGGCGGACATGAACATTTTGCATCTCTGGTCGGCGTACATTTTTCTG
CATACTCATATGGGCATGTCTGGCATTTCTCACATCTGTCAAAGAATGTGTATTGATTCG
AGAAGTCGCCCTCATCACATGGGCTACAGAGAGTTTTCTTGTGCTCGGTACAGAACTCCT
TCCTATATTGACCTGGGGGACACATGTCACAGCATCTTTCTCCAGTGTACATCTGTTGAT
CACCACAGTCTTTAGCATATCCTGTAGCCCAAGTACCCAGGGTGTATAGAGCTACCAGCA
AACACTTCAACGGAAA
>Unigene0009405 size 202 gap 0 0%
TTGCTCGTTTACGATCATGAAGGCCACATCTGTCAGGTTGCTGCGCTTCAGCCTGTCACG
CAGGCCTTTAATATTGGAGGCCTGAGTGAGACAGAACTGTCAGCTGGCCTTCAGCAGAGC
CACCACCACCACATTTCCCAGCACCTGCTGCATGGGTGCCTGCCCCTTAATCTTCCAGTC
GGGGGCGGGTTTGCAGATCCTG
>Unigene0009447 size 1690 gap 0 0%
AATCCTCTGCAGATTGACCGGGCTGAGGAGCGCTCCATCTTCTCCAGTGTCCTAGATGAC
CTCGGGGTGGCCCAAGCCCCATGGAGGGCCCTTAGTTCTCTGGAAGATGCTTTTGCGTTT
GCCAACCAGGTGGGCTATCCCTGTCTGCTCCGCCCCTCCTATGTTCTCAGTGGCTCTGCA
ATGAACGTTGTGTACGGAGAAGAGGAGATGAAACGTTTCTTGGAGGAAGCGGCTCAGGTG
TCCCAGGAGCATCCTGTCGTCATCACCAAGTTCATCCGTGGTGCCAGGGAGGTAGAGGTG
GATGCTGTGGCCAAGGCTGGCAAGGTTCTGGTCCATGCCATAACAGAGCATGTGGAGGAT
GCTGGGGTACACTCAGGAGATGCCACACTAATGCTTCCAACCCAGACTATTAGCCAGGGG
GCGTTAGAAAAGGTTAAGACTGCCACGCGCAAAATTGCGCAAGCTTTTGAAATTTCGGGG
CCCTTTAACACTCAGTTTCTGGTTAAAGGCAATGATGTCATGGTGATAGAGTGTAATCTG
CGGGCATCACGCTCCTTCCCTTTTGTGTCAAAAACAATCGGTGTGGACTTTATCAATGTG
GCAACCAAAGTGATGGTGGGAGAGCCTTTGGATGAGGACAGCCTGCCCTCGCTGGAGAAA
CCCATCATTCCTGTAGACTATGTGGGCATCAAGGCGCCAATGTTCTCCTGGCCACGGCTG
AGGGATGCAGACCCTGTGCTTCGCTGTGAGATGGCCTCCACTGGAGAAGTGGCTTGTTTT
GGACCAAACATTTATTCAGCCTTCCTGAAAGCTATGCTCTCCACAGGCTTCAAGCTGCCA
CAGAAGGGCATCCTTATTGGGATTCAGCATTCGTTCCGACCCAATTTCCTGGCCACAGCA
CACCAACTTAAAGAGGAGGGTTTCAAGCTCTATGCTACTGAAGCCACTTCTGCCTGGCTG
TGCGCCAATGATGTGCCTGCCACTCCAGTCGCCTGGCCCACTGACAAGGGAGAAAACAGC
AGCTTGCCTAGCATTAAGAGATTGATCAGCGAGGGTCATATTGACCTGGTGGTCAACTTG
CCCAATAACAACACCCGCCACCTAAAAGACAACTTCCTCATCCGCAGAATGGCTGTTGAC
CATGGTGTTCCCCTCATCACCAATTACCAGGTGGTGAAGCTGTTTGCTGAAGCTATTCAC
TACGCAGGTGAACTTGACACTACGAGCCTATTCCATTACCGGCAGAAAGAGAGCCAACAA
AGAGGGGCCAGCCAGCAGAGCTAGAGCTCCCTTCCCCTGTCCCTCGTTCCCCTTTGGTTC
CCTTTGTAAAACAGCAGTATTAAGTGGCAGCACATTTTTGTAATATAGTTTGTTAAAAAT
CCTTCGTACCCGTTTTCCCATCCAATGCTGTCAAGAAGGTGTTTTAGTTATTTTGGTGGC
AAGACTTTCATCTGTCACGAAATATAATTAACAGCGTTTCATACCAGTATCTAGGCAAGG
CAAGGTAAGGTAAATTTATTTGGATAGCACAGAGGTCATTCAGTGTGCTTAACAGAAATG
AAAAGCATAAAAAATAGAAGTAAGAAGCATAACAAGAAAACAGTATAAAACAGAGCTTTT
TCATTACCTGGCAACACAAAAGTTGCATGTTAATATTTTAGAACCAAGCTAATAACTGAC
CAACAGTTGG
>Unigene0009449 size 1992 gap 0 0%
TGGTAGCAGAGGTCTCAACCAAGGAAACCAAAATTTTTGGAAAAGGAAACCCAATCAAAG
TGGTGGCCGTCGATTGTGGTATTAAACATAACATCATTCGCCTGCTGGTTAAGAGGGGTG
CAGAGGTTCATCTTGTACCATGGGACCAAGACTTGCTGAGTCTAGACTATGATGGCCTGT
TCATCTCCAATGGACCGGGAGATCCGTCTCTGGCCAAGACACTTGTCCAGAATGTCCGCG
AGGTGCTGGAAAGTGATCGTCCCCAGCCAGTGTTTGGAATCTGTATGGGAAACCAAATCA
CTGCTCTGGCTGCAGGTGCTAAGTCATATAAACTACCTATGGGCAACAGAGGCCAGAACC
AGCCAGTGCTGAATGTGATGACGGGCCAGGCCTTCATTACGGCGCAGAACCACGGCTACG
GAATAGACAGCGAGTCCCTGCCCCCAGGGTGGAGCCCGCTGTTCATTAACGCCAATGATG
GCACCAATGAGGGCATCATGCACAACACTAAACCTGTTTTCACGGCTCAGTTCCACCCGG
AGGCTAAAGGTGGTCCCACAGACACAGAGTTCCTCTTTGATACCTTCATATCCCTAATCA
AGAAAGGAAAGGATGCCAATCTAGTGTCTGTCATGCCCAAGAAACCCAACATCCCTCCCA
GAGCCAAGGTGTCAAAGGTGCTGGTACTGGGTTCTGGTGGTCTTTCTATTGGTCAGGCTG
GAGAGTTTGACTACTCGGGATCTCAGGCCGTCAAGGCCATGAAGGAGGAGAATCTAAAGA
CAGTGCTCATGAACCCAAACATAGCCTCGGTTCAGACCAATGAGGTGGGCACCAAGCAGG
CCGACTCAGTCTACTTCCTGCCTGTCACACCACAATTTGTAACTGAAGTCATCAAAACTG
AGCGTCCGGATGGCATCCTGCTCTCCATGGGTGGACAGACTGCACTCAACTGTGGAGTGG
AATTGTTCCAGCGTGGCATCCTGGAGAAGTACGGGGTGAAGGTCCTTGGAACCCCGGTGG
AGTCCATCATGGCTACAGAGGACAGACAGCTTTTTGCTGACAAACTGATGGAAATCAATG
AGAAGATTGCTCCCAGTATCGCTGTTGAGTCGGTGTCTGATGCCTTGAAAGCAGCAGAGC
AGATAGGCTACCCAGTGATGTTACGATCAGCCTATGCCCTGGGAGGTCTGGGCTCTGGTC
TCTGTGCCAACAAAGAAAAGCTAGAGGAAACCGCCCACAAGGCTCTGGCCATGAGCAGTC
AGATCCTAGTGGAGAAGTCTTTACTGGGCTGGAAGGAGGTGGAATATGAGGTGGTGAGAG
ACGTGGCTGATAACTGTGTCACTGTCTGCAACATGGAGAACTTCGACCCACTGGGCATTC
ACACAGGTGACTCTATAGTGGTGGCACCAAGCCAGACATTGTCCAACGAGGAGTACCACA
TGCTCCGTGAGACGGCTATCAAAGTGGTCCGTCACCTTGGCATTGTAGGTGAATGCAACA
TCCAGTACGCCCTGCACCCATCATCCTTGGAGTACTGCATCATTGAGGTTAACGCCCGGC
TCTCCAGAAGCTCAGCTCTGGCATCCAAAGCCACTGGGTACCCCTTAGCGTTTGTAGCTG
CTAAGCTGGCTCTGGGAATCCCCCTACCAGAGATAAAGAATGCTGTATCGGAGAAGACCA
CAGCCTGCTTTGAGCCGAGTCTAGACTACATCGTCACCAAGATCCCCCGCTGGGACCTGG
ACCGCTTTCAGGGCATGTCCCGTGAAATAGGCAGTGCCATGAAGAGCGTTGGAGAGGTGA
TGGCAGTGGGCCGGACCTTTGAGGAGAGTGTGCAGAAGGCCCTGAGGATGTGTCATCCAT
CAGTGGATGGCTTTGTGCCCCGGCTGCCACTCAAGAAAGCCTGGGCTGACACCCAGGACC
TGCAACAGGAGCTGGCTGTGCCCTCCAGCACCCGCATCTTCGCCCTCGCCAAGGCCCTCG
AAAGGGGTGGGG
>Unigene0009527 size 674 gap 0 0%
GTCACCCTGCAGGGTTTGCTCTTCGCCTGTAAGTACAAGGTCCTCCTGCAGCCGGTCAGC
AAGAGGAGCCGGCCTCTGGCAGAGAGCACCAGCTTCTTCACCCCCTCCTGCGCCACCATC
CAGGCCAAGAGTCCCAAGTCCATCCCCTGCCCCGGAGAAACAGGATGGTAACGTGCTGGT
GGTGTCAGGCCTGCACCCTGCCAGTCTGTACAGGCTGGAGATCCAGCCAATCACAGCAGA
GGGCGAAGGTCCTGCAACCAGCCGCACCTTCCAGACTCCTGGGTACCAGAGCGCCCGCAA
GCACAGATCCAGGCTGAGGAAGCATCACCACAAGCAGCCAATCACAGAGAGGCACTGAGC
CCGGACAGCCAATCAGCCTGCATGAACCAAGTCCCCCCAACCTCAGGACGATCGATAATC
CCCAGAGCCGTGATCAATAACGACCGAGTGCAGCGTCACCAGCCTCGATTCTCCCACAAC
AACTGGCAACACGTCCCGACGTCAGTGAAACCACCACCGACACGACTGGCAACCCTTGCT
GGCCTCGTGTGTGAAGACCCAACATCACCAACATGGTCTCAGTGACTGACACGAGCAACA
CAGTCAATGAGTTTTAATAAAACACAGGTCATCCATCCACTGCATCACCCTGAGGGAGAG
AGAGAGAGAGAGAG
>Unigene0009541 size 734 gap 0 0%
CGACCCTTTTCTTCTCCTCCTCCTCCTAGCGTGTCATTGGTTTCCTCCTCAGGGGAGCCA
GCCTGGTGGTGATGCCAGTGACCCTGCCCTCCATCACGGCTTTGGCTCCTCTCCCCTCTC
CTCTCTTTCGTCTGGGCACCATCAGTGTTGTGATCTCTGCTCCTGCTGTGATGGATGTGG
TGCCTTCCGCCCCGGCCGTCGCCTCCATCTCTGCTCTCCCCATTTCTGTCGCGGTGGCGG
TGGTGCTTCCTGGCGTGTGTGTGGAAGTTGTCTCCCACCCCATCCTGCCGGGGATCCCCT
GCCTCCTCCCGCCCTCCTTCAGGAGTCCTGCTGGGTTTGTCGCCGTTTCTGGCCTCCACC
ACGAGCGGTCGGTCCAGGTGGGTCTTCATGTCGGGATGCAGGTGGAGGGCAGAGGTCACG
CGGAGGCGCTCCTCTGGGTCCAGCTCGTTGAACAGGGCCTCGCTGCTCGCCCTCATGTTG
TGTCTCCTCAGCTGATTGGTCCTTTGCTCCCACACTGACATGGTTTTTGCTGACCGCTGC
TGCTCCTTAGGTGACTGAATGCTGTTGATGGACGACCTGCGAGAGAGTGCATCTCGATTT
TGCTTTACAAAAGCAGCGATCGAGATGTTGGCTGCTGAGATCGGGCTGACTTCCTTCACC
TCCAGAGCCTTCTGCAGGGCTAGCTTCTTATTAGCTGCCTCCTCCTGCTCCTCTTCATCC
TTAGTCAGCTCCTG
>Unigene0009542 size 277 gap 0 0%
AGCAATGGCCAAGAAGACATTCAGGAGGGTGTAGTTTCCAAAGAGTGTGAGGACGATGAA
GTAGACTGAGGAGAACATGCCGCTGTGAACGCCTCCTTGAGACTCGATCCCGTGGTACAT
GACGGCGTTCCAGTCCTCGCCAGTCAGAATCTGGAACACTGTGAGGATGGCTGCTGGGAA
GGTATCAAAGTTTGTCGTAGGCGTCTCATGTTCAAAGTTAAACTGTCCTCCAAAGAGCTG
CATGCCCAGCAGAGCAAAGACCACGATGAAGAGGAAG
>Unigene0009558 size 433 gap 0 0%
TTGGCAATGTCCAGGAACTTCACATTCGACAGCATGCCTTTCAATCAACCATGCCGGAAA
AGTTTCATGCTCTCACTGCTCAGACTCAACAAGTCCTCCCCAGTCTCAGCCCCCAGAAGC
CAGCAGCTGCCTCCACTCCTGTTTCAACTCGGACCATTCCTCTGGAATTAAGCCAGGCCA
ACCCATCATTCAAAAGAGGGCGGATTAAGCACCTTGATGTGGTGACACTCCTAAGGAGAA
TACCTCCTCCTCTGGGTTTTGGAAAGTTTTGTCCTCATCGTATTGCGTGTAAGAGGCTGG
TCTCCATGAACATGCCTCTCAACAGTGATGGGACAGTCACCTTCAACGCCACCCTCTTTG
CCCTTGTTAGAACTGCACTGAAAATAAAGACAGAAGGTAATTTTGAAAAAGCCAACGAGG
AGCTGAGGGCGAT
>Unigene0009562 size 471 gap 0 0%
CTCCCCTGCCCTCCTCACTCCCAAGCCCTCCAGGGACGGGACCCTGTCATGTTCCACTGA
CTAGCCCCTCCCGACCGTCGAATGACAAGTGTGCATCCGAGGGCGGGGCTTGCCTCAGTC
TCTCATAATTGGCTGCTGGATGGAATTAAGGTGAATGGAACACATGCCCAAGGAGCAGGA
CCCTAACCCATCAGAGGGAGAAGAGAAACGGTGGCTCGATGGCCCGAAAAGGAAGAGGAA
GAACAGCCAATGTTCGGTGAAAAGTATGACTGGGTACATCCCCAGCTACCTCGAAAAGGA
TGAGCCATGTGTGGTGTGTGGCGACAAGGCCACAGGGTACCACTACCGCTGCATTACATG
CGAGGGCTGCAAGGGTTTTTTCCGCAGGACCATTCAAAAGAACCTCCACCCATCCTACTC
CTGCAAGTACGATTGCTGCTGCATCATTGACAAGATCACCCGCAACCAGTG
>Unigene0009593 size 363 gap 0 0%
AGAGAGGGAGAGAGACAGAGAGAGGGAGAGACAGCAAGCCCAAAATGGACATGGCTAACC
TATTCAAACATTTCTTTCGAATTGGGAAGGTGAAAAGCAGAAAGGGGGGGATGAGAGACA
CAGCGTCCAACTCTGACACAGACATGTATGCAGATAACGGCGAGCGGCTGTACGACCTCA
ACCTGCCTGCCCTGGTCAAGTTCAGCTACTCAGCTGAGCGTGAGGATGAGCTGTCTCTGG
TGAAAGGCACCCGGGTGGTGGTGATGGAGAAGTGCAGTGACGGCTGGTGGCGTGGCAGCT
ACAACGGACGATCGGGCTGGTTCCCGTCCAACTACGTGACGGAGGATGTGGATGGGACGG
CGG
>Unigene0009608 size 231 gap 0 0%
AGGGCTTTGCTCTTGGCTCTGACGTTGTCCGAATCATAGTGTTTCTGCTGGATCATTGTC
TGGGCCAGTTTCTCCACCTGCTCCACCTGGTCCACCTGAGCCTCCAGAGACTCCTCAAAC
TGAGTCTGTTTCCTCTGCAGAGTCTCCACCTCCGTCACCGAGCTCCCCAGGTCCTGATTG
GACAGGAAGGCCTCCTTGTTGCTGAGCCAGCTCTCACACTGCTCCACAGAG
>Unigene0009652 size 552 gap 0 0%
AGGAAGTGTTGAGAGACGGACGAATGCTTTGTTTCAGTCTTTTCATGGGATTTGCATCAT
GGCCTTCAGCTCCATGTTGTTGGGTGGAACGATGCGGCCGCCATACTGGAACGTCTTCTT
CAGGTTCTGCTCGCAAGCTTTAGCTATGCCCTGATACTGTGCCCCAGCGCTGCGAGAGGC
CTGCTGCAGGTATTTGAGTAGGAAAGGCTTGAGCACTTCAGAGCAGCGGTGATATGCAGT
CAGTATGTAGAGCAGCCTCCAGCCTCGTTGGCAACTATCAGGTTTGGAGCTGGTGTTAGC
TGTGAGCTGCTTGAGGAGCTGGCAGTAAGCCTCATCCCTCATCAAGGTGAACTCTCCTAT
GAGCTTGAGGAAAGTGCTGATCACTTCTTGTTCTGTCAGTCCCCTCAATGGCCAATCACC
CATGAAACGCATCGCAGACAGGAAGAGATCAGCTGCTACTCTGTTCATGGCTGGATCAGT
GAACTCTATAAGAGACTCAGTCAGAGGAGTCTTAGAGAACTTGATCATTTCAATGGGCTC
CCTGGAATCTCG
>Unigene0009675 size 608 gap 0 0%
AAAAAAAAAAAAAAAAAAAAAACGCAGAAACAGAAGCGGATGAGAATGCTGCATAGCTGG
ATTCCATTTAAAGCAATGCCATCATCAGAAAGACACACAGGAGCGAGACAAACCTAATTA
CTGTACATGATCAGACTCGACTGTTTGTTCACAACACACTCCATAGCTTCCTCTTGCTGA
TTCAGAGCAGAGAGCTCCACAGACAGAAACCAAACGCTCTCTGCTTTTTTTTTTTTTTCA
GTATTGTCAGAGGGTCTGAGTTCACACGTGCGTGTCGCTGGGCTCGCTGGCCAAGCTCCC
CCCCCGCAGGTAGATTGCCGAACTGGACTTGGGCCGGCTCTGACTGTGACCTTGACCACG
GGTGGACCCATTGTTGTTGACCTCGGGCCCCCTGGTGTCTGTGGAGATGACCCATGTGGT
GGGTCGCCACTTCTTGAGGGAATAAGGCGTCTTGACGCGCTTCTTGATCTTATCTCCCGT
CCCCAAGGCTCCGTCTGGCTGCACTAAGCCCTCCCCTGGAACACAGGAAGGGACAGAGAT
CAGTATCCCGTGGCAACGTTTTACACCAGCCTACACGAAACATATTCAGTGCCAGCCTTG
TGTAGGGG
>Unigene0009718 size 866 gap 0 0%
CGATGCGGCTGTACAGTGTAGTTCCGTTAACGACGTAAACAAAGGTCTTTAGCTGCATTT
AACTTGCTGGTTTTTACTTCAACTGTGTGGGAAACTTTAATCATCTGATCAGCTGATGTA
ACGTTAGTTGTTGAATTTTAACTCACGCAGTTTAACTGCAGCTCAGTGTGGTTATGGTTA
GTGGTTAACGCTGTCAGAGGTTGCTAGGTTAGTCACTCAACTGTTAGCTAACTTGGAAGA
AAGTTAAGTGTCCACGCAGTCCGTACTCTGCCAGGTAGTTAATAACAAGACTTGATTGTC
ACTTCCAAGCAGATGGAGGCTTCTCTGGGATCTCTGCAGAATCCTGATCTGAGCTCCGTC
CTGTCGTCGTGTGAGCCAGAGCTCCAGGAGCTGATGCGACAGATTGACATAATGATCAAT
CATCAGAAGAGGGAGTGGGAGGCTGAGACTCGGGCCATGCAGCTCAGGCTGAAAAGTAGA
GAAGAGGAGCTGTTGACTGCCAGGGGCCTCATTGAGCGGAGAGACCTGGAGGTCCGGTTG
CTCCACAAGCAGCTAGAAGATGTCCAGACTGATCGACAAGAGTTAGTTGCCAAGTATGAA
CAACAAGTGCAGAAACTCCGTGAAGAGGAATATCATCAGCGCTCTGCAGAGTGGGACCAG
CAACACATCCAGTACCAGAAACAGCTGACAGCACTGGAGGCCCAGAATAAGAGCCTGACC
GATGAGCTCACACACGTTAAATCCCAGTGGGCATCGTGGAGAACGGAGAGGGAGCACAGG
GAGTGCTGTTCAGAGGTGCAGAGTCTGCGTACTCAGCTGGAGAAGACGCAGGGCAGCCTG
CGCTCACGGGAGATTGAACTGGAGCG
>Unigene0009719 size 1231 gap 0 0%
GGAGGAAGAGGAGGAGGATGGTGATGAATGAATGTCTTGGGCCTGGCTGCTGGGCCGGTC
TGTGGGGGACCGGGACAGGGTCTGCAGCTCTTTAAAGAGCCTCTGGATCTCTCCCTCATG
GCGAGTGGTGTTCTCCTGCAGCTTAGATTTTGAGGCCTGCATCTCCTGCAGGTATTCGTG
ATGCCTGGTATCTTCACTCCTGCAGATAAAACAAGTAGGTGCATGAAGGTTTAGATTCTT
GATCTTTTGTGTGTCTCTGTATATGGCACCTACCGGTCCTGAGCAGGCTGTGGTCGGTCC
GTTATAGCGTGGCTGAGCAGGGCCCGTTCATACTTATCCTGGCTGGACCCCCCATTCTGG
GCACACAGGTCGCTGAGGGCCTGCCTTAGCTTTTGATTCTCTTGTTCCAGGCTGCTCAGG
CAGGACACATAACTCTCCCTCAGGGATGGAAGTGAAAGGTCCCCCCACTTGGGTGACTGA
GACTCCAGTCTATGCAGCAGACCCTTCAGATGGTGGTTCTCAGTCTGTAGAGTCTCCAGC
TGCGCCTGAGTCATTTTAAGCTCAGCTGCTTTCTGCTCTGCTCGCTCCACCTCGCCGCGA
AGCTGCTGCCTGACGCTGGAGGAAGAGCCATCCAGCGAGGCGATGGTGAGGTCGCGCTGG
TGCAGCTCGCTGGTCAGCTTTGACACTTCCTTCCTCATCCCCTCCACCTCACCCCTGTGA
GTCTGCTGGGCCCTCTGAAGCTCCTCTCTGAGCTTTTTCATTTCAGCAGCACAGGAGTCA
TACTCTGCTTTTATGCTTCTCAGATCCTGTTCTGTCTTTGAGTGGTCGGCTCTCTGTCGG
TTCACCTTATCCAGTCTCTCTTTGAGACATGCCAGTTCAGCCTTGAGATGAACCTCACAT
GCTTGGGCACAGTGAAGCTTGGCTGCAGTTCTCTCCAGATCTTGTCTCAGCGTCTCTACA
CCAGCACAGCCCTGCGCTGCTAAAAGGTCCTCCAGAGAGCGAATGACTTGATCTTTAGCT
TGCAGGACCTGGTCGAGTCTCGCAGCTTCATTACGAAGCCTCTGGCGTTCGAAACTGGCT
CTTCGCACAAACGTATCCTGAGAGTCCAGCGTGGCGTGAAGTTCCTCCCGTTCCACTGAC
AACACCTGCTGCTCTCTCTGATACTGTCCCAGACACATCTCCAGCGGTCGGATTCGCTCC
AGTTCAAGCTCCCGTGAGTGCAGGCTGCCCT
>Unigene0009731 size 532 gap 0 0%
AAGTAGGAAGTGAAGATAAGTTATGACAGAAGAGACATTTCACTGCTGTAGCTAGTTGAA
TCCCGATAACTTTCCATCGTATGAAGACAGGAAGAACCGCTAGCTTAACGAACGATAGCT
AACACGGAGCCCGAAAATGCACTCTGCACGGAAACGTCGAGGCAACAAGACACAACAAAA
TAGAACTGGATACTGGACTTTGGAAGGCCTATTGTCATGATCATTCTTCCTCTGGAATGG
TTTCCCCTGAACAAGCCCAGTGCTGGAGACTATTTCCACATGGCCTACAACGTCATAACA
CCATTCCTAATGCTCAAGCTGATTGAGCGCAGTCCCAGTGCGCTGCCTCGCTCAGCGGTC
TACCTCTGCATCATCACTTTTGTCATGGGAGCCAGCATTCACCTGGTGGGAGACTCCATC
AACCACAGGCTCATCCTGAGCGGCTACCAGCTCCACCTGTCAGTCAGAGAGAACCCCATC
ATCAAAGACCTGAAACCTGCGTCACTGATTGACTCTTTTGAGCTGCTGTATT
>Unigene0009805 size 208 gap 0 0%
GGCCGTTTGGTTGGCTGGGGGGCTCCCAGCTCACCTGGACAAAGGTAGGAGACAGAGCCT
CCACTCGGAGAGACTCCACCCTGCTGGGAACCTGGCGGTCACGTTTGGTGGTGATCCTCA
GGGGGGCGGAGCTCTCTCCTGGTCCCACGTCATTGTAGGCGATGACTCTGAAGCTGTAGC
TCTCCTCTGGTTTCAGGTTGGAAACTGT
>Unigene0009824 size 2167 gap 0 0%
GTTTTTGAATACAAGGCGCCAGCGGCTGCGGCACCATCACAACCATCAGGCCCAAAGGGA
TGCCAGCTTCGGAGCCGGTCCTGCTGGGTCGGAAACGCGCCCTGCCCTCCTGCCCGAACC
CGCTGTTCCTCCGGTGGCTCACCGAGCTCCGGGACGAGGCGAGAGAGAAGGGGCTGAAGA
TCCAGTACACCTACCAGAAGGCCATCAGCTCTTTGAACAAGTATCCACTACCGCTGCAAA
ACGCCAAAGAGGCAAAGATCCTCCAAAACTTTGGAGACGGGATCTGTAAAATACTGGATG
AAAAACTACAACGACACTTAAGAGAGAACGGTCCAGACGCTCCTATTCACTCTCTCCCTA
AAGGGGCGTCCCCTCCTGCCAGACTAGACAACAACAGCCTGGCTCCATCCAGGAAGAAGA
ATGCCGCAGGGGATCAAGGGAAGGATAAAGGAGGAGGAGGAAGGAGGAAGAAGAGGGAGT
ACGTGCCTCAGAAGAGGTCTGGGGGTTATGCTGTACTGCTCACGCTTTACAGACAGTCAC
AGATCCCAGGGAGTAAAGGTTACATGTTTAAGCTGGAGCTACAAGCTGAAGCTCAGCTCC
TCTGTGACAAATCTTTTAGTGTGCCAGATCTGGGCAGTAAGTACACGGCCTGGTCCTCAG
TCAGCACCCTGATCCAGAAGAACCTGGTGATAAAGACCCACAATCCTGCGAGGTATTCTC
TGACTGAGGAGGGTCTGGCTTTGGCCGAGCGACTGGAGTCGGCAGAACAAGGGGCTAAAG
ACCAATCAGAGGGGGACAGAGTGGAGGTCAGGAGCGAAGGAGAGGAGGAGGCGGCGGCGG
AGGAGGAGGGTGGTGGTCCTGGAGTTGTGGACCTTACTGGTAGCGATGAAGACGAAGAAG
AGAAGGAGGAGGACAGAATACACTCCACAAGGAGCTCGGCCTGTGTCTCTGAGCCTGGGA
GGGAGGTGGATGTGGTGGGTTCAGATTCACAGACCACAAGCAGGAAGCCGAATGGAGGAT
GTCTTCTACCTGGAACCTATGAAATTATACTCTGTGTGGACTTCATTGAAACTACTGGCG
GCAGCAGCCACCGTAAGCAGGAGCTGGTCAAAGAGCTTCAGAGAAACGGAGTGAACTTCG
ATGTCAGGAAACTAAACGTCGGAGACTTCCTGTGGGTGGCTCGGGAGAAGGTGGCACCTG
TCCCAGGTCAGCTGCGAGCCCCCACAGGCAGGGAGCTGGTCCTTGATTACATCATCGAGA
GGAAGAGGATGGACGACCTGTGTGGTAGCATCATCGATGGACGCTTCAGGGAACAGAAGT
TTCGACTGAAGAGGTGTGGTCTCCGTCGGCCCGTCTATCTGGTGGAAGAGTGTGGGACGA
TCGCCTCCCACCTGAGTTTACCTGAAGCTACGCTGCAGCAGGCCATAGTCAACACACAGG
TGGTTGACGGCTTCTTTGTGAAGAGGGTCCAGGACGTGAGGGAGTCTGCAGCCTACCTCA
CCGTCATGACTCGATACCTGACTAAACTATACCAGGACCGCACGTTGATCTGTCGCTCCA
GACAGCTGGAGGGTGATGAAGGCAGTGATGAGGAGGAGAGAGGCGCCCCCTCCTGCTCTC
TCATTTCTTTTGCAGAGTTCAACTATGGTGCAGTGAAAAACAAGTGTCAGACAGTGAGAG
AAGTGTTTGCCAGACAGTTGATGCAGATTAGCGGTTTGTCTGGAGACAAAGCAGCAGCTA
TACTGGATCAATACAGCACCCCACACAGTCTTCTGACCGCCTACGAACATTGTGCAAGCG
AAGCAGAGAAGGAGAAACTCCTCTCTTCCATCCGATACGGGAAGCTCAAAAGAAACCTTG
GCCCAGCTCTGAGCAGAACAGTTTATCAGCTGTACTGTACACAAGGACCTCTGTCATAAA
CACACACAATCATGGATGAACACTTTGTTTCACCCATTCAGATATTATCTGCACAAACTC
ACGCTCACTCACCCTGTAATGTGATTATAACATTTCATCATTAATTTCCAGTTCCTCATT
TACTTGAACAGAATCACTGCACGGTTTTCTACATGTTTATGTAAATGTAAAGATGCTGCT
ATTTTTGTGTACTTTAAAATATTATTAATGAAAACTTGTATGTAGAATTTCACAAACGTG
TCCCGAT
>Unigene0009848 size 294 gap 0 0%
AGTCGGTCCAGAACATCAGGTGAGCACTGTCCCTTGGGTCCAGCACCAGGCCTCGGGGAT
TGGTGACATTTTCACTAACTAATACAGTCCGATGGGTGCCATCCAGCTTAGACACTTCAA
TAGTCTCCAAGACGTAGTCAGTCCAGTATAGGTTCCTGCCCACCCAGTCCACAGCGAGGC
TTTCTGTCACAGTCACTCCACTGTCAAATATCACAGTCCTATCACTGCCATTTTTGTGAG
CACTCCAGATTCTGTCCTGGCTGGTATCAGACCAGTATACACGGTCGGTGACCG
>Unigene0009861 size 1393 gap 0 0%
TTGTTCATGGTCTCTCTTCCATTCTCAATATGTACAAGTCTGGGCTGCTTTTTTAAGGTT
AGACATTGCAGATGGATAACGCTGTCATAGATGGAAAATGGAAGAGAGACCATGAACAAG
GACAGCATGGTCTGCATCAACAAGGCAAAACACTAGTGATGTCCATGACACGTACTCGGC
CTCCATCTGCCCTTCACCCCCTACATCATAATGGTGGAGGTGATGTCAGAAGACTTTGAT
GTGACTGAGCTTCTCCTGAATGAGATTTCCGACAAATCTCTGCTGGGGGGGAAGTGAATC
CTAGGCACCCACTTACTCAGCATCTGCAGGGCCCGTTTCATGAACTTCTGTCCAACAAAG
GCGTATATGATGGGATTCAGGCAGCAGTGAGTGTAAGCGAAGGTCTCAGTCACTGTTATT
GCCAGCTTTATGTCTCTGTAGAATTTGCATTCGTTTGGCAGGTGACCCTCTCTCTGCATA
AACTGCAAGAAAATGGAAATGTTAAAAGGGGCCCAGAAGATGAAAAAGACGACCACTATA
GAGACGATCAGCTTGACAACGCGGTGCTTCTTTGCAGTCTTCATGTTAACCAGCCTAGGG
ATGATCTTGGAGTAGCAACCCACCATCACCACCAAGGGAAGCAGGAGACCCAGCATGTTC
GTCACGAAGACGTTGTAAAATTTCCAAGCTCTGTTATCCGGGGCGTAGATGCAGACCAGC
CCATAGAGGTCTCCTGAGACCTCTGTGAAGATCATAAGAGGCAGGGAGACGCACAAACTC
AGCAGCCACACAAACGCGCTCAGGGTAAGCCCTGCCCTCAGAGTGCGGTACCGCGCCACC
TTGTGGGTGTGCATGATGACCATGTAGCGGTCCAGCGTCATGACGATCATGAAGAAGATG
CTGCTGAAGAAGCCGGTGTGGTGGCAGCCGGAGATGAAGCGGCACATGAACTCCCCGAAG
GTCCACCTGCTGACCGCGGAGTAGTGGGCGTAGAAGGGCATGGTGAGAGCGAAGAGGAGG
TCGGAGACAGCCAGGTTGAAGAGGCACATGTCTGTCAAGTTGGTCTGGTTGCGGTGTTTC
ACCAGGACGCACACCACAAGACCATTGCCTAGAAAGCCGAGGACGAAAACCATGCTGTAG
AGAGCGGGCAGAAACACACTGGCAAAAGCCTTCAGGTCCAGCTCGTTGCAAGGAGTGAAG
AATGAAGTGTCTTCGCTGTAGTATAATGAATAATCATAGGCTGTGGCGTCGGTGGTGTTT
GTCCCATTATCTGACATGGTGAGATGATGGTGCCTTTTCTCCCGTCAGTTAATCAGTTGC
TGCACCTCAAGGCTTCCTTTTCTCCTTTGTCTGGGTCTTTTTGAGCACGGTGTCCTCAAA
TGCACACTTGTGA
>Unigene0009933 size 222 gap 0 0%
GTGTGTGCGTGTGTGTGTGTGCATATATCTGTGCTTTTATATGTGTAAATGTTTGTCTAA
TCGAGATCAATACAAAGCAGTTTTCCTGATCAGTATTTCCAGTTTGGTAGTGATCAGTAT
ATCAGGGCTGTTTCTTATCCCAGTTCTGGGTCTCACCGGATTCCACCTGTACCTGGTGTC
CAGAGGGCGCACCACAAATGAACAAGTAACTGGGAAGTTTCA
>Unigene0010143 size 375 gap 0 0%
AGAGAGCACACCATGACTGCCTAGCAGAGAGAGCGAGCAAGAGAGACGGGGAGTGTGCTC
TCCTACCTCCAACTGAGGTTCAGCCGATTCCTACACTAGTCGACCCTCTGATTCCGACCT
GTCCCTGGAGGAGGACCAGGAGGCGTCTCGGCGTGAAGCCGAGCGCCAGGCTCAGCTGCA
GCTGGAAAGAGCCAAGTCTAAACCAGTAGCATTTGCAGTGAAAACCAATGTGAGTTACTG
TGGAGCCCTTGCTGCTGCTTTCTGCTCTTGTTTTATCCTCATAGCTTCAAGTTTGACTGG
GCTTGGGATGAAAGTGATGTCTGCCCCTTCCTTCACCAGCCGACCAATCCACCAATCATT
GTTGTATTTCTCTTT
>Unigene0010167 size 702 gap 0 0%
GCTGGTGGTGGCTGGGGTGCTCTCCACGCTGCCCAGCTGGCTGGTGATGGTGACGGTGTA
GGTGGTGGATCCCTCTAGGCCGCTCAGCTGCTGCTCCGCTGCGTTTCCAGACACCGTGAC
CCTGACCTCTGAACCTGTACCCGAGCCATAAACGATGGCGTACTTATCGATGGCAGCCAA
CGCTGGACGCCACAGTAACAAGGCCTTGGTGTCGGTGACGTTTACGGCCCGGAGGTCTGT
AGGCCGGTCAGGAAGTGTCGCGGCGAAGTCTTTGACTGGATCGCTCTCATCCAGTCCGAG
GATGGAGATGACGCTGACCTCGTAAGTAGAACCGGGAGAGAGCTTCGACAGGTTGAGGGT
GGACTCCTCCGAGTCCAGGGACACCGACACCGGCTCACCTTCCTCAGTGTGGGTGTAGGT
GACTTTGAAACCACTGATGGGACTCTTTGGTTTGGTCCAGGACACTGTCAGAGAGTTTTC
TGTTATCTCACTGAAGACGATGTTGGTTGGAGGCTCTGGGCCGGGAACCGCCTGGGTGGT
TGCTGGTTCGCTCTGACTCGTGCCCTTCTCTGCCACGAGGATGATGTCATACAAATGCCC
TGCCTCCAGCTGCTGGATGTGGGCGGAGTCTTGGTCAGCTGGGACGGTCATTTCTTCACT
CCTCCCTGCTCCGTTGCTGGGCGTGATGGTCAAACGGTACCT
>Unigene0010194 size 242 gap 0 0%
GTACAAGTCCTCCGGCGGCCCCTCTGTCTTCCAGAAGCCTGTCAAGTTCCAAGTGGACAT
TGCCTTCTCTGAGGGAGAGAGGGAGCGAGAGAGGGAACGAGCAGAGAGGGAAGGAAGAAG
GGAGATTGGCATCTACAGCGTCACCTTCACTCTAATAGCAGGTCCCAGTCGCAGATTCAA
AAGAGGGCTGATCATGAGTACTCAGGAGCTGAGCCTGAATGGTTTCCACCACTCTTTTGA
AT
>Unigene0010210 size 631 gap 0 0%
CTGGTCTGCAAGACTTACCGGGCAAATCGAAAGTTAGAGGGACAGACGAGAAGAGCCATG
GAGATGCAAGATATCATCGTGGACAAAGAAAGAACCAAAGAAGATGAAGGAGCAACCGAT
TCAGTGCTGGATGCCAAAACTGAAGCTTCAGAGGAAGCAGAACAATTCCATTACTCTAAA
CTACGAAGTAGACCTGAGGACATCTATTCAGAGGCTTCTTTCATTGGCTCTCCAACTAAA
GCAGGGAAGCAGACTGAGGGAAGTGCACGTCTGTACCGTGCTGGGTGTGTATTCCTCACC
ATATTCTCCCTGGTCCTGCTGCTGGTCGTCATTATCCTCAGTGTGAAACTCCAAACTGGA
TCCGCAGCCTGCCCACAGAGACAGGAAGCAGCAGAGCAAAAGAGTGCTCCAGTCTGCGAC
AACAAGCAATGCCAGACCTTCATTCAATCCCATCTTCTCGGCTGCCAGCAGTGCGCAGAC
GGGTGGCTGACTCTTGGACGGTCATGTTTTTACCTGTCCACCTTCAGGCTGAGCTGGGAC
AAGAGCCAGATGAACTGCACCGCTAGAGGAGGATCTCTGGCTGTCATCACCAGCCAGAGC
ATTCAGGAATTTCTGACTAAGGAAGGGAAAC
>Unigene0010240 size 340 gap 0 0%
TCCATTTGCCAGTGGGTGCGAGCCATGTATGTCTATCACTTTGTGGCCAGGGCTGTGGAA
CCTAAAAGGAAAGCTCTGCAGGAAGCCCAGGAGGACTTAGCAGCAACCCAGTGCATCCTG
GATGATGCCAACAAAAAGCTGGCAGCAGTGGAGGGTGGCATTGCAACTTTACAGGCCAAG
TACCAGGACTGTCTTGCTAAGAAAGACGAGCTGGACAACAAGTATCAACTGTGTGAGGCT
CGCCTTGTCCGAGCAGACAAGGTCAGAAGGAGGGATAAGATAAAACAGGGAAGGAGGGAA
ATTAAGTATTACAGCAGACCAGAGAGGTGGTTAGGAACAG
>Unigene0010252 size 3069 gap 0 0%
AAAAAAAAAAAAAAAAGAAAAACACTTGTGCAAAAAACTGTGTGATGCAGGCAGGTGGAG
GCTTTGACAACCAGCTTCTGAGTGTTGTCATTTAGTACAGGTACAAACAACTTTGCACTT
GACATACTAAGAGGACCTGGTTTGTTTTAAGCAAACTGAGGCCTTTAGGATTCAGCACTT
CAGAGCTAACAATAAACCAGCCACATTTGGATGATTTTAGTGTCTTAAGGTCTTTCCGCT
GAAGGTCACTTTGACCATCTGAACTGAAATCTTTACACATCGAAGATAAAAAATAGCGGC
AGTGGCCTCCTGGAAAATACAGCAGTCCTATTCAGTGGCAGGGAGTTTTGAGTAGCAGTG
ACTTCCACATCCAAGCGAAAGCTTAAATGCAAAAGGAAACTACTTTACAGATTTCTATTT
TATTTAATGCTACACATGAGGCCCAGAGACATAGCAGCTGGAGTTGAGATGTATGCTTCT
AAGCCTAAAGCCAAGTGGAGACAGAATGAGAGAGCAGTCAGTATATAATGTTGTGTCTCC
AGGAAATCGACCTTACACAATAAACAGAGGGTTTTCTGGTCTGCTAGCTCTTTCTTAGCT
CACTCAGGGCGGCTGTCGTTAGCCACAATTTGAGGGATGGCATTTTAAGACAAGGGAAGG
TGATGGAGGCTCTCACAGTTGGAAAGACTGAAAAAGCCCTCCTTCAGTGACCTGATGCTT
TTGAACTTCTTAAACCTCAGCAACATAAAATAATCTTCCCCAACAGCCAACTCAATCAAG
TTTAGTTCCATTTCATTCAAACGTCCCAGACCGGGAGGCCTGGAGGATGAAAACCCAGAG
AGGTCACAGGAGAAGGACCATCCTCTCCAAACTGGAAGCTTAATGGTGCTTGGTTGACTT
CTGCTCTCAGTGCACTTCATGTTGACCGTGGTCAATCGAAGACAACCACAGTCGATCACC
TCAGATTGGGGTTGGGGGTGAACTAGAGTTCGAAAGTTTGTTCCTCTGTCAGTCTCACCC
CCCCCCCACGTTCCCGTTCTCATCTTCGCATGACTTAACAGCGTCTCTTTTTGGAGGCAC
GAGAGTTGGTGAAAAGAGGCATACCATTGCAACGTGATGAGAAGTGAGTGTATGAGCGGG
TGGGTGGGGGCTGGTGTTACCATATGTGGGATTCACAATGAGTCATTTTAATGACACCCA
CCCCTCCACCTAGCCGGCGGTAGTTCATTCCTCCGTACAACCTCCATGTGTTGGCATCAG
GGTCGTAGACTTCTATAGTTTTGAGATACGTCGTCCCATCAAAGCCTCCTACTGCCATCA
GCTGACCATTCACCACAGCCAGGCCCACCCCGCTCCGTCTGGATGTCATGGCCACGACAG
GAGACCACTGGTTGGTCCGGGGGTTGTATCGCTCTGCACTGCTCAGCTCTGTGGTGTCGT
CTCTCCCTCCAACAGAGTAAATCATGTCCTGGTAGACTGCACAGCCAAGGTGCTTCCTCC
TGGTCCCCATTGGAGACACAGTGTGCCAGCGGTTCTCTTGAGGGTTGTAGCGTTCCACTG
TATTTAATGGTGATGTCCCATCAGACCCTCCCACAGCGTACAGGAATCCCCCCAACACAG
CCACAGCTACACCCAGTCGCCTGGTGCTCATGGAGGCCACACGAGTCCATTTGTTCTCCT
TGGGATCATATCTCTCCACAATGTTGAGACAGGAAACCCCGTCCTGTCCTCCTACAGCAT
ACAGATAACCTCCAAGGACAGCCACGCCCACACTGGTACGGCAAGTGCTTGTGGGAGCCA
CATCACTGCTCCACTGGTTGGTCTTAGGATCATATCTCTCCACGGAGTTGAGATATGATG
AGCCATCATGACCTCCCACTGCATACAGCAAGTCATCCAGAACACTAACACCCACTCCAC
ATCGCCGTTTACTCATCGATGCCACCATCCGCCACTCGTTGGTCTGAGGATCGTAACGCT
CCACACTAGAAATGGCATCTCCACTGCACCAGCCGCCAACTGCAAAAAGTACCTCACCAC
AGCGGATGGGTTTCCTCGGCCGTGTTCTGGGGCCCTGCATCAGCGGCCTCTCCTGTGGCA
GCAGCAGGTAATTCTTAGCCTCATCAACCAGGTCTCTGCACTCCTCGTCACTCTTGATGA
GCGGATCTGAACCCACAGTGCCCACCAGAAACTTGGGACTGAGCAGCGGCAGACGGACAT
GCTGCAGGACCTGTGGCAGCTGTGGTCTGCGCTCCTGGATGCTGTACTTCACCCAGGCCA
TCACAGCATTGAAAACCTGCTCCTCGCTCCGCACATTGAGCTCATCGCTGGAAATGATGT
CAATCAGCTGGTTTGCAGGCAGCAGCATGAACTCCTCACTTTCCATCACCTCCTGAAAGT
TGTGCTGTGTGAACTTGTCTGCAATGCGGAGCAGCTCCCGGCAGGAGTGCGTGTCAGCGA
AGGCCCTGATGCCCAGACAGTTGGAAGGATCCAGCTGCCTCTTGAGGAACTCACAGCAGG
CCTCCTGGATCTCAGCCAGCTGGAGGAGGCAGGCTGCAGGGAGCAGTGTCTGAACGTTCC
CCTCCTCTACAGTCACCTGTGAAGTGTAGGCAAAGTCAATGAGCAGCTCCATGGCTCTCT
CATCGATGTCACGTATGACTACTTCAGTCTGCCTGCTTTCTGCCAGCTCTCCAGTGAACA
TGGCCCTGAAGTAGGGGCTGCAGGCAGACAGGATCACTCGATGAGCGTAAATCTTCTTGG
CACCCACCACCAGCACCACGTCACAGAGCTCCCGGTGTTTTCTCAACAGGTTGATCACTT
CCAGGGTCTGTCGTGGGTGTTTGTCTGAGACGTAGGGCATGCGCGCAGGCTGGGGGACCC
CTTCAGGGAGTTTGTTGGGGTCCCCCAGAGTACAGCGGCTGGTGATGTCCATTCCAGTGG
CGTCTTGGCGTGCGCTGGTGGCCCTTATATTCCCATCCTAACGACACACAGAAGTCGTCC
AGGCTGCTAATGTTTACACTTTTATGCCGTCGGTGAAACACTGCTGCTCTTCTTCCTCGA
TAATATGCG
>Unigene0010291 size 473 gap 0 0%
TCTATCTCTCTCTCTCTCTATCTCTCTCCCTCCTTTTTGAAAAAGCTGTGGAGCAGTAGA
GGGGCAGGGCTCTGGTATCCTTGGTAACAGTGCTCAGAGGAGGACACAGGGACAGCCGCC
ACTGTTCTGTTTGCCTGAGTGATGAGCTGGAGGAGGAGGACTCTCCATCTCCTGGAACCT
CCTGATGATCTGCACCAGCTCCAAGAAGGCTTCATCCACGTTGTAGCGGTTCTTGGCTGA
GGCCTCCATATAGTAGATCCTGTTCTCTCTGGCGAAGGCCTGAGCGTCCTCCCTGGAGAT
CACTCTTTGCTGCTCCAGGTCAGCCTTGTTTCCAACCAGCACCATGGGGAAGTCGTCCCG
GTCCTTCACTCTCAGGATCTGGGTGTGGAATTTCTGGACCTCATGATAGCTGTTGGGGGG
ATGGAGAGAAAGACTCTGAGTCACATGATAAACACATGCTCGCTCTCTCTCTC
>Unigene0010297 size 247 gap 0 0%
GGGCAACAGCGCCTCGGAGCCGGCTACCCCGGTCAGGGAAACCCCGGTAAACCTGGAGAC
GCTCCGGAAAGCGGACCATCCAGCCCCGGTTCGAAGGCAGACCTGCTCAAGCACCAACAG
AGGTATCTCAGTAACAAAGAAGACACATACCTCTCAAATCGAAATAATTCCCTGCAAGAT
CTGTGGAGACAAATCATCAGGCATCCATTACGGCGTGATAACATGTGAAGGCTGTAAGGG
CTTCTTC
>Unigene0010298 size 721 gap 0 0%
GGGGCTTGTTCTGGTAGCTCTCCACCTCTTCCTGCAGGAAGGCCTGCCAGGTCATCTGCT
GCAGCTCCTCCCTCAGGTACTGACACGTCTCCAGGTGAGACTTGCAGATGATTTGGGCCA
GGTGATCGATATGAAACTCGTTCCTCTCCTCCGACTCCTTCCTCTCACCCAGCTCAGTCA
TGGACGCGGTGGGCGATGTGTCTCCGTTGCTGAAGGAACAGTACGGGAAGAAGCCGTTAC
CGGATCCGTAGTCGCACAGTGGCTCCGGTTTGATGCCGTTAATATCCAGTCCTGATTGGT
CCGGAGATGGCTGGATGTCCAGGTAGAACGCTCCTCCTCCTCCTCCTCCTCGCCCGGGCA
GGAGGTGAGGAAGGGCCTCCTCTTGGCAGCCGGCTCCAGCGGCTGTTTTTCCAGAGCCTT
CCTCTTCTTGGCCAGCGGGCAGCCGTAGACACTGCGGTGTCTGGCGTACTTCCCGCTGAC
GTGGCCGCTGCCATCACAGCCTGGGGTGGGACAGCTGAACAACTCCTGTGTCACAGCTTC
CACAGCAGCTCGCACTCCTTTGGATCGTGTTCGATGGCGTTTTTCAACTGCATTCACCTC
CATTGAAATGGCGAAGATGGAGACTCCTCTATCTCTGTCTCTTCTTCCTCCTCTCCTCTT
CCTCTCTGGTCGGAAAGTCCGCAGCCTCCTTCTATCTCTCCCTCGCTCTATCGCTCTCGC
T
>Unigene0010299 size 848 gap 0 0%
GGGGCTTGTTCTGGTAGCTCTCCACCTCTTCCTGCAGGAAGGCCTGCCAGGTCATCTGCT
GCAGCTCCTCCCTCAGGTACTGACACGTCTCCAGGTGAGACTTGCAGATGATTTGGGCCA
GGTGATCGATATGAAACTCGTTCCTCTCCTCCGACTCCTTCCTCTCACCCAGCTCAGTCA
TGGACGCGGTGGGCGATGTGTCTCCGTTGCTGAAGGAACAGTACGGGAAGAAGCCGTTAC
CGGATCCGTAGTCGCACAGTGGCTCCGGTTTGATGCCGTTAATATCCAGTCCTGATTGGT
CCGGAGATGGCTGGATGTCCAGGTAGAACGCTCCTCCTCCTCCTCCTCCTCGCCCGGGCA
GGAGGTGAGGAAGGGCCTCCTCTTGGCAGCCGGCTCCAGCGGCTGTTTTTCCAGAGCCTT
CCTCTTCTTGGCCAGCGGGCAGCCGTAGACACTGCGGTGTCTGGCGTACTTCCCGCTGAC
GTGGCCGCTGCCATCACAGCCTGGGGTGGGACAGCTGAACAACTCCTGTGTCACAGCTTC
CACAGCAGCTCGCACTCCTTTGGATCGTGTTCGATGGCGTTTTTCAACTGCATTCACCTC
CATCAGTTAGCTGTGTCAGGGCACCTGGTCAGAGCTCAGAGCGGCACCACCTCAATCTGT
TGCTGGTCTCGTAGCTGAAGAGTCTTTCTCCTAAAACACACTTTCAGAGGCCGTCGTCCA
AAGTCATGATTGAAATGGCGAAGATGGAGACTCCTCTATCTCTGTCTCTTCTTCCTCCTC
TCCTCTTCCTCTCTGGTCGGAAAGTCCGCAGCCTCCTTCTATCTCTCCCTCGCTCTATCG
CTCTCGCT
>Unigene0010315 size 345 gap 0 0%
CAGCAGCCTGTCCATAGGGAATAGAGAGATCTGTACCCAAAGATGAATGGAGGGGGGAGG
GAGGGGGTGTGATCAGGGTAGTGCGTGTCAGTCTCTTCATTGTGTTCATTTGCCCCGCCA
CCCTCCCCTTCCCTCTGTCTCTTTCTCCTTCCCCCAACCTCTGTCTCTCCGTCAGCCCCT
GGGGTCTGTGTGGTTGATAAAAGGGAGGAGGAGGAGGAGGCGGCGGCTGGGCCACGTTGA
AGATTCCCGAGACGATGTTTATCACTCCCTCGGGGTTCCAGTTACTTGGATACTGGGAGT
CGATGGAGAACTTTCCCATGTAGGTGAACGTCTGGTTGCGGTTGG
>Unigene0010317 size 254 gap 0 0%
AGACGCGCTTTTCTTTTTCACAATGACGGCTAAAACTTTGGAGAAGGTGCCGGTGAATCT
CGGGGGGTTCGTGCATCCTGATAGCGTGTACTCCGTGGATGACATCGCCACCGGCTTGCC
GACCTCTGTGGCTATCTTCCCCAACACAGATTTAGGAGCGCATTACGACCAGATTAATGT
CACAGCAGATGGCTTGATGAGCGCGGACATGAGCGCAGAGAAGCGCTCTCTGGACCTCTC
CTACTCCAGCGGCT
>Unigene0010324 size 870 gap 0 0%
CAGGGGGTGACGATGGGAACATTCGCTCTGATGTGTCGGATATCTCCACCCACACTGTCA
CCTACGGCAACCTGGAGGGCAACGCCAAGCGGCGTAAGCAGTACAGGGACAGCCTGAAAA
AGAGGCCAGCCTCGGCCAAGTGCAGACGGGAGCAGGACGAGATAGAGCTGAGCGGCTTCA
GGAGGAGACCCCACCACCACACTGTCCACCACCACTTCCCCCACGGGCCCCTGGCACACC
GCACGGTCTCACCTCCCCTGGAGCGGAAGAGGGGAGGAGGAGGGGGTAATTCTTCACCTT
ACTTATTCCGCAAAGACAAAGAGAATCTGAGGGATTTCTATGCGGACCAGTTCTGCTCCA
AGGAGGGCAAGGCCAAGTGGGAGCAAGAGGGTGGAATTGGAGGAAGCGGTGTGGGCGGTG
GTAGCGGTGGTGGTATCTGTAAAAGCTTAGTGCCTGTGGAAGACTTCCTCAAAGGTAAAG
GCAAGAAGCCAGAGTGTAAAGGTGGGATGGGCTCAGTGTCAGCAGGACAGCAAGCCCACA
CCTGCTGGGAGAAGGGGGTTTCTGGGCTAGGAGGGGGGGGCATAGCAGGGGGTGACTGGG
AGTGTCGTAACTGCCACAGTGTGTGTCATCACGGTGGAGGAGGAGGGGGCACATGCCCAG
CTAGCGGAGTTGGGGGGAGCAGCAGTCGCCCCAGCTCCGCTACCTGCAAACGGTGCGACT
CCTGTAAGATGCAGCCAAGCAACCTTTACAACATCAGTGAAGATAACAACATGGTGTTCC
CTGGAGGCAAGAGTAACGTAGGACCCAGCCAAACACAGACTCAGGCACAGCGCAGGAAGC
TAGGGCCGGGTGGGAGGGTGTTAAGGAGGC
>Unigene0010340 size 486 gap 0 0%
GCCACCAGTATCTTTGCTGGTTTTGTTGTGTTCTCAGTGCTGGGATTCATGGCTTATGAC
CTTGACATACCGATGTATCAAGCTGTTTCTAGTGGTCCTGGTCTGGCCTTCATAGCCTAT
CCTAAGGCTCTGTCATTGCTGCCTGGCTCCTCTTTTTGGGCTGTGCTGTTCTTCCTCATG
ATCCTCTTCTTGGGCCTAGACAGTCAGTTTGTTTGTGTGGAGAGCCTGGCCACAGCCATC
ACCGACCTGTTCCCACGTTACCTGAGGAGGCCTGGACGCAGAGAGATACTGGTCCTGGTC
ATTGCTGTCGTTTGCTTCCTACTTGGGCTGCCACTCATCACTGAGGGAGGGATAATGCTA
ACAGTCCCAATTTGTGTCAGGTTGTACAGCACTGTGAGGATACAGATGAGCGGCGTGACG
AACAGCCAGCAGTACTTCAGCACAGGGAATGGCCTGTACCCGATCATGTCCTCAATGTTG
TCATAG
>Unigene0010372 size 398 gap 0 0%
GTTCCAGCATCCAGGTCCTGGTCCAAGCTACACACCTTTTGATCTGGTTTATGGCGATGT
GTAGATTGTTTTTTCCTTTTTCTGTTGGAACCGCCAGATTATCACCACTGACCGAGCTCA
GCAACAAGGCCAGGAACAGGTTTAGGACCAGCAGGTGTCCAATGACCAGGACCATCATGA
AGAAGATCAGACAGACGCTCTGACGCGAGACCTCCATGCAGTCCCACATGGTCTCTATCC
ACTCGCCACACAGCACCCTGAAGACGATGAGGAAGGAGTGGAAGAAGTCCTTCATGTGCC
AGCGAGGGAGCGTGCAGTCCTTCGAGATCTTACACACACAGTCCTGGTAGTTTTTTCCAA
ACAGCTGCATGCCGACCACGGCGAAGATGAAGACGATG
>Unigene0010380 size 711 gap 0 0%
GTTAGTAGCCGGTATTAGCCACACAGTAACATTAGCCACACTCTCCTCTCCACCTCAGGT
ACCTGTTGCCTTGTCTGGTCTGCCCAGCCCTGGCCTCTCGACCCTGTCGCTGGACCTCTG
CCAAGTTATAGGGCAGGGCGCCTTCCTCCAGCGGAGCGATCTTCTCAATGTCCACTAAAC
CAACACGTCCACGGGGCTCTGACAGGTCTGCCAGCTGGAAGAGGATGTCAACTTCCATGG
GTGTCACCTGGCCAAACCTCTGAGCTGCCACAATGAATTCCTCTTTGGTGACCTCCACAT
CTCTGCGGTGGCCAGCCAAGGTGCTGTAGATCTTTCTGATCAGCTCCATGTTGTTAAGCA
GCGAGTTGAAGCCGTTGAAGTAGGAGAAGCTGACCTGATGGGAGGTGCTGCCACCCGCAA
CCGCCACAAGGCATTCCTCCACAAAGGGCGTGAGCATGTGCGGCCGGATGGTGACCATGA
TGTCCCTGAAGTCCAGGGCTGAGATGGAGCCGCTGTGGGCTTGGTCACGCTGGATAAAAG
CCTGTCGCGCATGTTCCAGCTGCATCTCCAAGAGAAACTGAGTGAATTCTCCGTAGCTGA
GCTGCTTGTCCCTCTGTGTGCCAAAGTGCAGCCGTATAAACTCACTGTCCCAGTTGAAGG
GGATGTGCTGGTGGATGGTGGTCTGCCTGAAGACCTGCTTCACATCCTCAA
>Unigene0010392 size 285 gap 0 0%
CTTTTCCTGTCATAGGGGGTATTCTACGGTGGGAGCAAGGTGATGTGAGACAGAGCTGTG
ATGTCATGGTTGAGCCATTGTCACACAGACAGAGGCCTCTCCCAGAGTCGATGGAAGTGT
GTCTGAAAGGAGTGCTACACGGCTGGGATGCCTCATCACTGACACAGGCCTCTACAGAGT
CATGGGTGCTTCAGTGCTCCAGCAGCAGTGACCAGGGAGCTGCTTCCTTCCAGCATCTCC
TCGTGGAACTGTCATTCACCTCAGCAAGCATATGCAGAGCTTGAG
>Unigene0010396 size 2409 gap 0 0%
GGAGGGATCAAACCCAGCAACTTCCACTCTCTCGAAAAACAGCGATAAGAATGAATCGAA
CAACCTCGTTGTTAAATAAATGGATCCGGGAAAATAACGAGCTGGTGAACGAATGGAAGC
AGAAGGAAGGAGGAGACACCTTGGGCCGCGATCAGAACCAGACCCACCTGAGATGGTGTT
CCTCTGAGTTTCACAGACTTTTAAGGAAAATCCAAGGTGTTCCTCCTCTTGCAGACCACA
CGCATTTGGAGCTATCAGTGGTGTACAATGCCTGTGTGTGCGCTACTGCTCAGTCTCAGT
TCACAGAAGCCGAGCTGCTCCTCACACAAGCCCTACAGAGAGCTCTACAGATCACAAGAG
ACGACTCCGTTGCTTCAGACCCTCCTATGTTTTGGAGAACGGTTCTCAAATCAGTGGGAA
ACACAGCTTTGAATTCCTGTGTACTGTACCTCCTCAGTCTGCAGTGGGCAATATGGTTGG
CCACCTGCCAGCTGAAATCTATACAGGAATTTAAGGAGGAGCTGTCCTCTCTGTTAGAGA
CACTCTGTGGTGGAGTTGGGGATGACGGAAGAAGTGAGGCGAGGGGAAAGTCCTCTGACA
TTCCTCTACTGCTGACGGACCCAAGAAAGCTTGTTGAATTATTGCAGATCTGCACTTCCA
TTGCCCAAGGTGCTGAAAGGTTGAGTGAGGGTCAGAGTTCAGAGGCACTGTCTGATCTAC
AGTCAGCCTCCTCCCTGCCGGCACCCAGAGCTCTAGTAGCATACGTACACCTCCTCTCAG
GCTCCTGCCTCGCCCACATGAACCGCCCTCAAATGGCACTGCAGTGTTACAGGAAGTCAC
TGGAGACTGACTCCTGTTGCGTATGTGCTCTGTACCAGAGCATGCTCATCTACAGACAGC
AGGGCAACACGCAGGCTGAGATACAAGCTCTTCGCTTGCTGCACTCAAGTTTGATGTTGC
CCTCTGCTACAGTTCCTGCTCTGGCCGATACCCATCTCCTCTCCCCGTCCTTACTGCTCT
GCAGCCAATCATTGCGCAACTTGCTCTCAGTTCCCTCTGCCCTCTCTGTCCTTCACAAAC
TGGCCCTGAAATGTGTGCTCCATGGGAGGCTGTCAGAGGGTGTGGAACATTATCTGGACC
TGCTGGCTGCTCTTCACTCAGAAGATCAACATGGAGTGAGAGTAAAAACACTGACAGACA
TGCAAGATAACAATGAGCTGTGGTTCTGTTTTTGTGTTTATCGCATGCTAATTTGTGAGG
AAGCCAGACTGTATGTTCTCCAGGGAAGAATACTTTCATAAGATTTGAAGTAACATCTGT
TTCCTGTATGTCTCTGTCTCAGGCCCATGCTGAAGCCAGTCCCCTCCTCAGGTTGCCTGA
GCTTTACCTGGAGACTGGAGCTGCCTTGCTCATGGCCCGGCGGCCTGCGGATTGCATGGC
GCTGTGCAATGAAGTCATCAGCACAACACTAGAACTGCTACCAGGACAGCTCGTGTTGGA
AGATCCAGAGGACAGGAGTGAAGCTGAGACCGGGGAAGTGAGTGCGGAGGGTGAAGATAA
GGTGGCGACATTACTCTGGGCAGGTGCTGCCTACCTCCTGCAGGGTCACTGCCACACGCA
CTTGAAGGACTGGAAACAAGCTGTGACTCACTACACTAGGTGTATCAACTTGCTGGTGAA
GGTTCGCTATAAAAAGAAAGGTTTCCAACCACAGATCCCCAGTGCAGACATGGTTGTCAA
GCAGGAAACAGGTCTGTGTATCCTCCAAAGGCTGAAGGGTCTTTCACTAGCTGGTAGGGG
TATCAGCTTCACCCAGACAGACCGACTGAGAGAGGCACTGCGAGATCTCCTGCTTGGTCT
ACAGGCATTCCCAGAGTGTGTGGGTGCAGGGCTGTGGTGTGGTGAAGTGCTGTGGAGACT
TGGCAGGAAACAGGAGGCAGCAGCTTGTTGGGAAAAGACCTGGAGCTTCACCACACAGTC
CTCAGTGCAGGGGCTTCCTGTGTACCTGCAGGAACCCCAGTCTGGCCCTTTGTTGGATTC
GACGGAGCTGCGGCACAGAATGCAGGAACTTGGTCATACCTAGTCACCCTGGAGAGGAAA
AAAAAAAGAATGGCCTATCATTTATTGAACAGGATGAACTTTCTCTGGCCTTTAAAGTGA
AACCCATACCCACAAAAAATATGTATCTACTGGGACAGTAAAATAAAGCATATTGTAAGG
ACTTAAGTGTTTGAGGCTGGGAATGAGTGGTGAGTGGTGGTTTATGCATGAAATAATGCA
AGATAACTGGACATACTGTAAAGCTGAAACTGATTTGTTGGGGGAAAAGTGTACCATGTA
AAACTGTTTGTAGGGCAGACAAGAGTTATCAAGATTGTTATTGTATTAATTGGAAGTGGT
TTTCAATTT
>Unigene0010410 size 988 gap 0 0%
TTTACAAAACCCAAGATGAGCAGAAGTGGGTGAGTGACAGGAAGAGAAGAGCTGGTATTT
CTCTCCATGAGGAAAACAAGTCAGAGGAGAGACTCAAAGGGGCTTTGAAGATGGAAGAGG
CAGAGTTAGTCGCTGTGACTTCAGCGCAGGGCACTGAGGAGGAAGAAGAGATGCTGAGAG
ATTACTTCCAGCTGAATGTGGAGCTGGGTGAGCTGTACAGAGAATGGGGAGCAGCGGACC
CCCACTTCAAGCAAATTGCAGACATCTTCACAGACAGCAGCGTAGAGACATGTCTCAGGG
ATCTCCGTTTTGGATACAGGGCTCGGTTCGTGCAGCAGAGTGCGAAGAAGATTCTGGACA
ACCACGGGCTCCAGTGGCTTGAAGATCTACGCAGTGTCCCATATCAGCAGGCTCATAATG
CTCTGTGCACTCTCCCTGGTGTGGGTACCAAGGTGGCAGACTGTGTGTGCTTGATGTCCC
TGGATAAGGCAGAGGCTGTGCCTGTTGACACACATGTGTGGCAGATTGCTAAGCGTGACT
ACAAATATGCTGGCAACAGACAGAAGAGCATCACAGATAAACTATACAGAGAAATTGGTG
ATTTTTTCAGAGGACTCTGGGGTCCTTATGCTGGTTGGGCACAGTCGGTGTTGTTCTGTG
CTGACCTCAAGAAGTTCCAAAAGCTAAAAGAAATGCCACATCTGATGCAGCCAAAGGAAG
AGGAAGAAGAAACAAGGATAGCATGCAAGAAAACAAAGATTAAGATGGAAGATAATGGAG
[truncated: 152,477 more rows]
