# Supplementary material for: Transcriptome Analysis of the Trachinotus ovatus: Identification of Reproduction, Growth and Immune-Related Genes and Microsatellite Markers
Source: PLoS One. 2014 Oct 10;9(10):e109419. doi: 10.1371/journal.pone.0109419 (PMC4193775; doi:10.1371/journal.pone.0109419)
Supplement: Table S6 — GO terms associated with immune system process. (XLSX) [file pone.0109419.s007.xlsx]

## Sheet: immune_system_process.gene.list
GO term associated with immune system process
>Unigene0000845 size 202 gap 0 0%
GCCCGCCAGCGCCACGGGGATTGCCCTGAGTTTTGCAGAATATGTTGTGGCCCCTTTCTA
CGGGGGCTGCGGCCCCCCACAGCTGGTGGTGAAGTGCGTGGCCGCAGGAGCCATCGTGGC
GCTGGCCATAGTGAACTGCCTGAGCGTCCGCCTGGCCACCGGCATCCAGGTGGTGTCCAT
GGAGGTGAAAGTGCTGGCGCTG
>Unigene0000984 size 315 gap 0 0%
GTATTTGTGTGTGTGTGTGTGTTTCAACACCTCCCAGTTAATTTCCACAGAGAATTGTAC
CATGCACTGCCTGCAAATATGTGCGCAGCAAGCATTTGTATGTCTATATGTTAAGTGCTT
CTTGTAATGTGCTGCACTTAGTATTTGAATTCTACATGCCATTGTCGCTCCATGTATGTG
CAGCATGTACGTGTGTGTGTGTGTGTCTTTGTCAATGTTTGAGCCTTATGTCAACTCCAG
TGTGTCTTAAAATTTGTGTATCCATGTGTGTGAATGTGTGTGTGATGATGGATCCTGTTT
CCTCTCCCCCTTCTG
>Unigene0001624 size 248 gap 0 0%
ATGCATCTAAACCTGGAAACCGTACCAGCAGTCTCTCCTCAGACAACCATCCTAGACCTG
AGGTTCAACAAAATCAAGGATATACAGCCGGGTTCCTTCAGACGATTAAAGAACCTCAAC
ACACTCCTCCTCAACAACAATCATATAAGAAGGGTCCCCAGGGGGGCGTTTGAAGACCTG
GAAAACCTCAAATATCTGTTCCAAAGACTCAATGTTGTTGAAGTGCAGGTACAGTTGCTC
AAGAGAGA
>Unigene0001706 size 398 gap 0 0%
CTCTAGACATCCCACCCGCTGAAGGAAAGGACCCCCCCCCCTCTCAGTTTGTATTTCAGC
ACCATGGTCAGCGCACGGGCTCTGCTCCTCGTGGCCACCTGCTGCTGCGCGCACCTGTGG
CTCGCTCGTGCAGAAGAGTCCTCGCTGGAGGCGCGCTCCCTGGACTTCCCGCTGAAAAGC
CAACAGGAGAAGGACCTGATTGACGCGTTGCAAGAAGTTCTGGAGAAGCTGAGGAGCAAA
GAGATGCCCTTAGAGAAAAAGCTTGGCTGGTTGCCTTCGTGTGATGCAGGAGAGCCGTGC
GCCGTGCGTAAAGGCGCACGAATTGGCACGCTGTGCAGCTGCCCACGGGGGACTTCCTGT
AACTTTTATGTTCTCAAATGTTTGTGAAAGAATAAAAA
>Unigene0001781 size 265 gap 0 0%
TTGGTTTCCTTTTGCCTCTGTTGGTGATGGTGTTCTGCTACTCCAGCATCATGTGCACCT
TGCTGAGAACACAGAGCAGCCAGAGGCACAAGGCTGTTCGTGTTGTTTTGGCAGTTGTTG
TGGTTTTTATTGTGTGTCACCTTCCCTACAATGTAGCTCTGCTGACACACACCCTCGCTC
TATTTAAGGAGAGAAGTTGTGAGGCAGAAAAGATTAAACTGCAAATTCTGGCCATTTCCA
GGGGCCTAGCTTACCTCCACTGCTG
>Unigene0001832 size 230 gap 0 0%
GTCCTCTGTGCCTGGTGCCGGCCTGGGCGTATGGGCCAAGACCCGCATTGGTGCTGGCGA
GAGGTTTGGTCTGCACAACACACTGCATCATGGGGCCACGGGCAAAGAAAGCTCCTTTGG
ATGGGAGCAGATGATGAATGACCATGAAGAAGCCTCCCCTGACAGCTGCGTTAAAAAGGT
GGTGGATGACATGGGCAATGTTAAGTTTGCGCTGGACACAGGCCTGGATG
>Unigene0002425 size 339 gap 0 0%
GGCCTCCATCTAAGCCCAACTCATCCACCTCACGAACTGTCACAATCTTGACTATATTCT
CAGTTGCATGTGTGGTTGAGTTGGGCTTAGATGGAGGCCTCAGCAAACCAAATTTGGTGT
TTGATTCTATGATTTGCAGATCTGTGTCTTCTGATGGACTTTCCTGGTACCTCAGTATTA
GAATACATATAGCCACGAGTGTATAAGCAAACAGAGTGCCAATGGACATCATTTCCACTA
AGGCTTCCAGGTCAAACAGCAAAGCCATGATGGCTGCCACAAATCCAGATGAAATTGTAG
CTATAGCTGGACTGCCTTTGGCAGTGACTTTAGTCAGGG
>Unigene0003044 size 236 gap 0 0%
ATCAGCTCTGCTGGAAAACCTTTCAGAGCGCCGTGACAGCACCTCCAGCACCCTTAGCTC
AGTTTACACCCTCAGCCGTCGCTCCTCAGGCATCTCCCCCTGCTTCTCCAGCCGACGCTC
CAGCCAGGCTTCCCAAAGTGAGGGTACTATGGCAGTTGCCCACCACCGCCGCCTCCACAA
CCTTAGCTCCACCGACTCTTATGCCCCCATCTCCACTGATGCCTCCCGCCGGTCCA
>Unigene0003354 size 527 gap 0 0%
AGCCAGACCACCACCCAGATGGTGACGGAGACCGACACAGCCACACAGCTGCTGTACTGC
TGCCGGGACAGCGGGTGCACCACAGCCCAGTAACGCTGGACGCTAATACAGGCGATGAAG
GCGATGGAGCAGTACATGTTGCCGTAGAAAAACGCCACCAGCACTTTGCACAACCCCCCT
CCATAGATCCAGTTGTTGCCGTTGAAGTGGTACGCGATTTTCAAGGGGACCCAGACGACG
AAGAGCAGGTCAGCCAGGGCCAGGTTGGCCATGTAGATTGATGATGGGTGCTTGGTCTTG
GTCCTGAAGAGGAACACCCAGATGGCCATGGCGTTGGTAGGCAGCGCCACAACAAATACG
ATGATGTAGATGATTGGGAGGAAGACGGTTGTGAGTCTGCTGGTCAGGATTTCTTGGGCG
TGGGGCTTGACCAACACCCCATGTTTGGTCTCTGTACCAGAGAGGCCTCTGTCGTCTTTC
TCCAGCAGGCAGGTCTGCGCACAGCACAGCAGCAGCAGCAGCAGCAG
>Unigene0003488 size 214 gap 0 0%
GGACTGAACCTGCTTTCACGAAGTGGAAGCCTGGTCAGCCGGACAACTGGGGCCATGGGC
ATGAAATGAAAGGAGAAGACTGCGCGGGTCTCATCCATGAAGGGTTATGGAACGATTTCT
TCTGTGAAGATCTCATAAGCTACATCTGTGAGAAGGAGATGGAGGCCTCAAGATCACTGG
GATCGTAGCGGTGTCTTGAAAGCGAGCTTGGAGT
>Unigene0004201 size 259 gap 0 0%
TGTAAAAGGCATCATCAACGCCCCCTTTCACATCAAAACACACTTTTTAAGCTTGACACA
GCGCGGAGTCTTTTCTTCCTTGCTGATTTTATTGAGCCGGTACAGCCTGATCTCCCGTAC
CAGAGTGTAAAAGGCATCTTCCACTCTCTGCAGTATGAGACACAACTTCCCTCAATGTTG
AGGAAGACAAGGGGATACACTATATGGATACATGTGTTACAGCCTACAGAGAAAAGCAGA
CTGATCTGTCTGAAGTGGG
>Unigene0004464 size 1826 gap 0 0%
GGTGAGGAGAGGTGGATGGAGTACAAATATAGACACACATACTTAAGTCCCCAAGGTCCA
GCCACTTCTCTGGCAGAGAAAAGTGGAAGAACGTGTGGCACCAAAGTCACCGCAAGTCGG
TTTCACCCCAGCCTCAGTTAAAAAGAGGAGGACATGCTGGCTCATCAGGGGCACTGTCCT
AGGACTTCCTCACAGACACAGACCAGGTGACATGAACAGTGAACACGGTGGATCTCTGTC
ACTGCAGGCACAGAAGCATCACTCTGCTCTGTCCAAGCCTCAAACCCTCTGGAGGATGTC
TGAGGGAGACATTACAGTGCTGCCGTTCGGTCCTGCGTCTCTGGATCTGTCCAGACAGGA
GCCCCGGACTCTGACCAGGCTGTACAGCCGGAACGGAGGTTATCACCTAAGGATTTTACC
AGATGGAACCGTGAGTGGTGGGAGGCAGGAAAATGACCCCTATGACGTCCTCAGTCTGAA
GGCTGTGAATGTAGGCGTGGTGGTCATCAAAGGTGAGATGACAGGAAGGTACCTGGCTAT
GAACAAAAATGGACACCTCTATGGATCACAAGCACTGAATGATGAGTGTTATTTCCTGGA
GAAGTATGAAGAAAACCACTACAACACATATTGCTCTCAGAAGTACAACTGGTATGTTGG
ACTGAAGAGGAATGGCCAACCCAAAGCAGGACCAGACACCCACCAGGGTCAGAAGGCCAT
CTTTTTCCTGCCAAGGCCCGCAGGCAACATGTAAAGCAAGACGGCACCAGGAAACATGGA
TATGCTCACTGAAGTCTTTAAATGCGCATTAATAGTGAAATGTTACGCTGGGCAAAGTAT
CCTATTTAAAGGTCACTTAAAATGAATAGAGTAGCCTGAGGCAAACACATAATGCTGTTT
TTACAGTTAGTTCAAGCTCTACTTCAACAGGCTTGTTTTTTCCCTCGTTTTGCTGGGAAT
ATGTGATCAGGCTATTTCAGCTCATGTAACCAGCTTATACATGATTATAACAGGGATATG
AGTTCTTTCTGCCTATAAGCACATACACAGCCTCTCACAGCAGACAGAAAACGTACCAGT
GCGGAACAGTCCTGATAAATGAGTGTTCACTTTGAACCCTGGTATGAAATGCCACTGCTG
GAAGACAGCAATGGACAGCTTTTTACAAAGAAATAGTTTTACATTTGATCATGTCTGGCA
CAAACAAACCAATGAAGCAGAAAAAATACAGATGTAGACCATGTGGTTTTTTAATTAAAA
CTCAAGCAAACAGAGGTTTATAGTAGATGGACTAATAGAAGTATTGTAATTATTCCAGTA
CATCAGTAAAGTGGATGTTTGCTGATGTCTGAATGACTTGACAACCTCGCTAGTAACTAC
TTTGAATTTGCTAAAGCCTGTTTTAATGTATTATTATATTGTTATTTTGAACCAGGGTCA
GCTGACAGTCTTCAACGCAAATGTGAAAACTTTGAGTACTCAGTGAAGCCATTATAGAGT
TGTATCTGGAACAAAAGGAGGAACCAAAGCAGATTTAACATCTTGGTGACACCAAATGCT
CCAGTTTGGATTATTTGACTTTGGGGATGAGGAGTCAGAGACGGACCAAACACTGACCTT
TCTGTCCTAGTCCACAGAAGTTACACAGACTTTCTTTCACTAGGCATCACAGTCCGACAG
AGGTTTCGGCAAACTTATTCCTTTTTCTTTTTGTTGAAACACATATTATTATTATATTAC
TGTAATAGATTAAATTACTATTGTGAATATTTATTTATAACCTTTTATTGCTATCACTAA
AATTTAATCTCCCTGAACATTGTAAT
>Unigene0004548 size 212 gap 0 0%
GTGTGAAGCCCCCCCTGGCATGAGTGCTAGCAGCACTTACACCACCCTAACCCCTCTGCA
GCCCTTACCCCCCATCTCCACCGTGTCCGACAAGTTTCCCCCCCATCATCACCACCACCA
TCCCCACCATCCTCACCCTCATCACCACCAGAGGATCCCCGGAAACGTCAGCGGCAGCTT
CACGTTGATGCGAGAGGACCGGAGTCTGGCGC
>Unigene0005276 size 600 gap 0 0%
ATTAATTGATAATGAAAATAAGCTCATTTTTAACAACATGTCAGAGCTGTCTCAGCTACA
GAGAAACCATGTGGAGATAACGAGAGCTGTGATTGGTCAGCTCCAGTCTCTATATTACAA
AGAAACACAATAAGAACTGATCATGTACAAGTGCCAAGATACAAAAGCATCGATTAACAT
ACTTGACTGTCTGACTGAAGTGTTGGGCGTGGAGACGCATTGTGGGTGATGTAGGCAGGT
TTTGGTGCAGATTTATTCTCAGTGGTTCCTGGTTCTTTTGGCCAATTTGCTCCAGAACAT
ATGAAGACTGGACCATCTTCACGTCCATGATCTGCAGCAGGCTGAAGCTGAAGTGCACGG
TCAGGCTGTGGGAGTCGTTGTTGACCGGCCGCTCTAACGGGTTGTAGTTCCTCATCAGCT
CCTTGTAGAGGCGGCGCTGGTGCAGCCCCTGCAGAGAGCCGTGGATGAGGCAGCAGAGCG
TCAGGACGTGCAGAGTGAAGATCCGAGCGTCCATCCTCAGCAGCAGTGAGTCACAGAGAT
GAGAAACTGATGGAGTCCCTTCTGACAGCAGTAATATTCAGTCATGTGCGGGGTGTTCAG
>Unigene0005621 size 926 gap 0 0%
CTCATTTTACACAACTTTATTCTTTGGGCACTCACAGGAATGACAGTAAGCAAATACATT
GTGATACATCATGAAGCAATTCCGTAAAATGCAAGAAAAAGGTTACAGTATATAGATATT
TGTAATGAACATCAAAAAAAGCTGAGAACAATACAATCTCATAACAAGGCCCACTCAGCG
TCCTTTAATTTGGAAAATAAATTATTTGGAAAAACACAATTTTTAGGTCTCTTGGACTTC
AGTATTACTAAACCATTGACTGAGTGGACTTTGTGGTGAGACTGTTTTGTCAAATGCCGT
TTCCAAAGCTATTAAAAAGCCTGGTATTCAGATATCACACACTTAAATTTAAGCTCTCAA
AAAAAAAACCCCAAAAAACTGCACACTCCCTTTCTTCAGCTTTCCTGCTCTCAAAAAAAC
TGAACACCCTCCCTCTCTTTATCTTTCCCCTTTTCTTCAAGGTTTCTCCAGCTGGATCTC
CTCTTCTTCCTCCATCATGTTGCAGACATCCTGGTATGGGCCTTGTGTCTGGGACCGTTC
GATCTGATCATATGTGGCGCAACAGTCATCCAGATTTAGCCCCTGGTATATGTTTTCCTC
TTCCTTCTTCATCTTCTTTTTCTCTAGTTCATGTACTCTCTTTGACTTGCAGAGAAGGCT
GGCAGAAGGCAATACCACACACAGTAACAGTAAGATTCCCTCAGCTGTCAGGATCTTGTT
TTTGGTGCTTTCGCTGAGGTTTATTGTCTTCTCCAGAGGCTCCACTGTGCTGCAGAGAAC
AAAGATTATAGCAATCCCCATCTTTTTTTCTTTTAAAAAAAATAAATGTTCAGTCCAAGA
ATAAAAACTATTGAACCAATCTGGGTAAAGTTCTTAACACAATGCTCCAGTCTTGACTGC
TGCTTTAATGTCACACTGGTGTCCTG
>Unigene0005622 size 950 gap 0 0%
CTCATTTTACACAACTTTATTCTTTGGGCACTCACAGGAATGACAGTAAGCAAATACATT
GTGATACATCATGAAGCAATTCCGTAAAATGCAAGAAAAAGGTTACAGTATATAGATATT
TGTAATGAACATCAAAAAAAGCTGAGAACAATACAATCTCATAACAAGGCCCACTCAGCG
TCCTTTAATTTGGAAAATAAATTATTTGGAAAAACACAATTTTTAGGTCTCTTGGACTTC
AGTATTACTAAACCATTGACTGAGTGGACTTTGTGGTGAGACTGTTTTGTCAAATGCCGT
TTCCAAAGCTATTAAAAAGCCTGGTATTCAGATATCACACACTTAAATTTAAGCTCTCAA
AAAAAAAACCCCAAAAAACTGCACACTCCCTTTCTTCAGCTTTCCTGCTCTCAAAAAAAC
TGAACACCCTCCCTCTCTTTATCTTTCCCCTTTTCTTCAAGGTTTCTCCAGCTGGATCTC
CTCTTCTTCCTCCATCATGTTGCAGACATCCTGGTATGGGCCTTGTGTCTGGGACCGTTC
GATCTGATCATATGTGGCGCAACAGTCATCCAGATTTAGCCCCTGGTATATGTTTTCCTC
TTCCTTCTTCATCTTCTTTTTCTCTAGTTCATGTACTCTCTTTGACTTGCAGAGAAGGCT
GGCAGAAGGCAATACCACACACAGTAACAGTAAGATTCCCTCAGCTGTCAGGATCTTGTT
TTTGGTGCTTTCGCTGAGGTTTATTGTCTTCTCCAGAGGCTCTAGACATACAGACAGGGT
GCAGAGGTGAAACAAACTGAACAACAGTTGTGTCTTTAGCTGTTTTAATACGAGCTCTAG
CTTTTTTTTGTGGCAAGTGAGAGTGCATATTTGAAATAAGGAGCACATAAAAAGAATCAC
ACTGACTGATTAATTACTTAATAGACTTACTTGGAGATTTGCTACAAGAT
>Unigene0005996 size 207 gap 0 0%
GGAGAGACACTGAGGGAAGCTCTCTTCTCATCAGAGAGCTCCTCCCAAAGTTCACGTGCT
TCTTCAGCCTCTCAGGACAGAGCTGGAGGAGGTAGTTCTTAGTCTGAATTAATCCAGCTC
TGTCATTCTCCCACTTCTGTTTAGTCATGACAGCCTGTGATACTGGAGCGATCCATGTCC
CTGTTCTTACATCAAATATTATGAAGT
>Unigene0006058 size 203 gap 0 0%
CATGGAGACGGCTCGGTGCGTGCCAGACATAGATCTGAGTAGTTCTCTTGGGGTCTCGGA
CTGGGAGACCCTGTACAAGTCTGTTTCGAGCGACCTGGAGCCTCTCAGCACTCCTGTGGT
GACCTCCACCCCCACCTGCAGCAGCTACCTGTCTGTGTTCACATTTGCGTGTCCCGATCT
GTACTGTCTCACAGAGGGACTGG
>Unigene0006628 size 313 gap 0 0%
TGTCTGTCTCGCTCTCTGTCTCTCTCTCGCTCTCTGCAGAGCCTGGTGTATGCACAGTGT
TTGGTGACCCTCACTACAACACCTTCGACGGCAGGACCTTTAACTTTCAGGGAACTTGTC
AGTACGTTCTGACTCGTGACTGTGGCGGTGTGCCCACCGGGAGCCCGGGAAATAACATCA
ACAGCCCAGACTCCAGCTTCACCGTGCTGGTGAAGAACGACGCCCGGCGGACTCGCTCCT
TCTCCTGGACTCAGTCGGTGGAGGTGAGGCTGGGAGGGTTGATCCTCAGCCTGCACCAGC
ACCTGACGGTCCG
>Unigene0006749 size 232 gap 0 0%
ATCTCAGGGAAACCCGTACAGCCATGAAATCCCCGGGCTGTGGATGAGATGAGGCCGGCA
GACCTGAGTCCCCGTCAGACGGGCGTGCGCTTGGCTGTAGGACACTCTGGCCCTGGTGGA
GTTGTGGTAGTACGGGTTTCCCTGTGAGTCCAGGTGATTAAAGAAAACATCCACCTCATC
CGGAGGCAGGAGCTGCGCCGCGGGCTCCATGTAGTTGTGGCCCAGGCTGGGG
>Unigene0006987 size 1736 gap 0 0%
ATAAACATTTGGGCTACTTGAGATTTGCTATTTAAAGAAATATTCAGAACTTTCCTATGA
CAGTAAATTAATTTTCATAACATATTTTTTTTAGATATCAGATTGAGCTAAAGATACTGT
TTAAATAATTGTTTCTCATCATAATATCTGACTCTTTGGTGTCTTAAGACCTGATTGTCC
AAAGGGAGAGTTAAGGCCTCAGTATGCTTCAAACAAAGACCTTGTTGGATTCTCTAACCA
CATCTAAAATCTTCTCTCCAACCCCCTTTCTTCACAAAGCATTAGGCCAGATGTGTGGAG
GTGTGTGCAGGCTTCTCTTGAGCTTTTTTTTTTTCTTTCTTCCCACAGATAAATCTATCA
CGTCTTGTGTACAGCTGAGCGCGGCGCCACAAATGACTGTGGAGAAACTGTCCCAAAGTG
TGCACCGTTCATTTCAGCAACTGTCACACATTATATCACACATAATATTTAAACTTGAAG
CCTAAATTATTAATTCTGTGCCCATGTGACGTGAACATCAATCAGTTAGTGTGCCTACAG
ACGTGTGAACAGATGTGTATACAGACGCCCCGTGCAGTAAAAAGAGACTGTAGTGTGCGT
CTGCTGTCTATATCTGCCCCTTTATACAAAGATTGGCCAGGTTTGAAGTTCTCGCTTCAC
TTTTTGAACGTGTAAATGAGTGTAACTCAATGAAAGACGTCTGTAGGAGTGCAGGCTCTC
TTCAGACATGGTCATACATATATACGACATGCTGTCCAAAGTTTGTTTGAAGCATAGGGA
GACCTTTGGTTAATAGCATCCACAGAGTGTTTACACCTTTAACCCAAGTCAGTGCAGTTT
TTCAAAGTGCATACAGGAACGAAATGGTGTCATATACCACATAACAACAGTCTTTACACC
GCTTCCTTGCTGATGGCTTTATTTTCCTTTACATCTCCTCACCACCTCTTCATTCTATTT
TCCGGCCTGTTCCATTTTTCCTTACTTTGCACGTTCACTGAACTGCAGCCCTTCAGCCTT
TCAGTTTTCTGTGATCACTGAGGGACAGGATTGGTTCTTTCACTTTAAATCTGTCCGCTG
TGTCGCACAAGATCAGAAATCACAGGAGCTGGGAACAACAACACACTGAAACACTGTTAC
AAGTCTAAATCACACCTTGATCACACCAGCTTGTGTTTTAAGAGCAGGGTGTAATTCAGG
ACTTTTCTGAGCAAGAGGAGAATCAGTCAGACAGGGTTTTGTACCGGTGCCACCGCAGCC
TCCACTGACATGTCTGAGTCCATCTGTGCCTCTGGAGCCAGGACAGGGGCTGGGCTGACT
GGCACCTCCACAGTTTCATGCCTGCCGTTGGTGAGGACGTTGGGCCGGGCCTGAGAGTTG
TGCAGGTCTTTCTCGGGGCAGTTCTGCACAGTGATGATGCGGTTAAAAGCCTTGAGGCGG
CGCCACAGCTGCAGGTACACTTTACACTGAATGTACATGAAGATGAGGCCGCCTGTGAAG
CCTATGGCCACCACGATCAGTTTGGTCCAGAAGGGCCACTCCAGCACACCGTTCTTCCCA
AGTCTGATCTCTTCAGCGGTTCTTTTGACCAGAATGAAGACTGACCACAACATACACACT
AATGCTATCAGGTGAAACAACACTGAACAGAAGATCTTTCTCCTCTCACTCTTCGACATG
TGTAGTCTCTCCCATTTCCGTAAAGGTTTGAGCTTCGTCTCCATGATGAAGTCAAA
>Unigene0007781 size 265 gap 0 0%
GTTCGCTTGGGTTTTATATTTGGACGGCCATGCTTTTTAAAGGATCCCTGCAGGGGGAAC
ACCAGAGGAGGCTGTACAAAGAGCTGTTGGCTAACTACAATAGACTGGAGAGACCTGTGG
TCAATGACTCAGCTGCCATCTTGGTGGAGCTGGGCCTCACACTACTGCAGATCATAGATG
TGGATGAGAAGAACCAAGTGCTGATGACCAATGCTTGGCTGCAGCTGTATTGGACAGATA
TCTACCTGAGCTGGAATCCAGAAAA
>Unigene0007922 size 332 gap 0 0%
CCCCGATTCCCCCCCCAGAGCCACCCATCTAACATCCAACACCAGAATTTAGTGACTCAA
CAGCCTTTTTGGTTTCTGAGCGGGATTTCTGTAAAGCCGAAGCCTGTTGTTGCAGTGGCA
CTCGGGCTGCACCATCTAATCCTCTATTTGGTGGCCATTTTGATTTTTTTGTCTCCCTAA
CAAAATGGCGGCAGAAGGTTTTCAGTACCGTGCCCTCTACGCGTTTACCAAGGACCAGGA
AGAGGACTTGGATCTGCAGCCTGGAGACCTCCTGACAGTCAGCAAGGCCTCTCTGCTGTC
CCTGGGGGAAAAGCACCAGGGACGAGCGGGGG
>Unigene0007948 size 241 gap 0 0%
AAACTTAATTCAGAACTCCTACAGGGTCGAGTAGCTTCCTCTTCTCCACCCTGCTGTATA
TGGGGTCCATGAAGAATGCTGAGGGCTTGGCATAGTGCAGGGGTGGAGGCTGGTGAGGCT
GTGCTTGGGGCTGCTGGTGCTGGGAGATGGAGGATTGGTGTAATGACTGGGAGTGGGGGT
GTGGAAACCCAGCTGGGGTTTCATCCTTAATGGAGACCCCCTTTAAAACTCCATAGACAT
G
>Unigene0007967 size 531 gap 0 0%
TCATCCTCCCTGAGGTGGAGCACTGCCATCCCTTAAAGGACTTCCAGGTCACCAACACCC
TGCAGAGGGACTCCCCACCCGAGGCTAAGCCTGATTCAAGCCAATCCAAGCAAGCCAAGG
CCCAAAAGGAGAGGCCTTCCTGGCAGGAGAGGAAGCTGGAGAGTCTGGAGAGTGCTATGG
AGAATAACACCCAATGGCTGCAGAAGCTGGAGAACTTCATCCAGGAGAATGTACGCTCTG
GGATGGAGGAAATAAAGAGAACTGCGGTACACACCCAGACAGCCGCCATGCTTGAAATGG
GAACCAACCTCCTCAGCCAATCAGCAGAGCAGACCCGCAAACTGACAGACGTGGAGACCC
AGGTGTTAAACCAGACGAGTCGTCTGGAGATCCAGCTCCTCGAGTACTCACTCTTCACTA
ACCGGCTGGAGAAACATATTCTCCTGCAGACTCAAGAGATCTCACGCCTCAGTGATAAAA
ACAGTTTTCTGGAACAGAGGCTCTTAGCACTGGAGGCTCGGTATGGGAGGG
>Unigene0007990 size 223 gap 0 0%
AGGAACATCATCCACGGCAGCGACACCCTGGAGAACGCCAAGAGAGAGATCGATCTGTGG
TTCAAGCCCGAGGAGTTCGTCTCCTACACCTCCTGCGCCCAGGCCTGGCTCTACGAGTAA
ACCTGCCAATCACCAACCACTCAACTAGACCCCACCCCCATCACCCCCACCCATCCTGCA
GTCAATCCTCTCACTCGGTTTTCACTGATCAATCCAAAACATG
>Unigene0008592 size 255 gap 0 0%
ATCCCTCTGAAGATCAGTGGGAAGTGGACCCTGAAGAGCTGACCCTGGGTCAGGAGTTGG
GCAGCGGTCAGTTTGGGCTGGTGCTGGAAGGGACATGGAGGGACAGGAAGGTTGCAGTGA
AGATGATAAGAGAAGAGTGCATGTCAGACGAGGATTTTAAAGAAGAGGCAAGAGTCATGA
TGTAAGTGCGACGCATGATGCAGTTGCTAAATGAACTGAAAACCAGTCGACTTATGCCCG
TGTGTGTCTTAACAG
>Unigene0008593 size 207 gap 0 0%
GGCAGCCAGATCTCTGTGGATGAAGTTGGAGCTCTCCAGGTAAGCCATCCCCTCGCTGAC
ATCCAGACACATCCCCAACATTATGTCCTGAGACAAACGCCCCTTCCGGTCCCTCAGGTA
GTCTGACAGACAGCCAAATTCCATGAACTCAAACACAAGGCACATGGGGGAACGCTGGGT
GCACACACCATAGAGCTGAACCAGCTT
>Unigene0008956 size 388 gap 0 0%
AGCGGTTCAAATCCGCCAACATCGAGGCAGCTCCTCCAAACATCCACACGGAGAGAAACC
GGAAGCAGCGGCGGAGACAAAAGCGGCAGCGGCGGCGGGGAGAGGCGGCAGCTCACCGAG
GACCCCGGGGTCTGCGTGAGAGGAGAGCAGGCTCCGGAAAGACGCGTCCAGCAGCGCCTG
GAAGCCGCTCTGGTCGAAGGACGGCAGGTCGGCCAGAGACTGCAGCCCTCTCTGCACAGA
CTCAGACAACTCCATTTTGCAAAGGGTGACCCACGACACGAGATCACGTGACGGATCAGC
TGATGTTGCGTGTGGAGCAGCAGAGGCTGAGCCGAGCAGCCGAGGAGCCGAGGAGCCGAG
ACAGGAGATCTCAGGAAGGACATCCAGG
>Unigene0008968 size 302 gap 0 0%
GTCATAATCCTCCTGACCTGCTGTGTCAAAAAGGCCAAGTGTATAGGGCTCTCCCCCGAT
CATCACTGTCACAGCATAATTGTCAAAAACCGTAGGCACATATTCTGAGGGGAACTTGTT
GGTTGTGTAGGAGATCAGTAAGCAGGTCTTTCCTACTGCACCGTCTCCTACCACTACACA
TTTTATAGTCTGCATCGTTTTTCTTCAGGCAGGTTAGGCGTTGGTTACATCCGGGTTTGA
GGGTCGAATTACTTTGAGCGCAGCCGTGGACAAGACGAGCCTCAGTGCCAGCTGAAAAAC
GG
>Unigene0009049 size 454 gap 0 0%
AGTTCTTCACCTCTCTGGGTTTAGAGGAGATGCCTCAGGAGTTCTGGGATGAATCCATGC
TGGAGAAGCCCGAAGGCCGAGAGGTGGTGTGCCACGCATCTGCCTGGGACTTTTACAACC
GCAGAGACTTCAGGATCAAGCAGTGCACCACAGTGACGATGGAGCAGCTCTTCACTGTAC
ACCACGAGATGGGTCATGTCCAGTATTACCTGCAGTACAAGGACAAGCCTGTGGGCTACC
GTCGTGGAGCCAACCCTGGTTTTCACGAGGCTATTGGCGATGTTTTGTCTCTGTCCGTTT
CCACTCCCAAACATCTGCATACTATTAAACTGCTGGATTCTGTGACCTCTGACGAAGAAA
CTGACATCAACTACCTTTTAAAGATGGCTCTGGAGAAGATCGCTTTCCTTCCCTTTGGCT
ACCTCATTGACCAGTGGAGATGGGGCGTGTTCAG
>Unigene0009051 size 1823 gap 0 0%
TTACTACAAGAGAACTGCACCAATTTGTCTGTTTTATTACAGTCTGTTATAAACCATTTA
TGAAGTGTTCATATGTGGCTTCAGAATGCCTCATAAAAAGTGTGAACATTTTCTGTTCCT
AATCTCTCGACCGACCAGTCGACATCAGACAGGACAAAATGTGGTTATGCAGGATCATAT
GTCTGTGTTGTGATGACAGCGAGATGTTCTGGTAGAGTAAAACTGAGTCCCACTTGTTTG
TCTGTCCGTCGTTTCTTGGCCTCAGGCTCATCGACCTTCTCGGACTTCTCCCCTGCAGGT
TCCTGGAATTCCTCCAGCTCCTCCGCCTTCTCCTTCGCCATGGCAACAACCGCAGGTGGG
AAACAGGCCAACTCGGCAACGTGGATACCAAAACTCTGGTCGCACACACCTGGTTTGACT
CTGTACAGCATGGTGAGTGTGTTGTGGGAGGTCAGGGCTGTGACGTGCAGGTTGTGGACA
GTGGGCTGCTGTGCTGCCAGCGCCGTCAGCTCGTGGAAGTGCGTGGCGAACAGGCAGAAG
CAGCCGATTTTGGAGGAGATGTGCTCGCTGATGGCCCAGGCCAGACCGAAGCCATCGTAC
GTGGACGTGCCTCTGCCGAGCTCGTCGATGATGATGAGCGAGTTCTCTGTGGCTGAGCGC
AGAATGGCAGCGGTCTCCAGCATCTCGGACATAAAGGTGGACACCCCTTTCACCTGGCAG
TCTCCTGCTCCCACCCTGGCCAGGACACTGTCAATCACGCTAAGCTCCGCCTTCTCGCAT
GGCACAAAGCAGCCAATCTGAGCCATCAGAGCGATCACACCCACCTGCCGGATAAACGTC
GACTTGCCGCCCATATTTGGTCCTGTGATAATGTAGAAGCTCTGCTCTCCCTGGATGAAG
GTGATGTCGTTGGGTATGAAGGCGGTGTCTGCGTCCGTCTCCATGCAGGGATGTCTGGCC
TGCAGCAGCTCCATACGCCTGCCGCCGTCGGCTAAGAGGCGAGGCCGAACGTACGGCACA
GGTGCGGAGACGGACGCCACAGCGAAACTCGCCACTGCGTCCAGCTGCGCTATTACGTCG
CTGAGCGTCTGGAGGGGGTCCACGTAACCTGAGGCGATGTTGATGATCTCTTTGACGATA
GCATTCTGGGCCTCCTCGTACTCCTCCCTGCTCTTGGTGTACTCCTCGTTCAGAGAGCTC
AGCTTACTGTTGGTGAAACGCACTCCGTTCTTCTGAACATCCAGTGTAGTAAACTTCTTG
TTGTTTCTCAGACTCTTCTCCTCCTTGCAGGTGACTCTCAGGTAAAAACCCAACATGGCG
TTTGACTCCAGCTTCACCGTCTTGCCAGCATCCAGACCTAGTTCTCTGGCTGCACTGTTC
AGCACTGCCTGCATGCTCTTTTCCAGCGCGTCCATCTTTTCTCTTAGCTCACTCAACACC
GGGTCAAACGACGCCTTCACCAGGAACTCATGGTGGTCGATCTGGTTCATGTCCAGAGTG
GTTTCGATCATCTCCTGATACTTGATGAAGTCAGTCAGCAGGTCTCTGAGAGGGGACAAG
AACACTGCCTCCAACAGAACCTGGTAGCTGCCTGAGTATCTCTCCAATGCTGTGATGAGG
GCAGGGATCTGGCTCACGGCCTGGTAGACCCGGTAGCAGTCCTGCAGCGTTGCAGTGTGA
CGGTGGAACTTCTTGGCCAGACGGTGGAGATCAGGGAACCGTCGCAGCAAGTCCTCCTGA
CAGGTCTGCCTGAGCTCAGCGTCACACACGAAGCTCTCCACCAGGTCCAGCCTCTCCTCT
ATTTTGGTTTTGTCCAAGAGCGG
>Unigene0009062 size 282 gap 0 0%
CTTGTCAGGTAGAGATTGAACTCCCCCAAACCTGCAGATTCATCATGCGCACCAGAGACT
GTGTTCTCAGTGAGGTGTCCATCATGGATCCCCAAGGCCAGCCAGTCTACAGGCAGTCTC
CTGGCTCTGAGGCCTTCCAGGCTGCCATGGAAAAGAACCCTTTGATGTTCACTGTAGAGG
ATATCACCACTGTCCATCTTTACCCCGAGACAGATGAGCCAGTCAACATCCTAAACATTA
AGAGAGGAATTGTTTCAACACTCATAGTGCCAGTCATGGAGG
>Unigene0009182 size 598 gap 0 0%
AATGACTGGAGAGGGGAGGATCAGTTACTCCATCACCTGGTTCTGTTCCTGGTCTCCTTG
TGCTGAATGCTCCTACAGACTGGCCCAGTTCCTCAGCCAGATGCCCAACCTTCGCCTCCG
CATCTTCGTCTCACGCCTTTATTTCTGTGACATGGAGGATAGCCGAGAGAGAGAGGGCCT
GAGGATATTGAAGAAAGCTGGAGTGCAGATCACAGTCATGAGTTACAAAGACTTCTTCTA
TTGCTGGCAGACCTTCGTGGCTCGTAATCAGAGCAGGTTCAAAGCCTGGGATGAGCTGCA
CCAAAACTCTGTTCGTCTTGCCAGAAAACTTCAACGCATCCTCCAGCCATGTGAAACAGA
GGATTTAAGAGATGCCTTCAAACTTCTTGGACTGTGAAAAAATACTTATGACTTCCTGTT
ACCATAAGTCTATTATTATGTCAGAGTAAAGACGTGTTGGTCCATCACTACAACTGCTAA
ACTGAGAATGAAAAAAAAAACTGAGAAAAAATTGCTTTCAAGTCGTGGCAAGGCTTTAAC
TTTGGGTAGCTGCTGCTTGCTGTCTCTGTAGCAAACTGGAATGTGAAATAAAAGAATA
>Unigene0009228 size 806 gap 0 0%
GTGTGATGTTGTGTTCTTCTCCATAAACTCCCTTTATACTTCCACTCAGATCCACCTTTA
TTGGCTCAAGTTTCATATGGCCTTCATTGCTCAAACTGACATCATAAAACTTAAGGTCAT
TTGCCATATCAAGTGACATAACAAATGGCTTCATATCAACATTGGTATCTTGTTTGTAGT
AAATGTCTTCACAGATGAAGTTGTTAGTTTTGGAGCGGAGTGCTAGGGTCCACAGACTGA
GGGTCAGTGTGTGGCTATTCTCTGTTTTCATCTGCTTCAGTGTTCCAATGGTATTACTAG
TAAAGGTCATAGCCCTACGGTTCAATGCAATATTCATGTTGTTTCTTGTGGTTGCATCGT
ATGCATGGCCCTTCAGAACACCATACAAAGAGGCTTCTGCAGCTGTGACTTTACCCTCGA
TATTCAGCTCTCCTCGGCTCTCTTCAGCCATTGCTTTGGTCGTGGAGGATAGAGATGCAC
CATTGTTGTCAATGGTGCCATTGAAGATATTCTCCACTGTTACAGAGCTGCACAGAATGC
TGTTGACTCCACTTGTGGTTAGACCATTTCTACCAACCATAACAGAAGCTTTGTGCAATC
CACGACCAGCGTCAAAGGTAAGGGAACCCTCAGAGTGTACCTTAAGCCCATTTGAATCCA
GGGATCCTGTGACAAGTGAGTATACCCTATTTGTGTCATCATCTGCCTGAGACTCAACTG
CAAGGCTAGCTATACGGCTGGACACACCAAGTTCAACTTTGTTGTTGAGTACTTTACCCA
TGCCTGTGGCTATAGCATGCCATTTT
>Unigene0009229 size 837 gap 0 0%
TGATGAGGGATGCCATACTACAACTCCAGATGGTGATTCCCTCTCTGAAAACTGATGTAT
CTGTCACTGGAACCCTTAAGAAGGATGAGGATGTGTTCATGGACTTAGAGACTATGATCA
ATCTCCCTGAGACATCCTACCAACAAAGAGCTTCACTCAAATACGATGATGACAAGCTTG
AGGTGGAACTGAAATCAGAGCTGAATTCAGAAATTCAGAAACTGATTCCAGATGTAGAGG
AGTATCATGGGCAGCTGCACCAGCTCATCAATGATATCCTGGACCAGAAAGTGGCAAGGA
CTGACATGAAACTCCGTCACATAGTCACCAAAGGAATTGAGGCAGGTAATATATGGCTGG
ACAAATTAACAGCACGCATCCCCTATCTTGCAAACTTGCGAAGTAAGAGGAGCATGTCAG
ATCTCACCCTGCCAGCTCTGCCTGAGAAACTGTTTCTGCAGTCTGACAGCTTGTTCCGAT
ACCAGTTCAACAAAGATAAGATGGCCATCTCTCTTCCTCTTCCACTTGGAGGCAAAAAGT
TGGAAGAACTGAACATCCCAACCACTTTGTCTATTCCCCACATAAATTTACCAGAAATAG
GTCTATATGTCCCTGCCAAAAAGTATCCCCTACCATCTATCACTATACCACCTTCTTTGG
ATTTCAATATACCCCTTCTTGGTCTGGCTGAAGCATCCACCAAGATCAACAGTAACTTCT
ACCAATGGGAAGGTTCCATCTCTGGAGGCAACAGCACTTTTGATGTCCCCAGCTACATTG
TGCAGTATAAGGCCATGGCTCAATCACCTCTCAAACTTGTATGACAATAGGTTGAGA
>Unigene0009347 size 1174 gap 0 0%
CCACCAGTTAATGAACCTGTCTACTTGTTTCTTTGAAACATGGCCAGATACGCAGGACTC
GCCGGTCTTTTCATGGCGGTGCTATCTTTGCGCGACGGTTCTTCTACTGAAACAACTCCG
GAAAACTTCGGCCTTGAAATACAGTGCGGAGAAGTCGAAGTGAAAATAACCGTAAAGCGA
CAGTTTTTCGAGGAGAGACTTGTTCCGTTCAAACCCGAGCATCTACGACTTGGAGCGAAC
TCAACGCAGGAGAGGTGCCGACCAGAGGGACGCACATCTGGCCGTGCAATGGTCATCTCT
GCAGGGCTGCGAGACTGTGGCACGGAGTCCAGTGTTCATGGAGAGTGGCTGGTGTATTCC
AACCAGCTGTTACTGTTTCCTGCTGTGGTTCCTACCTCCTCAGGCAGTGTAATAGTTAGA
GGAGAAACTACTGTCATACCTGTTGAGTGCCATTATAAGAGAAAGCAGACAGTGAATGCA
GAGCCATTAACCCCAACCTGGCTGCCCATGACATCCACTATCAGTGTCTTTGGCCTTCTG
CACTTCTCCCTTCGTACCATGGCAGATGACTGTATGTCCCTGCGTAGTTCTTCAGTGTAC
CAGCAGGGGGAAGCAGTGTTTTTGGAGGCCAGTGTGGAGGCCCCGCTGCACCCTGCTCTC
ACTGTATATGTGGACTACTGTGTTGCTACGCTGAAGCCTGACCCTCTCTCCTTGCCAAGC
TACAAGTTCATCACCAACCATGGATGTCTTGTGGACAGCGTACTACCGGGGTCTTCATCT
AAATTCCTCCATAGGATGCAAGGTAACAGACTGTGCTTCAGTTTCCAGGCCTTCCACTTC
AAGCAGGAGTCTGGGGAACAGATGTTCATCAGCTGCCACCTTAGGGCCACTCTGAAACAA
AACTCACAGAGCCACCTTTATAAAGCCTGCTTCTTCCATCGGCCCACGTTCAGCTGGCGT
GCCACAGAGGGAGACAATGCACTGTGTGAATGCTGTGATTCTGCTGACTGCTTAAGACAG
ACTGGAGGGGAGAATAGTGGCCACATAACTCAACCAGATACAGAAAAGAAGCATGAGGCT
GACACAACAGTTGGACCACTTCGCACCCTGCCACGCTCTCATTGGACAGGCCGTCTGTCA
GTCAATCACTAAAGAGCCTTTTTCCAACTGTACA
>Unigene0009384 size 297 gap 0 0%
GAAAAAGATCCCCAGAGAAAAGTATGTGGACCATATTAAGTTCTGCAGTAAATTTAAAGC
ACCATGCAGATTTCATGTTGTTGGCTGCGATACGTCTGTGGAGAAAGAAAAGATTCATGA
CCATGAGCGGCAATGTTCCTATGAACACCTCAACTTGCTTCTACATTTCATCATGGGCAT
CAAGGTGAGCCTGGAGAGCCTGCAGCCCCAGAGCCTGGAGGTCGCCAGCCACAAGCTGCA
GGAGCTCCACCAGTCCCTCAGGGACCTGGAGCAGAAGATGAGTCAGCTGGGTGGGGG
>Unigene0009385 size 1096 gap 0 0%
GGATTTTCCTAAGTAAGGGTTTGAGAAGTTAAGTGCACGTATAAGTGCATGTTTTATTCT
TTTTTTGTCTTGCCCAAGGGACCCTGAGAAGAGGTAATGGGAGGGGAACACATGCTGGTC
TTTCACCTTCCTGTCCAGATCTATCCTGTCAGTCCGGAGATCGAAGCTGGGACCTTTCAC
TCAGAGTGAGTGTTCGGAGTGTTCTGATTCTGTATTGTACCATCACATACACTTTTTAGG
ATGCAGCTAATCTGACAGGTCATGTCATCTTAGGTTTTTTTCATCAAAGATGGACGACTT
TTCCCATATACAGTTCGCCAAAACTTTTGCTGTCCTTGCTTTCATCTTGAATGATGATCT
GCAGTCCACTCTCCTCCTTTGACAGGTGAAAGTCATCAGTGTTGGTAGGCACCGCCAAAT
TGGGATTATTATTTGCTTGGTTCTTAATACAGGCGGTAGACAGAAACACAAGGAGGCTGA
GAGAGATCAAAACAAAGCTGACGCCAAGAATCACATGAATGGCGTCCCCACCATTGCTGT
GCATTGCTGCATGTACACCACAAATTGAGTTGTGGGTTCTGTTTCCTGGAAACAGTTCAG
CAAGTCCAAACGCACTGCACTGTGTCCATGGCTTGCAGCTTTTCTCTTTCGCATCAAAAT
AGGCATTATCAGGACATTCAGGGTGCTTTGTCAACTTTCCATCCACAGAAATGTCTGTCG
TGTTCAGTTTCTCCCCTGTGACAAATTTGTTTTCCTCACAAGCTGAACAGTCATTGTTGG
AGCACAGGAAACCAGGCGGACATGAACATTTTGCATCTCTGGTCGGCGTACATTTTTCTG
CATACTCATATGGGCATGTCTGGCATTTCTCACATCTGTCAAAGAATGTGTATTGATTCG
AGAAGTCGCCCTCATCACATGGGCTACAGAGAGTTTTCTTGTGCTCGGTACAGAACTCCT
TCCTATATTGACCTGGGGGACACATGTCACAGCATCTTTCTCCAGTGTACATCTGTTGAT
CACCACAGTCTTTAGCATATCCTGTAGCCCAAGTACCCAGGGTGTATAGAGCTACCAGCA
AACACTTCAACGGAAA
>Unigene0009501 size 550 gap 0 0%
GGGAGTAGCCCGGCACACGTGGTGGTTCCCTGTATGGAGGTGAGCCCCAGTCATGAGCCC
TGTTTGGGGTGCTGCCACCAATCGAGTCTCCCGTCAGCACCAGGGCCCCCGTGCCGTCGT
AGCAGCACTGCTGCCCTGATCCAAGCATAGCAATGAAACCTGCCTGTGTCTGCTCGGGCC
TGTGCCAGAGTGCAAGGACAGTCAAGGAGCTCATTGAGGAAGTTGGGCAGTTTTTTCTCC
AGGACGTCCCATTGCAGACACTTGTTCTTGGCCCAGGCAGCGGAGTCGTCCCTGAAAGCC
TGCTCCAAGTGCCAGGCTAAGACATGACCTCCACTCCAGAGTCCCTGTACATCCCTGCGT
TTAAACAATTAACAGTCAAAGTTACTTTGAACTTGTAATTTCTAATTCACAAACAAAAAC
AAAGTTCAAACTATGACTGGCACTAATATTTATTTGATGATTATTAATTCCAATAATTCT
CTAATCTTTTAGTCAATAAAATGTCAGAAAATAGGAACAAATGGCCATTACAGTTATGTA
ATAAGTGCAG
>Unigene0009502 size 201 gap 0 0%
GGGAGTAGCCCGGCACACGTGGTGGTTCCCTGTATGGAGGTGAGCCCCAGTCATGAGCCC
TGTTTGGGGTGCTGCCACCAATCGAGTCTCCCGTCAGCACCAGGGCCCCCGTGCCGTCGT
AGCAGCACTGCTGCCCTGATCCAAGCATAGCACTGGCCTGAATTGCTCTGACGCAGTGCA
CACTACCTGGGTGATAAGTGC
>Unigene0009593 size 363 gap 0 0%
AGAGAGGGAGAGAGACAGAGAGAGGGAGAGACAGCAAGCCCAAAATGGACATGGCTAACC
TATTCAAACATTTCTTTCGAATTGGGAAGGTGAAAAGCAGAAAGGGGGGGATGAGAGACA
CAGCGTCCAACTCTGACACAGACATGTATGCAGATAACGGCGAGCGGCTGTACGACCTCA
ACCTGCCTGCCCTGGTCAAGTTCAGCTACTCAGCTGAGCGTGAGGATGAGCTGTCTCTGG
TGAAAGGCACCCGGGTGGTGGTGATGGAGAAGTGCAGTGACGGCTGGTGGCGTGGCAGCT
ACAACGGACGATCGGGCTGGTTCCCGTCCAACTACGTGACGGAGGATGTGGATGGGACGG
CGG
>Unigene0009908 size 330 gap 0 0%
TCAGCCTAACTTCTTAAAAGCCAATATCTATCATTTAAAGCAGCGTTTCAACAAAAGTGA
AGGTGTCCACATCTTACAGTGGATGGGCGGCTGTCAGTGGGACGAAAACACTGGAGAGGT
TCTCGTTTTCCTGCAGTATGGTTACAATGGAGATGACTTCCTGTCGTTTGACATGATGAC
GCAGACATGGATCGCTCCGAAACCGCAGGCTGTCATCACCAAACTGAAATGGGATGCTGA
CAAAGCTGAAATAAAATACAATAAAAACTTCTTAACTCAGGTTTGTCCTGAGTGGCTGAA
GAAGTATGTGGACTATGGGAGGAGCTCTCT
>Unigene0010143 size 375 gap 0 0%
AGAGAGCACACCATGACTGCCTAGCAGAGAGAGCGAGCAAGAGAGACGGGGAGTGTGCTC
TCCTACCTCCAACTGAGGTTCAGCCGATTCCTACACTAGTCGACCCTCTGATTCCGACCT
GTCCCTGGAGGAGGACCAGGAGGCGTCTCGGCGTGAAGCCGAGCGCCAGGCTCAGCTGCA
GCTGGAAAGAGCCAAGTCTAAACCAGTAGCATTTGCAGTGAAAACCAATGTGAGTTACTG
TGGAGCCCTTGCTGCTGCTTTCTGCTCTTGTTTTATCCTCATAGCTTCAAGTTTGACTGG
GCTTGGGATGAAAGTGATGTCTGCCCCTTCCTTCACCAGCCGACCAATCCACCAATCATT
GTTGTATTTCTCTTT
>Unigene0010210 size 631 gap 0 0%
CTGGTCTGCAAGACTTACCGGGCAAATCGAAAGTTAGAGGGACAGACGAGAAGAGCCATG
GAGATGCAAGATATCATCGTGGACAAAGAAAGAACCAAAGAAGATGAAGGAGCAACCGAT
TCAGTGCTGGATGCCAAAACTGAAGCTTCAGAGGAAGCAGAACAATTCCATTACTCTAAA
CTACGAAGTAGACCTGAGGACATCTATTCAGAGGCTTCTTTCATTGGCTCTCCAACTAAA
GCAGGGAAGCAGACTGAGGGAAGTGCACGTCTGTACCGTGCTGGGTGTGTATTCCTCACC
ATATTCTCCCTGGTCCTGCTGCTGGTCGTCATTATCCTCAGTGTGAAACTCCAAACTGGA
TCCGCAGCCTGCCCACAGAGACAGGAAGCAGCAGAGCAAAAGAGTGCTCCAGTCTGCGAC
AACAAGCAATGCCAGACCTTCATTCAATCCCATCTTCTCGGCTGCCAGCAGTGCGCAGAC
GGGTGGCTGACTCTTGGACGGTCATGTTTTTACCTGTCCACCTTCAGGCTGAGCTGGGAC
AAGAGCCAGATGAACTGCACCGCTAGAGGAGGATCTCTGGCTGTCATCACCAGCCAGAGC
ATTCAGGAATTTCTGACTAAGGAAGGGAAAC
>Unigene0010297 size 247 gap 0 0%
GGGCAACAGCGCCTCGGAGCCGGCTACCCCGGTCAGGGAAACCCCGGTAAACCTGGAGAC
GCTCCGGAAAGCGGACCATCCAGCCCCGGTTCGAAGGCAGACCTGCTCAAGCACCAACAG
AGGTATCTCAGTAACAAAGAAGACACATACCTCTCAAATCGAAATAATTCCCTGCAAGAT
CTGTGGAGACAAATCATCAGGCATCCATTACGGCGTGATAACATGTGAAGGCTGTAAGGG
CTTCTTC
>Unigene0010298 size 721 gap 0 0%
GGGGCTTGTTCTGGTAGCTCTCCACCTCTTCCTGCAGGAAGGCCTGCCAGGTCATCTGCT
GCAGCTCCTCCCTCAGGTACTGACACGTCTCCAGGTGAGACTTGCAGATGATTTGGGCCA
GGTGATCGATATGAAACTCGTTCCTCTCCTCCGACTCCTTCCTCTCACCCAGCTCAGTCA
TGGACGCGGTGGGCGATGTGTCTCCGTTGCTGAAGGAACAGTACGGGAAGAAGCCGTTAC
CGGATCCGTAGTCGCACAGTGGCTCCGGTTTGATGCCGTTAATATCCAGTCCTGATTGGT
CCGGAGATGGCTGGATGTCCAGGTAGAACGCTCCTCCTCCTCCTCCTCCTCGCCCGGGCA
GGAGGTGAGGAAGGGCCTCCTCTTGGCAGCCGGCTCCAGCGGCTGTTTTTCCAGAGCCTT
CCTCTTCTTGGCCAGCGGGCAGCCGTAGACACTGCGGTGTCTGGCGTACTTCCCGCTGAC
GTGGCCGCTGCCATCACAGCCTGGGGTGGGACAGCTGAACAACTCCTGTGTCACAGCTTC
CACAGCAGCTCGCACTCCTTTGGATCGTGTTCGATGGCGTTTTTCAACTGCATTCACCTC
CATTGAAATGGCGAAGATGGAGACTCCTCTATCTCTGTCTCTTCTTCCTCCTCTCCTCTT
CCTCTCTGGTCGGAAAGTCCGCAGCCTCCTTCTATCTCTCCCTCGCTCTATCGCTCTCGC
T
>Unigene0010299 size 848 gap 0 0%
GGGGCTTGTTCTGGTAGCTCTCCACCTCTTCCTGCAGGAAGGCCTGCCAGGTCATCTGCT
GCAGCTCCTCCCTCAGGTACTGACACGTCTCCAGGTGAGACTTGCAGATGATTTGGGCCA
GGTGATCGATATGAAACTCGTTCCTCTCCTCCGACTCCTTCCTCTCACCCAGCTCAGTCA
TGGACGCGGTGGGCGATGTGTCTCCGTTGCTGAAGGAACAGTACGGGAAGAAGCCGTTAC
CGGATCCGTAGTCGCACAGTGGCTCCGGTTTGATGCCGTTAATATCCAGTCCTGATTGGT
CCGGAGATGGCTGGATGTCCAGGTAGAACGCTCCTCCTCCTCCTCCTCCTCGCCCGGGCA
GGAGGTGAGGAAGGGCCTCCTCTTGGCAGCCGGCTCCAGCGGCTGTTTTTCCAGAGCCTT
CCTCTTCTTGGCCAGCGGGCAGCCGTAGACACTGCGGTGTCTGGCGTACTTCCCGCTGAC
GTGGCCGCTGCCATCACAGCCTGGGGTGGGACAGCTGAACAACTCCTGTGTCACAGCTTC
CACAGCAGCTCGCACTCCTTTGGATCGTGTTCGATGGCGTTTTTCAACTGCATTCACCTC
CATCAGTTAGCTGTGTCAGGGCACCTGGTCAGAGCTCAGAGCGGCACCACCTCAATCTGT
TGCTGGTCTCGTAGCTGAAGAGTCTTTCTCCTAAAACACACTTTCAGAGGCCGTCGTCCA
AAGTCATGATTGAAATGGCGAAGATGGAGACTCCTCTATCTCTGTCTCTTCTTCCTCCTC
TCCTCTTCCTCTCTGGTCGGAAAGTCCGCAGCCTCCTTCTATCTCTCCCTCGCTCTATCG
CTCTCGCT
>Unigene0010406 size 555 gap 0 0%
CTCAGGTCTACAGCTCTGCTTGCAGTGTGGAAACATGCGTTTGTAAAAACAACAACCCTT
CCCTCAAATGGACAGGGTCAGTCTGTTGTCATGCGGAGTCTGATGTGGGTAGACAGAGTA
GGGATTGTATGATGGACGATGACTGTTTTTATGAATGACTGCATGCTTGTGTGGATGTGT
AAGGACGTGCATGTGTGCTCCAATGTTTTTATGCCAGTGTGTGTGCGGATGTGAATGTAC
GTGAAACCCACCTTCCTTACAGTCATGTTTGTTCTCATGCAGTACAAAGCCATGGCGACA
CTGACAAACGTAAGAGCCCACTGTGTTGATGCACTCGTGCTGGCAGCCGCCGTTGTCCTT
GCTGCACTCATCTTTGTCTGAGAAGAAGTGGGCCTTGAAGCCTTTTTTGGAGACAGTGTT
GTCAGACTTGAACTCAATTCTCATGTTGTTGTATTGAGAGGTGATGACCTCAGGGACCTC
GGTGCCACAGTATTTCCCATGAAGCTTGGAATCTGATGAGAGGCCACTCCGCACCTCCAC
GTAGTCGTATTTACA
>Unigene0010508 size 3463 gap 0 0%
AACGTTATCAAGTTTTTATTTACATAGATCATACATACATGACACACTGGTCACTGCTCA
TCCTATGAATCACTAAGACTTATTGCTCATTTTACATGGATCACAAGCACTGAAGTTTAT
AGTTTGTGCTATCAGGTATATACTTGTGGTGATCTGGAGAAAATCTAATGCCATCGAACA
GTATATTTTCACAGAGGTTTGAAACTAATGCTAGGTATGTGGATAATAAACCTGTTAATA
ACTCAGCAGATTTGGATCTGAGTGAATCACTGTCCCTCAAGGGTCCTACAAGGGATCATT
TGATATTTCAGATCATTTTCAGGTGCTATCCTCTCTACAGCAGTGTGGTTTTGTCCTATA
AAGGTAGAAGATTACATATAAGGAATGCAGAAAGCAACACATATACATTAACTCCTGCTG
GATACATCAAACTAGACAGAGTCTATAAAACAATCTGGACATAAAACATAAGAAATATGG
ACAAAAGACAACTGTGAAATTAAATTTATACACAACACAGTATACATTCCACGGGCGGAG
ACATTAAGCCTCGCCTTTTCCCGGAATGATTTGCCTTTCACCTCTCGGTACCACCTCCAA
AGAAGCACCCATATCTACACGGAAACTGGCTCGGACACCACCAGGAGAACCTGCAAACTG
AATAAGGACACTATACAAATAGTATAGCACAGAAAGAAACACTTCAAACGGTAAGGTCAA
CATGCCTGCATGTTGTTGTGTGATAACTACAGTTTTCAGTCTCATACTATTAAATTCTGT
ACAAAATGAAGAGAGTGTAAACATTAGGGCAACTGAAATGTCCTATTGGTCATCAGCAGG
GAAACATTGGCACAGGTGAGCTTTCAACCAAGTCAAACATTTCTGGGAAATAAGAATGAA
AAATATACGTCCATTCATCCATCACACATCCACAGAAATACATCTGAAAGAATCCAAAAC
AGCAGAGACCCCCCCCCGTGAATATGGAGCTAATGTGCACAGTGACAGGACAGGGCAGGA
GAAAATATTTAAGTACAGCAACCAATGCTTCTTGTCATTTAAATTAAATTAAAAAAGACT
GATATATATTGTGCATACATCATATAGGGATGTCTCTTACTGACACAGCAGGTAAGCTTC
TAAGTAAACATGCTCATTGCATCTCCACAAGAAATGGCTTTAGTCATCGAGGCTGTTTCC
AGTTTGCAATGTGTTGATGGCTCCTCCTGGTGGATAAATCAAACATCTTCTCAGCGAAGC
AGCCGGCCGTGCCTGCTCAGCAGCATCCACCTCATTAAGCAGCTGACATCTTTCCTCTGG
ACAAGTGCGTGTTGTTCCTGTTATACTTCAGTAGAGAACAGAAGGCTTTGACGTTTGCTG
TCAGGTGTTGGGATGCTCTCCAGCTGAAGGAAGTAGAGAAGGACTTGAACCTGAGCCATG
ACCTCTAGCGACCAGCTGTCGTTCATGGAGATTGGCTGTGAGCTGTTTGAGATCTTGCTG
TCCTTTTCAGAGGGTCGAAGCAAAGTGGGACCGAAAACTGTAGCCAGATTGTGCAAAGAC
ATCTTGTTGAAGCTCTCATTTTCAGCCACTCTCTTTAGGTGGTCAAGCAGGAAGATGAAG
GTGACCAGGTTGGGCTCTGGTAGAGACAGCAGCAGGTTGAGCATGCAGCTCTCTTTGGCC
ACGCTGTCAGAGAGAGCGATGCCTCCAGCAAAGTTGGGGTACAGCTCATCAGTGAAAAGA
GGCTCCGGCAGCTCTCGGAAATACAGCTTCAGTGTTCCAGCAATGGCGTTTACGTCCATC
TCCCTCATCATGACAGACACGTCCTTGTTGTTTGAATCAAACGCAGCCTTCAGTGCCTGG
ATGTCAGTGGCGACTCCAGACACTCTGTAGATTCCCACCTCCTCCATCCCCCGTCGCTCG
ATCTCCTCCACACACTGTCTCACTATGAGGGGAACCTTGGAGCGCTCTCGTTTAGTCACT
ACATTGATTTTCACTCCAAAGACACCGGATTGTTTCCGTGAAGGCATCCTCTTCAGACTG
AACTCTCTGCTGGCGAATTTCATCGACAGCTTCACCTCAATCCCATTCATGGCGATGACC
GTCCTCTGCCAGTCTTTGTTTTGCAACGTCTGTGGATCCAGCTTTATCTGTCCTTTGGCC
ATGATCTTGTCGGTGAGCTCTCCGTCCTCTTTGCTCTGCTTGCTTTTGTTGTAGCACTTC
TCATAACAGAGCAGCCTCAGAGTCTGAGAGCCCTCCAGTTCAATCTCAAACTCCTCATTC
CAGTTGGGCTCTGTCGAGTCTCTGTACACTCGTGTTTTGGCTTTGTTGACAAAGTAGCCG
AAAGAATCCACCTCCAGGGAGCAGTAAAGGTTTAAGCTCTGTTTGAGCCCTGATGCAGAG
TGGACAATGACATTCAGGAAGCCATATAAACCAGAGGATTCATCATCTTCCTTATTCATG
GTCATTGGAATAGTGTGAACAGTCTGGAGCTTCACACAAGAGTTAGTGAGCATCTGCAGC
TCCAGAGAGGTCAGAGAGAAGCTTTTAAAACACTTCTTCTGCTGCTCTCGAATCATCTCC
CTCCATTCTGCACGTTCGTAGTCAGATGAGATCAGAAACATGAAACCCTTTCCGTTTCGG
TTGGCCACTCTGAACGCCATGTTGGGGGACATGAGCAGCAGCAGAGACTCTTGTTCTGAC
AACTTCTTCTTCAAACGCTCTATCACCTTGGGTCCCTTGGTTGTTCTCTTCTCTCTTTGG
ATCTCATTCTTGATCTGAGAGATTTTAATCTTCATCGCGTCGATCTCCTCGTCCTGGACG
AGAGGGATGGGTGTGGACTCGCAGTCCTCGATGGTCTGGAAGGTCAGGTCAGCCAGTGGG
ATGTACCACTTACAGTCATACTGCTGTCCTTTCCCCGCAGCCTGTTTCTTCAGCTTGGTG
CAGAGCAGCAGGTCGGTGAAGAGGAAGACGTGACGGAGTTTCCTGGAACCTTCTACCAGC
TCCACCATGAAACGATCCCTCAGCAGCTGACGGTTCTCTCCCTTCTTAACTGTCATGGAC
TGTCTGCGCGGGGTGATCTCTTCATTAATACTGGACAGGAAGTTCTGGGAGATGCGCAGG
GCGTCCTGTAACAGCAGATAGTCTGGGTGGCTGGAGGGCGTGTGCTTCAGGAGGTCATGC
AGAACAAGTGTGCTGCGCGTCACTCTGTCCACAGGTTTGTACAGAAGAGTTTCCAGTGAA
TTTTTAGCCGACTGGTCTTTGCAGTCCTTTGTGCTTTTGACCTTGAGATTCTCGGATATC
TCTGCAAACTGAGCGTTTGCCTGGCAGCACTTGTCCGCCGTCTCCACAGCAACTTTATAG
TTATCCACAAAGGCCCGGTACACCCCGAGCTGGCTGGCCAGTTTCTGGAAGAGGTCGCCC
ACACACTGCTGGTGGCTCCAGTCCTGGACTCGGGGCAGCAGAG
>Unigene0010572 size 599 gap 0 0%
GAGCGCCCGGCCGCCCAACGCTGCGCCACGGCCGGTCACTGTAGAGCGCAGGAGCCGCTG
CCCGCTGGAGGGAGATCCGTCGCGGAGGGGTCATTTCGAGGGCCACATTTGGGGTCGGTG
CAGAGCGGTCAGTTTCGGGTGGCCAGCCAGCGGCCGGTTTTGGGGCCAGATTGCGGTCGG
CATACGGGAGCAGGAGCAGCAAGAGGAGGAGAGCCGACCCTTCCAGCGCCGCTCTCCGGG
CGATGCCAGTGTAAATGCCAGGGCGATGTCCCGACGCAAGCAGGGGAACCCGCAGCACCT
GTCCCAGCGAGAAATAACACCGGAGGTTGAGCATCCAGATGGCAGCCTGCTCTCCGACTC
CTTACCCCACCTCCCGCTCAGCCTGCCCTCCCACTCGCTTGGCCTACCTCCCCACCCGCT
GGAGCCCGGCCTGGCCCACGCCCTGCCGCCCGGCCTCCACGCCGACCACGACCTGCTGAC
CTGCGGCCAGTGCCAGTTGACCTTCCCGCTGGGCGACATCCTCCTCTTCATCGAGCACAA
GAAGAAGCAGTGCCAAACGCCGCTGCTGGCCAATGGCTGCTACGACAAGATGACCGACC
>Unigene0010583 size 341 gap 0 0%
CTGGAGGCCACTCAGAGCGGAGCCGCGCTGCACTGGTGCCCGGCCCGGTAAACCGACACC
TGTCCGCCACATTCACCACCGCTCTCCTCCTCTGTGTGTTTACCGGAGGTGTCAGCTCGG
TGCTCGGCTATGAAGAACAAACACAGCCAACAGGTGAAGGCAGCGGCTTCGGACCGACTC
GACATGTCGAGCTTCGAGGTGTCTCTCCAGCAACTCAACGATCTGTTGACGGACGAGAGC
GGCTTCTACAGCTGGCCGACCAAACACCTCCATGAGGTCTGCCCGGGGATTTACGTCGGC
AATGCACAATGATTCATCGGGAGGAAAAACATTCTCAGCAG
>Unigene0011113 size 586 gap 0 0%
GGAATTCTTCATACGGGGGACCAAGAGCCTCATGTCTGGAGCGGCTGTGTATGAAGGTCC
GTGTGATCTTCAGCATGTGTGTGTACTCGGTGAGCTCCAGGAGGTTCCTCCGCAGCTTCT
CTTTGTTCCTCGCCACCTCGCTGAGCTCCATCTCCAGCCTCTGGAGCTGCTCCATGATCT
CCAGGACTTGTCTGGGGGGAGGAGCAAGTGGACTCTCATCCTCCTCTGGAATAGCTATAT
TAGCCTTTTGGATCTCCCTCAGAAGGAAGCCCAGAATTCTCTCCATCTCCTCGCATCTCT
TGATTTCGCTGACGAAGCGTCGCTGGAATGAGCTGACACTTGGATTAAGATCTCGAAACT
CGACCAGCCCCAGCTCTCCGAGCTCACTGATGCAGTCGTATTCAGAGCCGGACTGCAGAA
ACAACTGCGCCAGGCACATCTCCTCACTCCGAAACACCATCTTTATCTGCCTGGTGATCT
GCCGGTAGCCTACTGAACCTGGACGACGCGCCGATCACTACAGACGAAAATAGGACATCA
CAATATTCAGCGAGTCGCTACGTCGCTTTAAACCTCTTAACCAATT
>Unigene0011114 size 813 gap 0 0%
GGAATTCTTCATACGGGGGACCAAGAGCCTCATGTCTGGAGCGGCTGTGTATGAAGGTCC
GTGTGATCTTCAGCATGTGTGTGTACTCGGTGAGCTCCAGGAGGTTCCTCCGCAGCTTCT
CTTTGTTCCTCGCCACCTCGCTGAGCTCCATCTCCAGCCTCTGGAGCTGCTCCATGATCT
CCAGGACTTGTCTGGGGGGAGGAGCAAGTGGACTCTCATCCTCCTCTGGAATAGCTATAT
TAGCCTTTTGGATCTCCCTCAGAAGGAAGCCCAGAATTCTCTCCATCTCCTCGCATCTCT
TGATTTCGCTGACGAAGCGTCGCTGGAATGAGCTGACACTTGGATTAAGATCTCGAAACT
CGACCAGCCCCAGCTCTCCGAGCTCACTGATGCAGTCGTATTCAGAGCCGGACTGCAGAA
ACAACTGCGCCAGGCACATCTCCTCACTCCGAAACACCATCTTTATCTGCCTGGTGATCT
GCCGGTAGCCTACTGAACCTGGACGACGCGCCGATCACAGAGGATTAATTACTGTCCATT
ACAATTGACGATTTTTTTTTTTAGTGGGGAGAAAATCCTCCATCCTGTGTGTGGTTGTCG
CGCAGTGTCTCCGCCACCTCCTCCCGGCCGCCTGGCGTCTACTGAATAAACAATATGAAA
ACAAAGGCAGAAACCTCCCTAATGCACCTTTCGCATCGAGCGAGCGCAGCGCCGCGCGTC
ATCCTGTGCGCTTCTCCACCTTCAGCACCTGCCGCCGCAGCGCGAAGACACGGCGACGAG
AAACGAGCAACAGGCGGAGGAAGAGGATAAATC
>Unigene0011434 size 466 gap 0 0%
CGATGCTGCTCTGTCCTACCTGCAGGAACTCGATAAGGTAGTACAGAGCAGCATCGCAGG
CCCTGAGGTAACAGGACAGGCTCTCCTCCTCCCTCTCTGACAGACGAACCCGAGACACTG
CAGAAACTGTCTGGTGGTCCAGAGACAGACCTTTAATGACAAATGCCTCAGCCAGCAGTC
GCAGGTGATAGGTAGGCTGGTCGTCCTGTGTCAGCTCCTCCAGTCCCACCCTCGCACACA
TTCCCTGGGCGTCCCGGTAGCGACCCTGCACATAGTGCACTTTAGCCATTAGCAGCAGAG
CTTCATTCAAGTACCTGGGTGTGAGTCGGCCTCGACTCAGGATGGTGTTGATGTGGCCTT
TGGCCTTGGACAATCTGGGTTGGGTCTTGTCCATCAAAGGTATTGATCTCCGTAATAGGT
CCATGTTTTCCTGCAGGCACTCCTCCAGCAGCGCCTCAGCCATCAG
>Unigene0011453 size 287 gap 0 0%
ACCTGACACCATTGAGGTACAGCAGATGAAAGCCCAGGCCAGAGAGGAGAAGAACAAGAG
GCAGATGGAAAGGGCTCTGCTTGAGAGCGAGAAAAAAAAAGCGAGAAAATGCTGAGAAGG
AAACAGAGAAGATTGCCCGTGAGACCATGGAGCTGATGGAGAGATTGAGACAGATTGAAG
AGCAGACAAAGAGAGCTCAAGATGAGCTGGAGGAGCAGACTCGGAGGGCTCTTGAGCTGG
AGAAGGAGAGGACAATTGCTCAGGAGGAAGCGGAGCGCCTGGACAAG
>Unigene0013137 size 333 gap 0 0%
ATCTGGCCTGTGTCCGGTGCTGCCCCATGTGCACGGCTGAGGGGGCTGACCCCTGGACAG
GTGGGGGTGTGCAGGGCACGGGGGGAGGTCATGGAGTCCGTACGCAAAGCAGCAGAGATG
GTCATAGAAGAGTGCCAGCATCAGTTCAGGAATCGCCGCTGGAACTGTTCCACCACCCCA
CGTGGGATCAACGTGTTTGGCAGAGTCATGAACCAAGGCACTCGTGAGGCCGCCTTTGTG
CATGCTTTGTCCTCAGCAGCTGTGGCAGTGGCTGTGACCCGAGCCTGCACCCGCGGAGAG
CTGGAGAGGTGTGGCTGTGACAGGAAGGTCAGG
>Unigene0013360 size 208 gap 0 0%
ATGCTACCTCAAAGCAAGATGAATGTCTGCAGGTCAAGTCCATCAAGACAGAGAAGCCTA
TGTGGGTAATCAGACGTCTCAGCCAAGCCCTGGCGGTCAGTCTACATGCAGCAGTGACCA
GTCCCCCGTCAGCACCTATCCCAGCAGTGGAGTCCAGCTTGCTGTGAGCGCCGGACGCTC
GCCAGGGGAGGGGTTGGAGGAGGACGAG
>Unigene0013732 size 245 gap 0 0%
GCGGAGGATGCAGACTTTTCGGTGCAGGAGGACTGGAAGTATGTCGCCATGGTTGTAGAC
CGGATCTTCCTGTGGATGTTCATTATCGTGTGTCTGCTGGGAACAGTGGGACTCTTCCTG
CCTCCGTGGCTCTCTGGGATGATTTAGATCCACACTTACTTTCAAAAGAATGAATAAAAC
TACTAAACTAATGAATAATTAATTCAGAGAAGGTGGGGTGGTGTGTTCTGTAAGAGAGAT
TTCAG
>Unigene0013819 size 2328 gap 0 0%
GAATATTCCAACTATTTTGTCATCCTGCAGCGCGGGAGTTTGCGTTGTCGTGTGCGGATG
TTGGACCTGTTTTGTAATTTAACTATTAGTCTAAATTCATTGCGAGGTGAAGGAAGAGTT
TAAAGACAACATGCAGCGCAGCATCGCATCCTTCTTCCAGCCCAAGAGCAAAGACAAGGA
TATTCAGAAGAAAACCGCAGATGAACCAGTGAAAAAACCTGTCAAGAGTCCTCTCAAGGT
GCAGAACGGTGTCGTGGAAGCTGATTCACCCATCAAGAAGGTTGCCAAGCGCAGCCGTCA
AATCCTGGACAGCGACGACGACGAGGCACCGGATGTTAAAGAGCAAGTCGCCTCCAAGGG
ACAAGGAGACAAAGAAGCCTCCACTAAAACAGAAAAGAAGGATGATGTGTTTAAGGCAGT
TCCCACCCCCCTGTCTCCACCACCAGCTCCAGCCACCCCTGTAACACCCGCCACTCCAGC
CACCCCGGCCTCTTCAGCTTCACCGGGGACCCCCAGCACCCCCAACTCAATCTCCCCGTC
TGGGATCGTTAAACGCAAGACTGCGAGGAAGATGTTCCCCAAGAGGAAGCTTGATGAGAG
CAGTAGCATCGAGAGTCAGAGAGAGGAGGCCGAGGCCAAAGAGGAGCAGGGTCAGCAAAA
TAAACGACCCCGTGTGGAGACCAGTGCCAACAGTGCAGGGAACACTGATGAACCCATGGA
GGAGGGAGCAAAGGAAGAAGAAGTTGAAAAGGCAGTGACCGAGGCTAACAGCCCAGATGA
GGAGGTGGAGAACAAGAAGGAAGAGGAAGGAGAGAAGGCCAAGGAGGAGGAGCAGGTGGA
GAAAAAGAGCACTGATGAGAAAGAAAAGAAAGCTGAGGGGGCGGAAAAGAAAAATGAAGC
AAAGGAGAAGACAGATGATGAGAAAGGGCTTGCTGTTGCCAAGAAGGAGGTGGTTGAAAA
GGACATGCGAGAGGGAGAAGAGAGCCCAAAAAGTCAAACAGCAAAAAAGCAGAAAGAAGC
AAAAGAGCAGAAAGATAAGGAGCCAGCCAAGAAGTCCCCCATCAGCAGTTTCTTTGCTCC
CAGAAAAGCTGCAGTGAAGACAGAGAAACCAGAGAAGAATGAAGGGGAGAAAAAGACAGG
TACTGAGAGGAAGAGTTCAGCGGAGGAGAGCAAAGACACAAAAGGCGAGCCAGCTTCAGG
ACCAACAGACTACGATCCGTCCAGGCCAGGATATCACCCCGTGGACCACGCCTGCTGGAA
GCAGGGCCAGAAAGTGCCGTACTTGGCGGTGGCTCGCACCTTTGAGAAGATTGAAGAGGA
CTCTGGCAGGCTGAGAAACATTGAGACGCTGTCGAACCTGCTTCGCTCTGTGCTGCTGCT
CTCTCCAGACGACCTGCTGTGCTGTGTGTACCTGTGTTTGAACCAGCTGGGTCCTGCCTA
CCTGGGGATGGAGCTCGGCGTTGGAGAGACGGTGCTGATGAAAGCTGTTGCTCAAGCAAC
TGGGCGACAATTGGACAAAATCAAAGCAGAGGCGCAGGAGAAAGGAGATTTGGGCCTAGT
AGCCGAGAGTTCCCGTAGCAACCAGCGCATGATGTTCCAACCGGCCAGTCTGACAGCAGG
GGGCGTGTTCAGGAAATTGAAGGAAATTGCCAGCATGAGTGGAAACTCGGCCATGAATAA
GAAAATCGACATCATCAAAGGCCTCTTTGTGGCATGCCGCTTTTCCGAGGCCCGCTACAT
AGTCAGGTCTCTTGCTGGGAAGCTGAGGATAGGCCTGGCCGAGCAGAGCGTCCTATCAGC
ACTCAGCCAGGCTGTGTGTCTGACCCCACCTGGACAAGGTTTTCCTCCTGCTGTGATCGA
CGCAGGAAAGGGGATGAGCGCTGAGAGCAAGCGGGCCTGGATCGAAGAGAAGAGTCTCAT
TCTCAAACAGACTTACTGCGAGATGCCCAATTACGACGTCCTCATCCCTGTTCTGCTGAA
AGAGGGCATAGACCAGCTACCCAATCACTGCAAGCTCACTCCAGGTGTACCGCTGAGACC
CATGTTGGCTCACCCCACAAAGGGTGTTGGCGAGGTGATGAAGAAGTTTGACGAGGCGGC
GTTCACCTGCGAGTACAAGTACGACGGCGAGCGTGCACAGATTCACATTCTGGAGAGCGG
CGAGGTTCGAATATTCAGCCGCAACCAGGAAGACAACACCAGCAAATACCCCGATATCAT
CTCTCGTATTCCCAAGGTGAAGAAGGACTCGGTGGTGTCCTGCGTCCTGGACTCAGAGGC
TGTCGCCTGGGATCGTGAGAAGAAACAGATCCAGCCCTTCCAGGTCCT
>Unigene0014860 size 1985 gap 0 0%
ACAAACAAACAAAAAAAAAACAACAGACCAACAGAAAGGGCATAAGAAGTCACACGTCAT
CTATTTGAGAGTCAACCAGATAACAACAGCGGGGGTTGGTCTGTATACTACATACTGACA
GATGGTAAAGTGGAAATAGGAAAAATAAATTCATTTTTGCTATAGATCAAAGCACAGATA
ACTCTTTCAAATTTAGAAACTAAAATAATCTCTCCCCTTCAATTCACTTCCATTTCCAGG
TGACTTTTGTTCATTTAGGCTTCACAGAAAGGCAACAGTGTCTGAAGTAAATTAAAAGTT
TTAGGTCTTCTATTGGCTGTCAGCTGCATACACTTCAATACAACGCTGGGGGAAAAAACT
ATGTGGAATAAAAAATTAAATAAAGTCAACTGGAACCTAAAAGCATCTGCATCATAAAAA
AAAGACAAATAATTTCCAGCACTGAAAAAAATAAATAAAGCAAAACAGCCAAAACTATTA
AAATAAAAAGGTCATGAGGAAGTGCTTCATAATATTCATTGTTGGTTTCTTACTTCATTT
ACACACGTGTGTTCCCTTAAATATGTTTGATGGCCTATGTAGAACATGATGGCGTCCTAA
CAACCTGATGACAAAATTTTATTTAGATTTAATTCTTAACATTGAATTTGATTCATCACT
AATACTTTTCTAAAGTTGTATGATTCATGTTGATGTAACTTTAGTTACTGAGGAGCATGA
TCTACTATTGTAACCTTTACATGATTAAAAAAAATATACCTTGGCCTCATATCATCCATT
GGTAGGAAAACAATCTACAGCCTCATCATGACTCGACACCAGCTGATATACAGTATGTGA
CAATGTGGGTGAAGCGACTGTTGACTGTTGTGGTGTTTACTTGATGGAGGCCATGATCTT
GATGTACTGGAGGGCGTTGTGTGCTGCGTCGTTGTGTGCGTTGCTACAGGAAATGCCTGT
GCCGTGGCACACGGTGACCGGTGAGGTGGACAGCTCTGCCAGACACTGGTACTGGCCGTT
CACCGTCAGCTCATCAATATCAAAGTATGTGACCTCAAAGCCTTGCTCCTTTGACAGCTC
CAACATCAGCAGAATGTAATCTGTGTTGGGAATACTCAGGGGGTTTCTTCTCAGTAAAGA
CATCTTCTCCGCTGATGAGTTCCTTAAGTTTTCAAATCGGACGCTTGGTTTAGGCGTCCA
TGTGATTTCAGAACAGCCTGACAGACTTTGTAGCTTTGCCACCATTTTCTCTGCAGCTGC
CTTTTTTGCTGCCTTTTTGGAGTTTCCTACAGCCTTCTCTGACAAGGACTCCATTCGACA
AGTAACAGTGAATTCTCTCTTGTGTGGCGGACCAGCCTCCGTTACAACTGTGTAGTCAGG
AAGACGCCACCCCCTCTGCAACGCCAGCTCCTGCAGTACCCCCACTGAGTTGGGATGGTT
GTTTGCTTCTGCTGCAACACCATTACTTTCAGACTTCACAGGAATATGCACTGTTCCAGC
ATCTATTTGCAGCATGTTCAGGGCAGCCTCTGCAGCCTGGTGTCTAGCAGCCTTTTTACT
GGGACCTTGCCCTGTGCAGCTCACATCTCCGATTGTAACGCTGAAGACGAAGCTGGGCTG
GTGAGCCTCTCCTTCGTTCTTCTCCATCACATACACGGGAAGGTTGCCAGTTCTGGTGCC
ATATTCATGCAGGATTTGTATAGGTGTTTTCCCAGGATTGCTCCTCTGCGCTTCAAGTGA
GTTCAAGCCGGTTTCGGCGGTGGCTCTCGCCGCCGGTGGCTGATATCCCTCCTCAGACAT
GTCGGCCGGTCCCTGTGGTGAGGAATAATCTCACACTCACCGCTGCGAGGGGACTCTTCT
CAGCATCTAGTTACGGTACTGGGAGGGAAAAATGAAGTGGCCTAAAAGATGCTAACAGCT
CACTTACAGGAGCCTGACCGGGGAAATCACCGAATTTAACATCAACATCAACATCCGGGT
CAGCG
>Unigene0014861 size 452 gap 0 0%
CTTCCCAGGATGTCCCTTACACTTGTGTGGTTGGTCTGGAGGACGGACTGGAGGTGGATT
AGAAAGGTCTGTAGTTCCAGAAACTCGAGAAGACTGATATCTTGTCCTTGAGCTGCTGAC
AGAGCTGCAGGGAGATGGTGAAGAACACCAGCGTGTCATTGAGCCAAGGCACCACACACT
CCACCTTGTGAACATGGCTCACCTCGAAACGGTTGTTGTTGAGCTCACTGTGGAGGGAAG
TGTTCATAGCAAACAGTAACAACAGATTACATGGACCTTAAAGGTATACTTCCACTTCCT
GAATGTGGGATATTCCCTAACATCAGATTATCAGTAATTACCACTATCTGTTTCTTTCCA
TTTACTTCATATCACTACTTTTTATGTATTTATTATTTGTGTTATTTCATCTGTTTGTGC
ATACTGTGCACTACAGAAAGAACAAAGGGAAG
>Unigene0014862 size 497 gap 0 0%
CTTCCCAGGATGTCCCTTACACTTGTGTGGTTGGTCTGGAGGACGGACTGGAGGTGGATT
AGAAAGGTCTGTAGTTCCAGAAACTCGAGAAGACTGATATCTTGTCCTTGAGCTGCTGAC
AGAGCTGCAGGGAGATGGTGAAGAACACCAGCGTGTCATTGAGCCAAGGCACCACACACT
CCACCTTGTGAACATGGCTCACCTCGAAACGGTTGTTGTTGAGCTCAAACATCGCACCAG
GGTTGTGCAACACTGAGCTTCCAGCTGGTTTGAAATTCTTTGTGGTGTTTGGAGGCAGCA
CGTGAAGCTGGTAGACAGTCAGACACAGTTTGCTTAAGTTGATGTAAAAGTTCACCATCA
CATCCCCAGGCATGGGAGGGGTGAACATTTTCTAGTGATGAAAGAGTAAACAGAAAGAGA
GGAACATGGAACACCGTGGAACAGCACCAGGCTTCATGCCAAATCAACTGCCATTTTGTG
TGTGATGTGGTTTCTTC
>Unigene0014923 size 417 gap 0 0%
AAAAGACTGAATTTTGGTTGATGAAATGATTTAATAGCGTTAGTGACACACTTTTGTTGC
TTCTTTTATCACCTGACTGAAACGTTAGATATCCCATGGCCCGAGGGAGAGGAGGAACTG
TCTGAAAAATCAAGAAATGCCATTGAAATACTCCTGACAATGGACATGAGGAAACGGGCC
GATCTCAAGGAGCTCAAATGCCACCCCCTGTTTGAGGGCCTGGACTGGAACAACCTGCAG
AACCAGCCGATGCCTTTCATACCTCAGCCAGAGGATGAAACGGACACCTCGTACTTTGAG
GCAAGAAACAACGCTCAACACATTGCTGTGTCCGGCTTCAGTTTATAGATATAAAACATG
TGGTTTTATAAAAGTAGCAGTCATCGACTTTGATGAAGTGTGTGTGTGTGTGTGTGT
>Unigene0014985 size 663 gap 0 0%
TTATTTACACATTTCCTCAAGAGTGAAAAGCCACATTAAAAAAAACAGTAGCAAAACAGT
GTTTACAGATACATGGTTACAGACATGTTATTTTCCAACAAAGAGAATCCCTTTATATGG
ATGATCCTGCCAAGTATAGAACAACTTAATATTACAGCTGTGTTTTACCTCTCTGCAGTA
CCTGACCCACTGAGACAGCACTGGGTCAACAGAGTGTTAATTTGGTACAGATGTAAATTT
AAACCCACAGTTTACAAGGCAGATATGGCTTTGGCAGCTACTCTCCTCCCCAGCGGCAGG
GTCAGGTCAGTGATGGCCAGGACAACTTTAGGTTTGGCCAGAGCAGGCAGCTTCACCAGC
TCAGAAACCATTGTAAAGGGCATGAACTGCAGGATGCTCCCGCGACTCCCCTGCTCCAGG
CACTCAACGCACTCCTCCATGAAACTCTGTACAAACTGGGTGTGGGGTCCAGCCATCTTA
GAGCCCAGGATGGAGGAAATTAGTAGGAAAAGGTTGGCTGGGGAGAAGAGAACAGGTGGT
ATGCATCGTCATGGTTGCAAACATTTTTTTTTTTGTGTTCATGCCAGTTTCTTGAGGCGA
GGAGCAGTTATTGCAGAGATTTCTGCCCTCCGGAGAAAGAATTTATTTATTTATTTATTT
ATT
>Unigene0015013 size 815 gap 0 0%
TTGTGCCCTGCATTCCTTAATGTTTTCTCCAACTATTTATTGTTTTTTTTTCCTTTTTTT
CTTTCTCTTCTTTTTTTTTCTTCTCTTCTTTCTTTCCTTCTCTTTTTTCTTTTCTCTCTT
TTCTTTCTCTCTCTCTTTCTTTTTTCTTTTCTCTCTACAGGGTTGTGCTGTACTGTCAAA
GTCAAGGGGAAATGTAGGCTTTGTGTTCATGAGTCTGTGGAAAACGGTGCAACTGCAATG
CTACAAAATGGCTGTTACCATGCCATAGGCTGTCTTTACAGCCGAGCGACGCTCAGCCTC
CATCTTTGACTCCGGCAGAACAAAGAACGACACGGCCGCTGTACAACAACAAGCAGTTTG
AACCGACTGCTCTGTGGCTTCTTAACACAAGGAAACCCGATAAAAAGTAGATTATATCGC
AGAGAAGCGTAATTTTAAGAGTCTCCATACCGGATGGACAACAACTACATCGCCTCGTCA
GAGCGGACAGGCTCCATTGTCCGTCAAAAAGTGGACACAGCGTTAAAAACAGACGTGAAA
GGACGCCATGTTCAGACTAGTAAACTTTTAACACAAATGTTTTATTTCACAAAACGCTCC
AAATGTTTAAATGTAAAATACATTAAAAATATATATAATAACACTCAGTTTTGTCTCTAT
AATCTAAGAGACATTAAAACATCAGAAACTCAACCGTTAATTCAAACATGTAGACGTTAA
ACTTTACAGTTGACCGTTTAATATTCTGAGTTCTGCCGTTAGCAGCGATACGGGAGGAAA
AACCGCATAAACCGACAAAAACCAGCTTTTTGTGG
>Unigene0015036 size 2149 gap 0 0%
TTAGAGTCGGCTAGCCTTTGCCCTCTAACCTCGCTGATGTTGGCTGGCTGCTTCCTGCTC
CCTCCGCTCCCCCCGACCGCCTGACGAATCCTGCCGGAGCCGCACGGCGAAGCGCCCTGC
ACGGACACAGCCGACCGGGACGAGCCGCTACAGCCGGACCAGAGCCGAGCCGAGCCGAGC
CGCGATATAAACAGGCAGGCGGGCGAAAAAACCAGGCAGCCATGCGGAGGAAGTCGAGGA
TATTGTTATGTTTTGCGGTGCTGTGGGTGCTGGGAATAGCCTACTACTTCTACTCGGGAA
AGGATGATTGGGGCTCCAGCGACTTGTCTAGAAGGAGCAAAGTTCACAGCTCTGACGACA
AGGCTCACGGCCTGGAGACTCTGCCACCAGGTAAATTGCGCTGGCAAGATTTTGACCAGG
ATTTATACGTCGGAGCCACAGTGGTCCGACCAGGTCAGGACCCATACGCCAGGAACAAGT
TCAACCAGGTGGAGAGCGATAAACTCCGTATGGACAGAGCCGTGCCTGATACAAGACATG
ACCATTGCAGACATAAACAATGGAAGTCAGACCTCCCAGCCTCCAGCGTGGTCATCACCT
TCCACAATGAAGCTCGCTCTGCTCTGCTGCGGACTGTCGTCAGTGTCTTGAAGAAAAGTC
CTCCTCACTTGGTCAAAGAGATCATCCTGGTTGACGACTACAGCGATAACCCCGAGGACG
GAGCGTTGCTGGGGAAGATTGAGAAAGTGCGTGTGTTGAGGAACGACCGCAGAGAAGGGC
TAATGCGTTCAAGGGTTCGTGGTGCGGATGCTGCCACAGCGCCAGTCCTCACATTTTTGG
ATTCTCACTGTGAATGTAATGACCACTGGCTAGAGCCGCTGCTGGAGAGAGTGGCTGAGG
ATAAGTCCAGGGTAGTTTCTCCTATCATTGACGTCATCAACATGGACAACTTCCAGTACG
TAGGAGCCTCAGCCGATCTGAAAGGAGGCTTCGACTGGAATTTGGTGTTTAAATGGGACT
ACATGACTGTGGAGCAGAGACGAGCGAGACAAGGCAACCCCATCGCACCCATAAAGACAC
CAATGATAGCAGGAGGTCTATTCGTCATGGATAAGGAATACTTTGAGCTGCTGGGAAAGT
ATGACATGATGATGGATGTATGGGGAGGAGAGAACCTGGAGATCTCATTTCGTGTGTGGC
AGTGTGGTGGCAGTCTGGAGATCATCCCCTGCAGTAGAGTTGGCCACGTCTTCAGAAAGC
AACATCCATACACCTTCCCTGGTGGCAGCGGGACTGTGTTTGCAAGGAACACAAGGAGAG
CAGCAGAAGTGTGGATGGATGAGTATAAAAACTTCTACTATGCTGCTGTCCCTTCAGCGA
GAAACGTCCCATACGGAAATATCCAGAGCCGTTTGGAGATGAAGAGGAGATTAAGCTGTA
AGCCATTTAAATGGTACCTGGAGAATGTCTACCCTGAACTGAGGGTGCCAGATCACCAGG
ACATAGCATTTGGAGCCTTGCAGCAGGGAGGAAACTGTCTGGACACCCTGGGTCATTTTG
CCGACGGGGTGGTGGGCGTCTATGAATGCCACAACGCTGGGGGAAACCAGGTAGCGTTAC
CAAGAGGACACACACAGGAATGGGCCCTAACCAAGGACAAATCAGTTAAACACATGGACT
TGTGTCTGACTGTGGTGGACAGAACAGCCGGATCCCTCATCAAACTACAAGGCTGTCGAG
AGAATGACAGCAGACAGAAATGGGAGCAGATTGAGTCCAACTCGAAGCTTCGTCACGTTG
GCAGCAACCTCTGTCTGGACAGCCGCAGTGCCAGGATGGGCGGGCTCACTGTGGAGGTCT
GCAGCCCCAGCCTCAACCAGCAGTGGAAGTTCACCCTCAATTTACAATCATAGGGGGCGC
TACAGACCCCAAGGTAGAGTTGGATCTTGGATAGAGACACCAACAGACTCTGAAACGCGG
GTAAGATGATGGACTCAAGGAGAAAGACAAACACGATGGATAAATGGATGCTTTTTGCTC
CTCCTCCTCCTCCTCAGAGGTGCAGCCAGTCAAGTCTACAGCCCTCTCCCCCACCTCACC
CCTCCTAGAAAAAATAAAAAATTAATTAATAAAAAAAAAATAAAAAAAC
>Unigene0015067 size 519 gap 0 0%
CCTGTTTATTCCAAGTATGATAAAATCAGAACATAACAACAACAAAAAAAAAACAATACC
AAGCATCTGAACCATACAAATATACAATATGTACAATGCAGTTGGACTCCTGTCTATTGT
GTATCTGTGCATCAACAACAGTTATGCTTAACAGGAATAAACTAGAATGAAATGTGCAGC
TTAACATTTTCCTGACAGTTCTTCCTTGGTCATGGTCAGTCTTGTGAGATGATGTCCAGG
TTGGCGAGGTGTCTCATGGTTGGCCGGCCGTGTGGACAGTTCCATGGATGCTCAATTTCC
CCCATGTGAACCACCAGCTTCTTCATCTCACTGACACTCAGAGCAGTGCCAATCATCACC
TGAGAACGAACATCAGCAAAACTATTTCCTTAAAAGAATTGACACGTTATTCAATTAGTC
TACAACAAAACTGAATGACCAGTCTTATTGTAGATGTGTATAATGGATGTCACAGTGTTT
TTACATATTAAAATTTACATTTGTACTATCAATCACAAA
>Unigene0015117 size 879 gap 0 0%
GGAGTTTTGAGGTAGAAAATGAATCTAGTCCGTTTTGGAGTGGGGCTGGAGCATGGCGGG
GTGTGGAGGGGGTGAAGCGCTGTGAGTGCTTTCCCGATGCACTGTACATCGGTGGCTGTG
TGCTTTCTCACCAGGCTGGAGCAGCAGGTTCAGGATAAGGAGATGTTGGAGAGGAAGCTG
TACTCACGTTTTGTCATGGTGCTGAACGAGAAGAAGGCAAAGATTCGAGGGCTGCAGGAC
GCCGTTCGCCAGCTCCAAGAGTCCGCTGACCGGCGGACAGATGAAGAGAGGAGACAAAGT
GACAGTGACGCAACTCAGGGTGAAGATGGCAGTCAGGACAGAAGAGAGGAGACAGTTCAG
AGTATCCATCCATCGCAGGAGCCAACTATCCTCATCACAGGTCGTAATCTTGTGTGCCAA
GGCATTTCAGTGGACCAGACTATTTCTGATAATGAAGACGAACAACCGAGACGGAAGCGC
AGGTTGCTTGACTCTCCGAGCCCAGGACCTTCTGAACAGGAATAAGATCACAGGAACTGG
TGGCATTGTTGCTAATGGCACAGAGAGTATGGCAGAGAATGTGGACCAGCAGTATGGAAG
CAATTTCTCAAGAGTTTGACGTCGTCCTGAGCTTGGATTTGGATGCCAAGCCCCTCGACC
TTGGCTCCGTGTGATACTGGAGAAAGAGTAACGACTACTGAGGGACAACAGGCTACACCC
AGAAAACAGGGTGTCACCACCAAGGAACTGAAGCTGCTTTGTAGCTGCTTATTCATCATG
CCTTGCTGATGTTTTCCTCCCTCTTTTCATTATGAAAATAAACTATACACCATCTCTTTC
ATTTCCACTTTCTAAACTAGCATTTTGCAAAAGATAATT
>Unigene0015118 size 1302 gap 0 0%
GGAGTTTTGAGGTAGAAAATGAATCTAGTCCGTTTTGGAGTGGGGCTGGAGCATGGCGGG
GTGTGGAGGGGGTGAAGCGCTGTGAGTGCTTTCCCGATGCACTGTACATCGGTGGCTGTG
TGCTTTCTCACCAGGCTGGAGCAGCAGGTTCAGGATAAGGAGATGTTGGAGAGGAAGCTG
TACTCACGTTTTGTCATGGTGCTGAACGAGAAGAAGGCAAAGATTCGAGGGCTGCAGGAC
GCCGTTCGCCAGCTCCAAGAGTCCGCTGACCGGCGGACAGATGAAGAGAGGAGACAAAGT
GACAGTGACGCAACTCAGGGTGAAGATGGCAGTCAGGACAGAAGAGAGGAGACAGTTCAG
AGTATCCATCCATCGCAGGAGCCAACTATCCTCATCACAGGTCGTAATCTTGTGTGCCAA
GGCATTTCAGTGGACCAGACTATTTCTGATAATGAAGACGAACAACCGAGACGGAAGCGC
AGGTTGCTTGACTCTCCGAGCCCAGGACCTTCTGAACAGGAATAAGATCACAGATGATAT
CCGGGACTCATCAACATGATTAAAGCCCTAAATCTAAGGCTTTTGTCATGAACAGGTTTT
CTTTATCCCTATCTAGATATGTGGCAAGCTAGTCAACCCTCACCTCGATACACACAACCA
AAACACTGACAACCAGGCAACAGACTCCTGGAGGTGTCCCCAGATTTGATGCCAGATTAT
GTCCCAGATTGTTAAAGCAGTTTTCATAAAGCAGGATCATGTTACTGCCATCTGGTTTAC
TTTAACTGTGACAATTACCTGCCACAGCTCTCATGAGAGTAAATCAAAAGATGAACAATT
AATGATGGCATCTTTTTCCAAACGCTCCAGATTCCATGTTCCGTTCACCGCTGCTGTAAA
GATGCGTTAGTGGTCATGTGATAACAGACACGTAACTCCCTCTGGTGCTTCCTCAGGAAC
TGGTGGCATTGTTGCTAATGGCACAGAGAGTATGGCAGAGAATGTGGACCAGCAGTATGG
AAGCAATTTCTCAAGAGTTTGACGTCGTCCTGAGCTTGGATTTGGATGCCAAGCCCCTCG
ACCTTGGCTCCGTGTGATACTGGAGAAAGAGTAACGACTACTGAGGGACAACAGGCTACA
CCCAGAAAACAGGGTGTCACCACCAAGGAACTGAAGCTGCTTTGTAGCTGCTTATTCATC
ATGCCTTGCTGATGTTTTCCTCCCTCTTTTCATTATGAAAATAAACTATACACCATCTCT
TTCATTTCCACTTTCTAAACTAGCATTTTGCAAAAGATAATT
>Unigene0015213 size 625 gap 0 0%
CTGCTGCTGCTGCTGGGCTTGCTGATTTGCTGCTGCGGCCGCCTGAGCTCGCTGATTGGC
TTGGGCGGCTGCATGGGCAGCATGAGCGGCGTGGGCTGCATTGGACTGCTGCACAGCTGC
AGCCAGGAGCTGCGCCTGAGCCTGCTGCAGCAACAACTGCTGCTGTGCTGGCAACAGGGC
TGTCAACCCTGCTAGTTGGGAGCCGGTCAGCATGAGCTGTGTGTGCTGCAGGGCCGTCTG
TGAGGGGGTCGGGCCGTGAGAGGGAGGAAGGGCCGGGGACATTTCACCGCACTCCTCCAT
CTTATTCTTGCTGCTGCTCAGGGTCGGTGACAGAGGAAAGGGATTGACTTTCATTGACTG
GTGATTTGATTCAGGTCCATTCCGCTCAGAATCTGTGCCCTCCAGCGGTGAGTCAGCCCC
TACTTTTTCGACCTCTACTGGCTTTGACATCCTGATATCTGGCAACCACATACTGGAGAA
GTCCTTTGATGCTATTGCTGCTGTCTTGGTCATATCTGTGTCTGTGTGAGAGTGTGTGTG
CGCTACGTGAAAGAAAAACTCTCACTCTCCCTCTCTCTGACTGTCTCTTTATTTCCTCTG
TGTCTGTCAGAAACATTTGTTTCTA
>Unigene0015250 size 2465 gap 0 0%
CCAAGGTTCGGGAGCCCCTGAAACGGGTCAGTTTGCCTCCAAGAGTCTCCCTCACAGTTG
GAGTTGCCGGTATCGGCAAGACTACCTGGGTCCGACACTTCATCAGACAGTGGAGCCAAG
GGACCATCTGTACAGATGTGAGCTTCGTCTTACCTTTTACCTTTAGTCAGCTGAACTCAT
TGGAGAAGCTTTCAGCTGAGAAACTGGTAAAAATGGCATTTCCTCATTTAACAGACCCCG
GTCTGGTCTTGAGCAGCTCCTGTCGGACACTGCTCATACTTGATGGTTTGGATGAATTTC
GCTGCACTTTAAATTTCTCTGATGCAGCACCCTGCAATGACCCAAAGAAAGAAGTGTCCA
TTGACGACTTAGTTACTAACATCATCCGGGGTAATCTACTCCCTGACGTAGCAGTGTGGG
TGACTTCCAGGCCAGGAGTGGCCTCGCTCATCCCTGGAGGACTGGTGGACAGGGTGACAG
AGATCCCAGGATTCAGCCCAAAGGACATCCAGATCTTCCTAAACCACCACTTCTCTGAAA
GGGATTTCGCCAGCAAAATATGGGCACACTTGGAGTCCCATAAGATCTTGATGGTGATGT
GCTACATACCATGCATTTGCTGGATAGTAGCTGATACTCTGATGTATATCCTGCAGAGCG
AAACACAGGAAAGCCTTCCAAGGACTTGTACTGAGCTTTACGCCCACTTCTGTTCCATGA
AGGCAGAAGTGGGCGAACCAAGAGGCAGGGAGCCTGTAAAGACGGAGCAGCTTCATGGGA
GCAATCGTAAACTGCTGGGGAATCTTGGACGACTGGCATTTTATGGGCTCCTCAAACACA
AGTACACCTTCAGTGAGCAGGACCTCAGGGCCTATGGGATAGATCTGCTGTTAACTCAGA
GCAGTCTCGGTGCAGGACTTCTTGTTCGTGAAGAGTCAGCCATATACACAACCTACCGGT
TCACTCATCTGACTTTGCAGGAGTTTCTTGCAGCTACTTTCTACCACATCTCCTCCAAGC
GGGCCATTTTTGACTTGTTTTCAGAGAGCACCATGTCCTGGCCCAAGATTGGTTTCCAGA
ACCATTTCAGAAGTGCCTTTCAGCATGCACAACAAGCAGAAGATGGTCATTTGGATGTGT
TTGTGCGCTTCTTGACAGGTCTGCTGTGCCCAGTAGCACTAAAACCTCTCGCTGGGCTTT
TGGCCCTTGGGAAAGATGATGGTAATCAGAAGGCCTGGGCAGCAGGATTTTTACAAGGCC
TCTTGGTCAGCGTGGGTGTTGTGGTGTCCCTGCGTGCAGTCAACCTGGCTTACTGTTTAC
AGGAGCTGCAACACACAGAGCTGTTGCGGAGTGTAGAGGAAGATTTACGGCTTGGCAGCC
TAGCAGGGAAGTTAACCCGGGCTCACTGTGTTGTGCTGGGCTATCTGCTGCATGTGTCTC
CAGAGTGCAGTGAACAGACCAACCTAACAGGTTCTTTGAACTACACCACAGTGAAATGTT
TGCTCCCACAGTTGCTGTACTGCAGCCATCTCAGGTTGGAGAATAATCACTTCAAAGATG
ATGTCATGGAATTGCTGGGAAGCCTCCTGAGTGCCAAAGACTGTCATATTCAGAAGATAA
GTTTGGCAGATAACGCCATCAGCAACAAAGGTGCCAAAGCACTGAGTCGAGCCCTGTTGG
TGAACCGGACACTGATTTCTCTCAATCTCCGGAACAACAATATCGGCTCCAAAGGTGCAA
AGTTCCTGGCCGAAGCTTTGAAAATGAACCAAGTCCTGGTATCAATCAACTTCCAGAACA
ATTCCATTGAAGAGGAAGGCGCTCAGGCCCTTGCAGAAGTACTGCAGTGCAACCGCAAGT
TGGTGTCCCTGAATGTACGGAAGAATACAATCGGAGCCGGAGGAGCCAAAAGGATTGCGG
ATGCGCTGAAGACAAACCGGACTCTCACAAAGCTGATCCTTTGTAGCAACCAGCTTGGGG
ACAAAGGAACAGTCGCTCTGGCAGAGGCTTTGACGCTCAATCACACTCTGCTCTCGCTTC
AACTTCAGAGTAACTCAATCAGCAACAGGGGGATGACTGCCTTGACCAAAGCACTTAGGC
TGAACCGTGGCCTTGTCTCCTTGAATTTGAGGGAGAACTCAATCGGGGTGGAGGGAGCAA
AGAACATGGCCCATGCCCTCTATGAGAACAACTCTCTACAGGACCTCGAGTGAGTCACCT
CATTAATAGCAGTACATAGTGTAATGCTCCAGAGAGGCATGGTAATATCCAACTGTTCGG
TAAATGTCACTCCCCAAGACTGTAATGTGTCACTCAGGGCTATTGCATGATGGAAATCTG
CAAATCCCATTCAATTTCTGAGAAATTGAGAAGTCTTGTATAATACCTAACGTGTGCTTG
TGTGCTTCAGTGAGTATACAGTCTCTTTTTCCCTCTGTAATTATTTGTACTATGCCTACT
TGTAT
>Unigene0015272 size 4896 gap 0 0%
TGTGTGTGTATATATTTCCATTTAAACACTGACCTGTGTGTAGAAGAGCACAGAGAAGAT
TTCCTCTCTTCAGGATACAATACACTGCTCTACACAGAGAGATGACAGTCTTTCATTCTC
TCATTCATCAGGGTAATATTTGTGCACTTTTGCACCCTGTTAAAACCAGGATGAGTTATG
GAGCAACCAGAATTACCAGGGAGCACGTGACCCCGGAGATGAACAAGCTTCGTCAGAGCC
TGAGGAGGAAGAAGCCCACCTACGTGCCAGAGGCCAGCAGACCACATCAGTGGCAGGCTG
ACGAGGAGGCTGTACGCAAGGGCAAATGTAACTTCCCTGTTCGGTACCTGGGCTTGGTGG
AGGTGGAGGAGTCGAGAGGGATGCATGTATGCGAGGAGGCAGTGAAGAAGCTAAAAGTTA
GTGGCAAAAAGACAGTAAAGGCAGTGTTGTGGGTTTCAGCTGATGGACTCAGGGTGGTGG
ATGACAAAACTAAGGACCTCATTGTGGACCAGACCATAGAGAAGGTTTCATTTTGTGCTC
CGGATCGTAACTACGACAAGGCCTTCTCCTACATCTGCCGAGACGGGACCACCAGACGGT
GGATGTGCCACTGCTTCATGGCTCTCAAAGACTCGGGGGAGAGACTGAGCCACGCAGTTG
GCTGTGCCTTTGCCGCCTGTCTGGAGAGGAAGCAACGCAGGGAGAAGGAGTGTGGCGTGA
CGGCGTCCTTTGATGCCAGTCGCACCTCATTTGTTCGTGAGGGCTCCTTCCGCGCCAACC
CCTCCTGCAGCCAGCAGGGCAGCAGCAGTGAGCGCGATGACAAACTGCAGGACAAGAAGA
AAGACCAGCCCTCTGCCATCCCAGCTCTCCCACCTGGCACTGCCTCCCCACCTGAGGGTA
CGGCATCCCCCATGGATCGCCCAGAACCAGGCGGGCCTCATGCCATCCCTCGCCGCCACG
CGCCCATTGAACAGCTGGTGCGTCAGGGCTCGTTCCGGGGATTCCCAGCACTCAGCCAGA
AGAACTCTCCCTTCAAGAGGCAGCTGTCGCTCCGCCTCAACGACCTGCCATCCACACTGC
AACGCAAGACCGACTTTGAGGCCAAGAACCCTGAGATGGATATGGGGTTGCCACATGAGG
GAGACAGTAGTATTAATGCTCTGTGTTGCCAGATCAACACCTCCTTCACTAAGCCATCGG
ATGAGCTCTTCTCCAGCCCCTCGATGTCTGCAAATGGCCCTCCAACCTGCACTGTGCCCC
CTGTCCTGCCACCACCACCACCTGCACCGATGCAGGCCACTTCTTCCTGGGTGCAGCCAG
AGCCTCCACTTCACTCTCCTCCTCCGGTTTCTGTGGCAATGCAGATGCAGAGCGGACACA
AACGCACCCCCTCTGAGGCTGAAAGATGGCTGGAGGAGGTCTCAAAGGCTGTCAAGGCTC
AGCAGACCCCTCCTCCAGGTCCCACAATCCCCACCATCCCTGGACCACCCACAATTTCGA
GTCATCAGATGTCCAGTCAGGCAGCCATACCAGCTGCCCCAGTGTCCACTGTCTCCATGT
CCCTTGGCACCATGTCCAAACCCCTCATCTCAGGCCCCACTGCCCTCTCAAGTCAGGCCC
CAATGCCCCTTCCACCCATGTCAATATCATCAGTTCCTCTAATACCAGGCCCTCCTGTGT
CAGGGCCCCCTATGTCTCTTCCTTCCATGTCCATCCCCACAATGTCCGGTCCAAGCATGT
CTGGGGCCCCCATGATCCAGCCCTCTCTTCCTGGTCCCCCAGGCTCCCTTCCAAGCTCCA
TGCAGCCCTTCCCCTTGGCTTTCGATGCAACCCCAGCCCCTGTGGGAATGTTCGCCAGCC
AGCCTGTCCAGCCGGCATTTGTGCCCATGCAGACCTACATGCCAGGCCTGGCCAGCAGTA
TGACTTACCCCAATGCCAGTGTGCCTGTAGTGGGCATCACACCATCGCAAATGGTTGCCA
ATGTCTTCTGCACCGCCACAGGCTCATCAGGTGCAGGTGGAGCCATGAGCTCGGCTGGGG
GAGGACCCAAAGTGGGGGCACTTGGAACGGTTGGCCAACACCATTCTTACCCAGGAGGAG
CTGGTGCAGTCGGGCCCACTGGAGGGTTTTCTACACCACCATTCTCTTCAACTCCACCGT
TATCAACAGCCATTAATGGCCTCCCACCACACAGCAGCGCCATGATGGCCCTCCAGAACG
GCACCTCCAACAGTGGTGGGAACAGTGGCAGCAGTAGCAGCTGGCCGCCAGAGGGCAGTC
AGCTAACAGCGCCGGTGTGCAGTGATCCTCAAGACGATGATCGTTTTGAGGCCAAGTGGG
CAGCACTGGAGACTAAACCAGCGCCTCAGCAACCGGGGAACAAGGCGCCAGCTGCAGCAG
CCAACCCATTCTCCAACAATTTGCAAAAGACTTTTGAGATTGAGCTCTAAGACAGACTTG
GCCTCCCAAAGCTGTAGTGCTGGCCCTGGAGGTAGAGCCTGAGAAAGCCAGGCACTAAAT
CCAGCATCCCTGCTTAGAATGGGATGCAGATCGTTACAGTTGGCCTAGCATCTGACCTGT
GGCAGCCCAGCAACTTGTTAAAAGCCCTCATGGAAGTCAATACTATAATGATCTTGTTTG
CTTTCTTTACACTCCCATGAGAGCTTGGGAGGATGCTGGCAGATTGCTAGGCTGCCATTG
GAGGATTAGGTCTCTAGTTCACCGGACTTGATGGACTGAGTCCTTCTACTCCACCCGCTA
ACCGCCTCTCTTCCCTGCTTTCACTTTTCCACTCTGGCTTTACTTTATGTGCTGCAAGTC
CCTGGATGTACTGTATGTGCCCCTTTGAGAACACTGTGCGGTGGGGGGGACACAGTTCAG
TGGTTTCTTTCTTTTGAAGGGGACTCCACTCAGATGCATTCCAATCCTATGAGATGTCTT
CAGCAGTATGTTTCTGGTGGGAATATGGCTACACAACAAGATATGCAGAGATGCAGAGAA
TTGATTGGTTGACTGATTATCAGACTGATGCTGATCTTGGCCAAGCGCAGCAGAAGTGTG
GATACCTGAAAGGACTAGCCAGTGATGTAAGACCTGAGCCTCTAACCCAAAAGGACTTAC
TGACCAATAGTAGAGATTTATGGCCAAAATTATTTTATTTATTGTATTTTATTTTTTATT
TTAACAAGTGATATATACTTAAAAATCAAATTTTTAAAGCAGTGTTTCAGGAGCGTGTTG
TTTTTTTTATCACCCATATTTATTTTTGTCCAACTTCAAAGAGGAGGGAAACTACAAGTA
GCAGACAGGTAACAGGTGTGACTGGGCAGCAGTAGAGGGAAAGCATTGTGGGAAACTGAG
TCATGTAACAGGAACAAAATAGCCAGGGCTGACAGTACAGCAGTGTGTAGTGCGACATGT
GAAACAGTAAGTGTATATATCGGCATGTTTCCTCCACCCGTTAGCCCTCACATATATACG
CTCCACTGCTGCTGAGGCCAGCTGAGTCAGTGTGACTTCACTTTGGCTCTGTTGCCCATT
TCTGTTGCTAAAGCTTTCCTTCAAGGGCACCGGGACATGAAAACTCACTTCAGGATATCC
AGCACACAGACACTCTGGACAGTACAGCACAACAGTCCTTTGGACTCCATCATCTCCAGA
CAAACCCAAGGAACTTAAACAACTCAGTGGAAATAAAAAAAGAAAAACAACTCTGCAACA
CTGTGCAACTGGTTGAAAAAAATGATGCACTACATTCCAACATTCATAAATCCTTTGATG
TGTTCAAATACAGGGTATAGATTCATTATGTACAGTATGATTGTGTATTCAACTCTACTG
TATCAGCTGCAGTAGCACTGCACTCATAATGGATGTTGAGATTGATGATTAGAAGTGAAA
AGAAAAGAGGAACATGAGCAGACATAGACTGAGGCATGATAAATGTAAGAATTAAAATCA
GATAGAGAACCAAGATTTGATTGATAGATTAACACAAAGAGAAAATATAGAACAGTAGAA
GAATAGATTGTGAGAGGAAAGAAGGAAGGAAAACCTGCAGGTGAGAAGGGAGCTATACCT
TTAAAAATGAGATGGAGGAAGTCTGAAGGAAACAAAACGAGATCATAGGTGAGGAAAAGT
AAGCAATGGCTTGTGTGAAAATATTGAGAACAAAGACACATTCATTATGCAGCCCACAAA
CAAAGCACTGTCTGCCATCTTCACATCTTTTTTTGCCTCAAGGCCAAGCCACTTTTAATT
TTAGCGTCATGTTCCCAAACTCTTCAAACCTCACAAACAACACTTTTGATTATATTCAAA
AACACGTTGCTTTTATATATAATTGCAGTCTCATAAACAAGATACTTGTCTAAGTATGTA
TAACTGCCTGTGTAGTTAAAACTTGGCAACAAAGCTTTATGTGTTTTAACTTGCAGTTTC
TGACAAGAGTCATAAAAGTCCATACAATTTTTTGCACAGGTTGTTTCTGTATGTCATATA
ACCTGTGATCTGGCCACAGATCCTGTTATGTTTCCTGGGAATTGAATTGTATGGATATGG
ACTCTCACTGATTAGGTTTCCCGCTCATTAATGCCCCACAGTTTAATTAGCTTAGTGGGT
CTCTTCCTGTGGCAGCGATCCCCTCTGGTAGGCTACTTTCTCAGAGAACCTGAAGTGTAT
GTGCCACCGGCCTAATTCTTACCATCTCTGGTTTGTCCCAGGGCTCTGTCCTTTGTTGTT
TTCAGGCAAATCTATATTTTCTCCACCTCCAAACAAATCCAACCTGCTCTCTCTATGAGA
CAAGCCTGATTCAGTCATGAAACCAATGCTTTTATTTCACTGAAAATATATTTTAGCCTT
CGACTCTTGTTTGCACGCCCTCCAAATTATAAAAGA
>Unigene0015293 size 3023 gap 0 0%
TCATCATCTAACCTGCTGTCAGTCTGTACATCGTACAGACGTGTGCTCGAAGCACCCGAG
CCGAGAAAAGCATCGATCCGTCTTTCCTCCGTGAACTTCTTGAGAAATTCAGTAACATGT
TTTGAACTTGCATGCAAAACAGACAGATGTCAGAAACGTAGGAAATGCAGAAATTATTCT
GAAGTCAACGCAGTGTTTTCTCTTTTCCTGCCGCACTCAGAACCTAATTGCTTTGTTTCG
ATAGGGGAAAGCACCGTATTTCTTTCATTAAAAGGAGATGAGCGCTGGCGCAGCTGCGCT
GTACCTGCAGTTGTTACCATAGGTGCGCCAGGATACACACAGTCTACACCAAACTCTCAC
TGTCTCCTTGTCGAAGATAAATCAGCACTCTGAATCAATGAAGTTGAACGCGTATCTAAA
ACACACCAGTGACACAAAAAGGATGATTTGATCGCTGCCCATTTGGTTTCATGGAGCTGG
GAATTCCGCACTGTTGGCCGCATTGGATGGACTGATCCCACCAAACTGTCACAGAGCGTC
GAGAAGTTGTCTGCACCCACACGCTCCGCAAACTTCTTCAGATCCTGAGCGCCTCGCCAC
CAGTTGATGCCGAGGATCATGACCATGAACAGTGACCATCACACGGTCGCCACGGCGCCG
CTGGACCTGCGCACCACGTACAGAGAGCGCGGGAGCTCCGGGTCGAGGAGTCCGGACTGC
GGAGTGGAAAGGTCGCGCCAGGGACACTCACCTGCACCCCCCGCGTCCACGGGGACGAAT
AGTTTGGAGGCGCACTGCCCCGCTGTCAGAAGCGTACCGGACTCTCGAACCGGTGTTGCT
CGCAAGCGGCCGGCGGACAGTTCTTCCCTAAAACTTCCTTTTCGGAAACGCCCGATTCTT
GTCGAGCCGGAGATCCAGACGCAGTCGCCGGCTCCACCTGAGAATGGAGACCGACTCTCC
CCTGTGGAAGATACGGACTTAGCATGTCGGGAGAGCTTGGCTGTTCGTTTGGAAAGAGCC
GCGGAGGAACACAGAGTCGGTGTTGCACCAGTGACTCCCAGGCGGATTGAAGAGACACAA
CAGAGTCCAGACAGATGTCCCATACGCCTTTTACACCCGATTCATTACGGTCATTACCCA
GTGTACTATTTGCCCCCAGTCCCAGAGCCGAACCACCCTCTGGCCCACCAAACCGATAAC
CTCCTGGCTGGTATCGCTCTGGCTACACATCAAGATGAAGACGGGGACACAGCACTCCAT
ATAGCTGTGGTGCAGGGGGAGTTGGCCATCGTCTGCACACTCATCCAACTCCTGCTTTGG
GCTCGCAGAGGCATTGATATCTACAACAACCTCCGTCAGACTCCTCTTCACCTGGCTGTG
ATAACCCAGCAGGCAGACATGGTGGATGTGCTGTTGAGAGCGGGAGCCGACCCTGCTGCC
TTGGACCGTAATGGCCAAACAGCGTTGCACCTCTGCTGTGAATACAACCAGCGTGAATGT
CTATCTGTCGTGCTCTCTCGGTCCTCATCCTCCACATGCTTAGAGAGCAGAAACTATGAG
GGTTTGAGCCCTCTCCATCTGGCTGTGCTGCTGGGCCATAAGGATTTAGCCAGGATGCTG
CTGGATGCAGGAGCTGACATCAATGCAATGGTTTGTCCCTGAGTCAGCACTGACGAAGTT
TCATAACATCACAAACTTTGCATTTACCGTTTCTGTGTCCACTGACTTTTCCCATGGTGC
TTTTTTTTCTAATCAGGACATCAAAAGTGGCCAGAGTCCTCTCATGCATGCGGTGGAGAG
CAATAACGTAGACATGGTCCACTTCCTCATTGAGGTATTGAGTGTGTGTGGGGAGAGAAA
GGGTTGTGACTCAGCTCTATTTGGTCAGACTGGTTTTCTCTTTCCAGCTCATCAGCTGCA
TACACAGTTTCCCATTCCTTTCTTGCTTAAAGATAAGACCTTCAAAGAATTACAGCAAAA
ATATTCATATTTTAGCTTTATTGTCAGAGGTTAGAGATGTGATGTTCATGGACAGAATGA
TCTTTTCTCCTTCATATATCTCTCCTATTTAATGGTACTCACCCTCTTATCTTTTGTTTC
ACTTTCTGTGCTTAACTGTACTGGCTTCCTTAATGAATCACATCTGTGGCAACGTCTTCT
GTTTTTCTGTCGCAGAATGGCTGTGATGTCAACAGCCAGTCATACAGTGGGAATACAGCC
CTGCACAGCGCCTGTGGCCGAGGTCAGGTGGACACTGTGCGGCTGCTGCTGAAGAGCGGG
GCTGACAGCAGCCTCAAGAACTACCACAACGACACCCCTGTGATGGTGGCCAAGAACAAG
AAAGGTCCCCATCTCCCAGCCAGAGTCGTGGATGTTCTCCTTCGACTACACCACACACCC
TTCATCATGGCGCCTCCCAATCTCCAAAGACTCCATCCATGCCTGGATTTCCATTGTACT
AGCTCAAAGTTATTGCCCAGTGCAACTTGCAACTACCTCTACACAGCCAACTAAAAAAGA
GACAGTCAGACTTCAGTGCCCTAAAGGACACCCAGGAGAAGGTCTCACCAATGGGAAGAC
AGATCAGCTAATAGACTACACCTGAAATTAGACTTCCCTACAAACTAACCTTCTTTTCCT
GGACTTCACGACAAACGAGAAACATAAATGGGGTCCCTTCTTGGGCTTTGATAGGTGGGC
AAAGTGCCTGCTTGTCTAGATCCTGTACTGGGCACTTCCCTTGTGAACGGGAGCAAACAG
GTCTCCTACAAGCTGCTGCAGTGATCAGTTCTACTTTCTGACATTTCAAGTCTTTTTAAA
AAAAAAAAATTATCCAGTCTGCTCATTATAAAGCTTAACAGTGTTATTTGACATGCTCAA
TATTGCACAGTTAAATCTAATCTTTCTGCAATTTTAATAACCTATGTCCACTCTGCCTTT
CAGATTTGTTTGTGTGCATATGTGCCTGTACGCGTGTGTTGTTTTTTTCTGTCAAAAGTT
GTAGATATTTTTTATATAAAATT
>Unigene0015294 size 2776 gap 0 0%
TCATCATCTAACCTGCTGTCAGTCTGTACATCGTACAGACGTGTGCTCGAAGCACCCGAG
CCGAGAAAAGCATCGATCCGTCTTTCCTCCGTGAACTTCTTGAGAAATTCAGTAACATGT
TTTGAACTTGCATGCAAAACAGACAGATGTCAGAAACGTAGGAAATGCAGAAATTATTCT
GAAGTCAACGCAGTGTTTTCTCTTTTCCTGCCGCACTCAGAACCTAATTGCTTTGTTTCG
ATAGGGGAAAGCACCGTATTTCTTTCATTAAAAGGAGATGAGCGCTGGCGCAGCTGCGCT
GTACCTGCAGTTGTTACCATAGGTGCGCCAGGATACACACAGTCTACACCAAACTCTCAC
TGTCTCCTTGTCGAAGATAAATCAGCACTCTGAATCAATGAAGTTGAACGCGTATCTAAA
ACACACCAGTGACACAAAAAGGATGATTTGATCGCTGCCCATTTGGTTTCATGGAGCTGG
GAATTCCGCACTGTTGGCCGCATTGGATGGACTGATCCCACCAAACTGTCACAGAGCGTC
GAGAAGTTGTCTGCACCCACACGCTCCGCAAACTTCTTCAGATCCTGAGCGCCTCGCCAC
CAGTTGATGCCGAGGATCATGACCATGAACAGTGACCATCACACGGTCGCCACGGCGCCG
CTGGACCTGCGCACCACGTACAGAGAGCGCGGGAGCTCCGGGTCGAGGAGTCCGGACTGC
GGAGTGGAAAGGTCGCGCCAGGGACACTCACCTGCACCCCCCGCGTCCACGGGGACGAAT
AGTTTGGAGGCGCACTGCCCCGCTGTCAGAAGCGTACCGGACTCTCGAACCGGTGTTGCT
CGCAAGCGGCCGGCGGACAGTTCTTCCCTAAAACTTCCTTTTCGGAAACGCCCGATTCTT
GTCGAGCCGGAGATCCAGACGCAGTCGCCGGCTCCACCTGAGAATGGAGACCGACTCTCC
CCTGTGGAAGATACGGACTTAGCATGTCGGGAGAGCTTGGCTGTTCGTTTGGAAAGAGCC
GCGGAGGAACACAGAGTCGGTGTTGCACCAGTGACTCCCAGGCGGATTGAAGAGACACAA
CAGAGTCCAGACAGATGTCCCATACGCCTTTTACACCCGATTCATTACGGTCATTACCCA
GTGTACTATTTGCCCCCAGTCCCAGAGCCGAACCACCCTCTGGCCCACCAAACCGATAAC
CTCCTGGCTGGTATCGCTCTGGCTACACATCAAGATGAAGACGGGGACACAGCACTCCAT
ATAGCTGTGGTGCAGGGGGAGTTGGCCATCGTCTGCACACTCATCCAACTCCTGCTTTGG
GCTCGCAGAGGCATTGATATCTACAACAACCTCCGTCAGACTCCTCTTCACCTGGCTGTG
ATAACCCAGCAGGCAGACATGGTGGATGTGCTGTTGAGAGCGGGAGCCGACCCTGCTGCC
TTGGACCGTAATGGCCAAACAGCGTTGCACCTCTGCTGTGAATACAACCAGCGTGAATGT
CTATCTGTCGTGCTCTCTCGGTCCTCATCCTCCACATGCTTAGAGAGCAGAAACTATGAG
GGTTTGAGCCCTCTCCATCTGGCTGTGCTGCTGGGCCATAAGGATTTAGCCAGGATGCTG
CTGGATGCAGGAGCTGACATCAATGCAATGGTTTGTCCCTGAGTCAGCACTGACGAAGTT
TCATAACATCACAAACTTTGCATTTACCGTTTCTGTGTCCACTGACTTTTCCCATGGTGC
TTTTTTTTCTAATCAGGACATCAAAAGTGGCCAGAGTCCTCTCATGCATGCGGTGGAGAG
CAATAACGTAGACATGGTCCACTTCCTCATTGAGAATGGCTGTGATGTCAACAGCCAGTC
ATACAGTGGGAATACAGCCCTGCACAGCGCCTGTGGCCGAGGTCAGGTGGACACTGTGCG
GCTGCTGCTGAAGAGCGGGGCTGACAGCAGCCTCAAGAACTACCACAACGACACCCCTGT
GATGGTGGCCAAGAACAAGAAAATAGCAGATGTGTTACGAGGGAGAGGCTCCAAACACAT
AAGAGTTCAAGATCAACACAGTGTGTCAGTCTCACCACACAGGAGCATGGAAAATGGGTC
CCCATCTCCCAGCCAGAGTCGTGGATGTTCTCCTTCGACTACACCACACACCCTTCATCA
TGGCGCCTCCCAATCTCCAAAGACTCCATCCATGCCTGGATTTCCATTGTACTAGCTCAA
AGTTATTGCCCAGTGCAACTTGCAACTACCTCTACACAGCCAACTAAAAAAGAGACAGTC
AGACTTCAGTGCCCTAAAGGACACCCAGGAGAAGGTCTCACCAATGGGAAGACAGATCAG
CTAATAGACTACACCTGAAATTAGACTTCCCTACAAACTAACCTTCTTTTCCTGGACTTC
ACGACAAACGAGAAACATAAATGGGGTCCCTTCTTGGGCTTTGATAGGTGGGCAAAGTGC
CTGCTTGTCTAGATCCTGTACTGGGCACTTCCCTTGTGAACGGGAGCAAACAGGTCTCCT
ACAAGCTGCTGCAGTGATCAGTTCTACTTTCTGACATTTCAAGTCTTTTTAAAAAAAAAA
AATTATCCAGTCTGCTCATTATAAAGCTTAACAGTGTTATTTGACATGCTCAATATTGCA
CAGTTAAATCTAATCTTTCTGCAATTTTAATAACCTATGTCCACTCTGCCTTTCAGATTT
GTTTGTGTGCATATGTGCCTGTACGCGTGTGTTGTTTTTTTCTGTCAAAAGTTGTAGATA
TTTTTTATATAAAATT
>Unigene0015295 size 2682 gap 0 0%
TCATCATCTAACCTGCTGTCAGTCTGTACATCGTACAGACGTGTGCTCGAAGCACCCGAG
CCGAGAAAAGCATCGATCCGTCTTTCCTCCGTGAACTTCTTGAGAAATTCAGTAACATGT
TTTGAACTTGCATGCAAAACAGACAGATGTCAGAAACGTAGGAAATGCAGAAATTATTCT
GAAGTCAACGCAGTGTTTTCTCTTTTCCTGCCGCACTCAGAACCTAATTGCTTTGTTTCG
ATAGGGGAAAGCACCGTATTTCTTTCATTAAAAGGAGATGAGCGCTGGCGCAGCTGCGCT
GTACCTGCAGTTGTTACCATAGGTGCGCCAGGATACACACAGTCTACACCAAACTCTCAC
TGTCTCCTTGTCGAAGATAAATCAGCACTCTGAATCAATGAAGTTGAACGCGTATCTAAA
ACACACCAGTGACACAAAAAGGATGATTTGATCGCTGCCCATTTGGTTTCATGGAGCTGG
GAATTCCGCACTGTTGGCCGCATTGGATGGACTGATCCCACCAAACTGTCACAGAGCGTC
GAGAAGTTGTCTGCACCCACACGCTCCGCAAACTTCTTCAGATCCTGAGCGCCTCGCCAC
CAGTTGATGCCGAGGATCATGACCATGAACAGTGACCATCACACGGTCGCCACGGCGCCG
CTGGACCTGCGCACCACGTACAGAGAGCGCGGGAGCTCCGGGTCGAGGAGTCCGGACTGC
GGAGTGGAAAGGTCGCGCCAGGGACACTCACCTGCACCCCCCGCGTCCACGGGGACGAAT
AGTTTGGAGGCGCACTGCCCCGCTGTCAGAAGCGTACCGGACTCTCGAACCGGTGTTGCT
CGCAAGCGGCCGGCGGACAGTTCTTCCCTAAAACTTCCTTTTCGGAAACGCCCGATTCTT
GTCGAGCCGGAGATCCAGACGCAGTCGCCGGCTCCACCTGAGAATGGAGACCGACTCTCC
CCTGTGGAAGATACGGACTTAGCATGTCGGGAGAGCTTGGCTGTTCGTTTGGAAAGAGCC
GCGGAGGAACACAGAGTCGGTGTTGCACCAGTGACTCCCAGGCGGATTGAAGAGACACAA
CAGAGTCCAGACAGATGTCCCATACGCCTTTTACACCCGATTCATTACGGTCATTACCCA
GTGTACTATTTGCCCCCAGTCCCAGAGCCGAACCACCCTCTGGCCCACCAAACCGATAAC
CTCCTGGCTGGTATCGCTCTGGCTACACATCAAGATGAAGACGGGGACACAGCACTCCAT
ATAGCTGTGGTGCAGGGGGAGTTGGCCATCGTCTGCACACTCATCCAACTCCTGCTTTGG
GCTCGCAGAGGCATTGATATCTACAACAACCTCCGTCAGACTCCTCTTCACCTGGCTGTG
ATAACCCAGCAGGCAGACATGGTGGATGTGCTGTTGAGAGCGGGAGCCGACCCTGCTGCC
TTGGACCGTAATGGCCAAACAGCGTTGCACCTCTGCTGTGAATACAACCAGCGTGAATGT
CTATCTGTCGTGCTCTCTCGGTCCTCATCCTCCACATGCTTAGAGAGCAGAAACTATGAG
GGTTTGAGCCCTCTCCATCTGGCTGTGCTGCTGGGCCATAAGGATTTAGCCAGGATGCTG
CTGGATGCAGGAGCTGACATCAATGCAATGGTTTGTCCCTGAGTCAGCACTGACGAAGTT
TCATAACATCACAAACTTTGCATTTACCGTTTCTGTGTCCACTGACTTTTCCCATGGTGC
TTTTTTTTCTAATCAGGACATCAAAAGTGGCCAGAGTCCTCTCATGCATGCGGTGGAGAG
CAATAACGTAGACATGGTCCACTTCCTCATTGAGAATGGCTGTGATGTCAACAGCCAGTC
ATACAGTGGGAATACAGCCCTGCACAGCGCCTGTGGCCGAGGTCAGGTGGACACTGTGCG
GCTGCTGCTGAAGAGCGGGGCTGACAGCAGCCTCAAGAACTACCACAACGACACCCCTGT
GATGGTGGCCAAGAACAAGAAAGGTCCCCATCTCCCAGCCAGAGTCGTGGATGTTCTCCT
TCGACTACACCACACACCCTTCATCATGGCGCCTCCCAATCTCCAAAGACTCCATCCATG
CCTGGATTTCCATTGTACTAGCTCAAAGTTATTGCCCAGTGCAACTTGCAACTACCTCTA
CACAGCCAACTAAAAAAGAGACAGTCAGACTTCAGTGCCCTAAAGGACACCCAGGAGAAG
GTCTCACCAATGGGAAGACAGATCAGCTAATAGACTACACCTGAAATTAGACTTCCCTAC
AAACTAACCTTCTTTTCCTGGACTTCACGACAAACGAGAAACATAAATGGGGTCCCTTCT
TGGGCTTTGATAGGTGGGCAAAGTGCCTGCTTGTCTAGATCCTGTACTGGGCACTTCCCT
TGTGAACGGGAGCAAACAGGTCTCCTACAAGCTGCTGCAGTGATCAGTTCTACTTTCTGA
CATTTCAAGTCTTTTTAAAAAAAAAAAATTATCCAGTCTGCTCATTATAAAGCTTAACAG
TGTTATTTGACATGCTCAATATTGCACAGTTAAATCTAATCTTTCTGCAATTTTAATAAC
CTATGTCCACTCTGCCTTTCAGATTTGTTTGTGTGCATATGTGCCTGTACGCGTGTGTTG
TTTTTTTCTGTCAAAAGTTGTAGATATTTTTTATATAAAATT
>Unigene0015296 size 3117 gap 0 0%
TCATCATCTAACCTGCTGTCAGTCTGTACATCGTACAGACGTGTGCTCGAAGCACCCGAG
CCGAGAAAAGCATCGATCCGTCTTTCCTCCGTGAACTTCTTGAGAAATTCAGTAACATGT
TTTGAACTTGCATGCAAAACAGACAGATGTCAGAAACGTAGGAAATGCAGAAATTATTCT
GAAGTCAACGCAGTGTTTTCTCTTTTCCTGCCGCACTCAGAACCTAATTGCTTTGTTTCG
ATAGGGGAAAGCACCGTATTTCTTTCATTAAAAGGAGATGAGCGCTGGCGCAGCTGCGCT
GTACCTGCAGTTGTTACCATAGGTGCGCCAGGATACACACAGTCTACACCAAACTCTCAC
TGTCTCCTTGTCGAAGATAAATCAGCACTCTGAATCAATGAAGTTGAACGCGTATCTAAA
ACACACCAGTGACACAAAAAGGATGATTTGATCGCTGCCCATTTGGTTTCATGGAGCTGG
GAATTCCGCACTGTTGGCCGCATTGGATGGACTGATCCCACCAAACTGTCACAGAGCGTC
GAGAAGTTGTCTGCACCCACACGCTCCGCAAACTTCTTCAGATCCTGAGCGCCTCGCCAC
CAGTTGATGCCGAGGATCATGACCATGAACAGTGACCATCACACGGTCGCCACGGCGCCG
CTGGACCTGCGCACCACGTACAGAGAGCGCGGGAGCTCCGGGTCGAGGAGTCCGGACTGC
GGAGTGGAAAGGTCGCGCCAGGGACACTCACCTGCACCCCCCGCGTCCACGGGGACGAAT
AGTTTGGAGGCGCACTGCCCCGCTGTCAGAAGCGTACCGGACTCTCGAACCGGTGTTGCT
CGCAAGCGGCCGGCGGACAGTTCTTCCCTAAAACTTCCTTTTCGGAAACGCCCGATTCTT
GTCGAGCCGGAGATCCAGACGCAGTCGCCGGCTCCACCTGAGAATGGAGACCGACTCTCC
CCTGTGGAAGATACGGACTTAGCATGTCGGGAGAGCTTGGCTGTTCGTTTGGAAAGAGCC
GCGGAGGAACACAGAGTCGGTGTTGCACCAGTGACTCCCAGGCGGATTGAAGAGACACAA
CAGAGTCCAGACAGATGTCCCATACGCCTTTTACACCCGATTCATTACGGTCATTACCCA
GTGTACTATTTGCCCCCAGTCCCAGAGCCGAACCACCCTCTGGCCCACCAAACCGATAAC
CTCCTGGCTGGTATCGCTCTGGCTACACATCAAGATGAAGACGGGGACACAGCACTCCAT
ATAGCTGTGGTGCAGGGGGAGTTGGCCATCGTCTGCACACTCATCCAACTCCTGCTTTGG
GCTCGCAGAGGCATTGATATCTACAACAACCTCCGTCAGACTCCTCTTCACCTGGCTGTG
ATAACCCAGCAGGCAGACATGGTGGATGTGCTGTTGAGAGCGGGAGCCGACCCTGCTGCC
TTGGACCGTAATGGCCAAACAGCGTTGCACCTCTGCTGTGAATACAACCAGCGTGAATGT
CTATCTGTCGTGCTCTCTCGGTCCTCATCCTCCACATGCTTAGAGAGCAGAAACTATGAG
GGTTTGAGCCCTCTCCATCTGGCTGTGCTGCTGGGCCATAAGGATTTAGCCAGGATGCTG
CTGGATGCAGGAGCTGACATCAATGCAATGGTTTGTCCCTGAGTCAGCACTGACGAAGTT
TCATAACATCACAAACTTTGCATTTACCGTTTCTGTGTCCACTGACTTTTCCCATGGTGC
TTTTTTTTCTAATCAGGACATCAAAAGTGGCCAGAGTCCTCTCATGCATGCGGTGGAGAG
CAATAACGTAGACATGGTCCACTTCCTCATTGAGGTATTGAGTGTGTGTGGGGAGAGAAA
GGGTTGTGACTCAGCTCTATTTGGTCAGACTGGTTTTCTCTTTCCAGCTCATCAGCTGCA
TACACAGTTTCCCATTCCTTTCTTGCTTAAAGATAAGACCTTCAAAGAATTACAGCAAAA
ATATTCATATTTTAGCTTTATTGTCAGAGGTTAGAGATGTGATGTTCATGGACAGAATGA
TCTTTTCTCCTTCATATATCTCTCCTATTTAATGGTACTCACCCTCTTATCTTTTGTTTC
ACTTTCTGTGCTTAACTGTACTGGCTTCCTTAATGAATCACATCTGTGGCAACGTCTTCT
GTTTTTCTGTCGCAGAATGGCTGTGATGTCAACAGCCAGTCATACAGTGGGAATACAGCC
CTGCACAGCGCCTGTGGCCGAGGTCAGGTGGACACTGTGCGGCTGCTGCTGAAGAGCGGG
GCTGACAGCAGCCTCAAGAACTACCACAACGACACCCCTGTGATGGTGGCCAAGAACAAG
AAAATAGCAGATGTGTTACGAGGGAGAGGCTCCAAACACATAAGAGTTCAAGATCAACAC
AGTGTGTCAGTCTCACCACACAGGAGCATGGAAAATGGGTCCCCATCTCCCAGCCAGAGT
CGTGGATGTTCTCCTTCGACTACACCACACACCCTTCATCATGGCGCCTCCCAATCTCCA
AAGACTCCATCCATGCCTGGATTTCCATTGTACTAGCTCAAAGTTATTGCCCAGTGCAAC
TTGCAACTACCTCTACACAGCCAACTAAAAAAGAGACAGTCAGACTTCAGTGCCCTAAAG
GACACCCAGGAGAAGGTCTCACCAATGGGAAGACAGATCAGCTAATAGACTACACCTGAA
ATTAGACTTCCCTACAAACTAACCTTCTTTTCCTGGACTTCACGACAAACGAGAAACATA
AATGGGGTCCCTTCTTGGGCTTTGATAGGTGGGCAAAGTGCCTGCTTGTCTAGATCCTGT
ACTGGGCACTTCCCTTGTGAACGGGAGCAAACAGGTCTCCTACAAGCTGCTGCAGTGATC
AGTTCTACTTTCTGACATTTCAAGTCTTTTTAAAAAAAAAAAATTATCCAGTCTGCTCAT
TATAAAGCTTAACAGTGTTATTTGACATGCTCAATATTGCACAGTTAAATCTAATCTTTC
TGCAATTTTAATAACCTATGTCCACTCTGCCTTTCAGATTTGTTTGTGTGCATATGTGCC
TGTACGCGTGTGTTGTTTTTTTCTGTCAAAAGTTGTAGATATTTTTTATATAAAATT
>Unigene0015297 size 2917 gap 0 0%
TCATCATCTAACCTGCTGTCAGTCTGTACATCGTACAGACGTGTGCTCGAAGCACCCGAG
CCGAGAAAAGCATCGATCCGTCTTTCCTCCGTGAACTTCTTGAGAAATTCAGTAACATGT
TTTGAACTTGCATGCAAAACAGACAGATGTCAGAAACGTAGGAAATGCAGAAATTATTCT
GAAGTCAACGCAGTGTTTTCTCTTTTCCTGCCGCACTCAGAACCTAATTGCTTTGTTTCG
ATAGGGGAAAGCACCGTATTTCTTTCATTAAAAGGAGATGAGCGCTGGCGCAGCTGCGCT
GTACCTGCAGTTGTTACCATAGGTGCGCCAGGATACACACAGTCTACACCAAACTCTCAC
TGTCTCCTTGTCGAAGATAAATCAGCACTCTGAATCAATGAAGTTGAACGCGTATCTAAA
ACACACCAGTGACACAAAAAGGATGATTTGATCGCTGCCCATTTGGTTTCATGGAGCTGG
GAATTCCGCACTGTTGGCCGCATTGGATGGACTGATCCCACCAAACTGTCACAGAGCGTC
GAGAAGTTGTCTGCACCCACACGCTCCGCAAACTTCTTCAGATCCTGAGCGCCTCGCCAC
CAGTTGATGCCGAGGATCATGACCATGAACAGTGACCATCACACGGTCGCCACGGCGCCG
CTGGACCTGCGCACCACGTACAGAGAGCGCGGGAGCTCCGGGTCGAGGAGTCCGGACTGC
GGAGTGGAAAGGTCGCGCCAGGGACACTCACCTGCACCCCCCGCGTCCACGGGGACGAAT
AGTTTGGAGGCGCACTGCCCCGCTGTCAGAAGCGTACCGGACTCTCGAACCGGTGTTGCT
CGCAAGCGGCCGGCGGACAGTTCTTCCCTAAAACTTCCTTTTCGGAAACGCCCGATTCTT
GTCGAGCCGGAGATCCAGACGCAGTCGCCGGCTCCACCTGAGAATGGAGACCGACTCTCC
CCTGTGGAAGATACGGACTTAGCATGTCGGGAGAGCTTGGCTGTTCGTTTGGAAAGAGCC
GCGGAGGAACACAGAGTCGGTGTTGCACCAGTGACTCCCAGGCGGATTGAAGAGACACAA
CAGAGTCCAGACAGATGTCCCATACGCCTTTTACACCCGATTCATTACGGTCATTACCCA
GTGTACTATTTGCCCCCAGTCCCAGAGCCGAACCACCCTCTGGCCCACCAAACCGATAAC
CTCCTGGCTGGTATCGCTCTGGCTACACATCAAGATGAAGACGGGGACACAGCACTCCAT
ATAGCTGTGGTGCAGGGGGAGTTGGCCATCGTCTGCACACTCATCCAACTCCTGCTTTGG
GCTCGCAGAGGCATTGATATCTACAACAACCTCCGTCAGACTCCTCTTCACCTGGCTGTG
ATAACCCAGCAGGCAGACATGGTGGATGTGCTGTTGAGAGCGGGAGCCGACCCTGCTGCC
TTGGACCGTAATGGCCAAACAGCGTTGCACCTCTGCTGTGAATACAACCAGCGTGAATGT
CTATCTGTCGTGCTCTCTCGGTCCTCATCCTCCACATGCTTAGAGAGCAGAAACTATGAG
GGTTTGAGCCCTCTCCATCTGGCTGTGCTGCTGGGCCATAAGGATTTAGCCAGGATGCTG
CTGGATGCAGGAGCTGACATCAATGCAATGGACATCAAAAGTGGCCAGAGTCCTCTCATG
CATGCGGTGGAGAGCAATAACGTAGACATGGTCCACTTCCTCATTGAGGTATTGAGTGTG
TGTGGGGAGAGAAAGGGTTGTGACTCAGCTCTATTTGGTCAGACTGGTTTTCTCTTTCCA
GCTCATCAGCTGCATACACAGTTTCCCATTCCTTTCTTGCTTAAAGATAAGACCTTCAAA
GAATTACAGCAAAAATATTCATATTTTAGCTTTATTGTCAGAGGTTAGAGATGTGATGTT
CATGGACAGAATGATCTTTTCTCCTTCATATATCTCTCCTATTTAATGGTACTCACCCTC
TTATCTTTTGTTTCACTTTCTGTGCTTAACTGTACTGGCTTCCTTAATGAATCACATCTG
TGGCAACGTCTTCTGTTTTTCTGTCGCAGAATGGCTGTGATGTCAACAGCCAGTCATACA
GTGGGAATACAGCCCTGCACAGCGCCTGTGGCCGAGGTCAGGTGGACACTGTGCGGCTGC
TGCTGAAGAGCGGGGCTGACAGCAGCCTCAAGAACTACCACAACGACACCCCTGTGATGG
TGGCCAAGAACAAGAAAGGTCCCCATCTCCCAGCCAGAGTCGTGGATGTTCTCCTTCGAC
TACACCACACACCCTTCATCATGGCGCCTCCCAATCTCCAAAGACTCCATCCATGCCTGG
ATTTCCATTGTACTAGCTCAAAGTTATTGCCCAGTGCAACTTGCAACTACCTCTACACAG
CCAACTAAAAAAGAGACAGTCAGACTTCAGTGCCCTAAAGGACACCCAGGAGAAGGTCTC
ACCAATGGGAAGACAGATCAGCTAATAGACTACACCTGAAATTAGACTTCCCTACAAACT
AACCTTCTTTTCCTGGACTTCACGACAAACGAGAAACATAAATGGGGTCCCTTCTTGGGC
TTTGATAGGTGGGCAAAGTGCCTGCTTGTCTAGATCCTGTACTGGGCACTTCCCTTGTGA
ACGGGAGCAAACAGGTCTCCTACAAGCTGCTGCAGTGATCAGTTCTACTTTCTGACATTT
CAAGTCTTTTTAAAAAAAAAAAATTATCCAGTCTGCTCATTATAAAGCTTAACAGTGTTA
TTTGACATGCTCAATATTGCACAGTTAAATCTAATCTTTCTGCAATTTTAATAACCTATG
TCCACTCTGCCTTTCAGATTTGTTTGTGTGCATATGTGCCTGTACGCGTGTGTTGTTTTT
TTCTGTCAAAAGTTGTAGATATTTTTTATATAAAATT
>Unigene0015298 size 2576 gap 0 0%
TCATCATCTAACCTGCTGTCAGTCTGTACATCGTACAGACGTGTGCTCGAAGCACCCGAG
CCGAGAAAAGCATCGATCCGTCTTTCCTCCGTGAACTTCTTGAGAAATTCAGTAACATGT
TTTGAACTTGCATGCAAAACAGACAGATGTCAGAAACGTAGGAAATGCAGAAATTATTCT
GAAGTCAACGCAGTGTTTTCTCTTTTCCTGCCGCACTCAGAACCTAATTGCTTTGTTTCG
ATAGGGGAAAGCACCGTATTTCTTTCATTAAAAGGAGATGAGCGCTGGCGCAGCTGCGCT
GTACCTGCAGTTGTTACCATAGGTGCGCCAGGATACACACAGTCTACACCAAACTCTCAC
TGTCTCCTTGTCGAAGATAAATCAGCACTCTGAATCAATGAAGTTGAACGCGTATCTAAA
ACACACCAGTGACACAAAAAGGATGATTTGATCGCTGCCCATTTGGTTTCATGGAGCTGG
GAATTCCGCACTGTTGGCCGCATTGGATGGACTGATCCCACCAAACTGTCACAGAGCGTC
GAGAAGTTGTCTGCACCCACACGCTCCGCAAACTTCTTCAGATCCTGAGCGCCTCGCCAC
CAGTTGATGCCGAGGATCATGACCATGAACAGTGACCATCACACGGTCGCCACGGCGCCG
CTGGACCTGCGCACCACGTACAGAGAGCGCGGGAGCTCCGGGTCGAGGAGTCCGGACTGC
GGAGTGGAAAGGTCGCGCCAGGGACACTCACCTGCACCCCCCGCGTCCACGGGGACGAAT
AGTTTGGAGGCGCACTGCCCCGCTGTCAGAAGCGTACCGGACTCTCGAACCGGTGTTGCT
CGCAAGCGGCCGGCGGACAGTTCTTCCCTAAAACTTCCTTTTCGGAAACGCCCGATTCTT
GTCGAGCCGGAGATCCAGACGCAGTCGCCGGCTCCACCTGAGAATGGAGACCGACTCTCC
CCTGTGGAAGATACGGACTTAGCATGTCGGGAGAGCTTGGCTGTTCGTTTGGAAAGAGCC
GCGGAGGAACACAGAGTCGGTGTTGCACCAGTGACTCCCAGGCGGATTGAAGAGACACAA
CAGAGTCCAGACAGATGTCCCATACGCCTTTTACACCCGATTCATTACGGTCATTACCCA
GTGTACTATTTGCCCCCAGTCCCAGAGCCGAACCACCCTCTGGCCCACCAAACCGATAAC
CTCCTGGCTGGTATCGCTCTGGCTACACATCAAGATGAAGACGGGGACACAGCACTCCAT
ATAGCTGTGGTGCAGGGGGAGTTGGCCATCGTCTGCACACTCATCCAACTCCTGCTTTGG
GCTCGCAGAGGCATTGATATCTACAACAACCTCCGTCAGACTCCTCTTCACCTGGCTGTG
ATAACCCAGCAGGCAGACATGGTGGATGTGCTGTTGAGAGCGGGAGCCGACCCTGCTGCC
TTGGACCGTAATGGCCAAACAGCGTTGCACCTCTGCTGTGAATACAACCAGCGTGAATGT
CTATCTGTCGTGCTCTCTCGGTCCTCATCCTCCACATGCTTAGAGAGCAGAAACTATGAG
GGTTTGAGCCCTCTCCATCTGGCTGTGCTGCTGGGCCATAAGGATTTAGCCAGGATGCTG
CTGGATGCAGGAGCTGACATCAATGCAATGGACATCAAAAGTGGCCAGAGTCCTCTCATG
CATGCGGTGGAGAGCAATAACGTAGACATGGTCCACTTCCTCATTGAGAATGGCTGTGAT
GTCAACAGCCAGTCATACAGTGGGAATACAGCCCTGCACAGCGCCTGTGGCCGAGGTCAG
GTGGACACTGTGCGGCTGCTGCTGAAGAGCGGGGCTGACAGCAGCCTCAAGAACTACCAC
AACGACACCCCTGTGATGGTGGCCAAGAACAAGAAAGGTCCCCATCTCCCAGCCAGAGTC
GTGGATGTTCTCCTTCGACTACACCACACACCCTTCATCATGGCGCCTCCCAATCTCCAA
AGACTCCATCCATGCCTGGATTTCCATTGTACTAGCTCAAAGTTATTGCCCAGTGCAACT
TGCAACTACCTCTACACAGCCAACTAAAAAAGAGACAGTCAGACTTCAGTGCCCTAAAGG
ACACCCAGGAGAAGGTCTCACCAATGGGAAGACAGATCAGCTAATAGACTACACCTGAAA
TTAGACTTCCCTACAAACTAACCTTCTTTTCCTGGACTTCACGACAAACGAGAAACATAA
ATGGGGTCCCTTCTTGGGCTTTGATAGGTGGGCAAAGTGCCTGCTTGTCTAGATCCTGTA
CTGGGCACTTCCCTTGTGAACGGGAGCAAACAGGTCTCCTACAAGCTGCTGCAGTGATCA
GTTCTACTTTCTGACATTTCAAGTCTTTTTAAAAAAAAAAAATTATCCAGTCTGCTCATT
ATAAAGCTTAACAGTGTTATTTGACATGCTCAATATTGCACAGTTAAATCTAATCTTTCT
GCAATTTTAATAACCTATGTCCACTCTGCCTTTCAGATTTGTTTGTGTGCATATGTGCCT
GTACGCGTGTGTTGTTTTTTTCTGTCAAAAGTTGTAGATATTTTTTATATAAAATT
>Unigene0015332 size 416 gap 0 0%
GAAATCAGGACTTGACCTCTTGTTGTGTGACGGTCATGTTTGACCAGTTGCCCTCTGCTC
AAGATTGTGATTGTTATTGGTTCAGGATTTTTCACTGTATTGATGGAAAGCCTTGCCATG
CCATTTGCTGCAGTGAGGCCCTGCATCTCGTCTCCATCCATCACCACTACAACGCCTTGT
GCTGGACTGCCACTGGGTTTCACAACTTCAATCGTGACATCAAAGGACATTCCTGGTTTG
AAATATTTGGGTGTTTTCTCGAAGTGGATGGTGTAAGGTGATGTGACAATCTGGATACTT
CTCAATTCTGCCTGCGCCATTTCACTACCACTGTCCGTTAGCACAGTGACAGCTATAAAT
ATGGAACTCCCCACCAGGTCGAGGATGTTTTCAAAGGTCTGTGTGATGTGCTCTCT
>Unigene0015333 size 546 gap 0 0%
GAAATCAGGACTTGACCTCTTGTTGTGTGACGGTCATGTTTGACCAGTTGCCCTCTGCTC
AAGATCAGGTATGTGATGTCATTTTGTGCATTTTCCTGCCTGTTGAGGTTTAAGTTCATC
TTCAGGTTGTCTCCTAATTTTACGTCAGCTGCATCCACCCCTTTCTGGTGAAATATGAGG
ATCATTGGTCTTTACTGTGATTGTTATTGGTTCAGGATTTTTCACTGTATTGATGGAAAG
CCTTGCCATGCCATTTGCTGCAGTGAGGCCCTGCATCTCGTCTCCATCCATCACCACTAC
AACGCCTTGTGCTGGACTGCCACTGGGTTTCACAACTTCAATCGTGACATCAAAGGACAT
TCCTGGTTTGAAATATTTGGGTGTTTTCTCGAAGTGGATGGTGTAAGGTGATGTGACAAT
CTGGATACTTCTCAATTCTGCCTGCGCCATTTCACTACCACTGTCCGTTAGCACAGTGAC
AGCTATAAATATGGAACTCCCCACCAGGTCGAGGATGTTTTCAAAGGTCTGTGTGATGTG
CTCTCT
>Unigene0015385 size 1903 gap 0 0%
AGTTTACTTAAAATTGAGTTGCGTTTACTTCATTTTATGAAGTCGTCCCAACTTAAAAAT
AGCAACTAAACATAACTTCACTTCTGACTTGAGACTAAAGTAGGTCAGGCATTAAAGAAG
ATTACCCTGAAGTTTTGCTCTCACAAGTAGCCGTCCTTCAAAAGATTATTTTACATTAAG
TTCGCGGACGTCTAATGGCCATACATTGCTGATCTAATGCAGGTACGCCCCTGAGTCCAT
CAGTGAGTCCAGATTCTCCCACAAGTCAGATGTCTGGAGTTTTGGTGTGGTTCTTCATGA
GCTCTTCTCCTACTGCGACATGAACTGCAACCCAAAAAGACTGTACATGCAGGAGATTGG
GCACCACGTGCAGGGTCCATCCATTTCAATGCATCTTGCAAATATTCTAAAGACTAACTG
GAGGTTGTCGGCTCCCCCACACTGCCCACCAAAGGTGTACAGTTTGATGATGCAGTGCTG
GGCGTACAACTTCGACGAGCGGCCGTGCTTCTCCAGCCTGGGGAACCAAATTGAAATAAT
CATGCAGGACGACAGAGAGAACCCTAAAGGCTGACAAGGAGTCTTGCTGCGCCTCACAGC
TGAACTCATTTCATTTCATTCTCTGTCCCAGTGGAAATTCAGTTTACTCAGGTATAAGAC
ACACAGCAGTTTTGGGCACTCATAAGTTTCTGGTAAGCTACTTCCTAAACTCTCAGGTAA
AGCTCGCTTAACGCCCCTTTCCCAGTCCTATCACGTGAACAGACACGACCTCAAGCAAGC
TCAGGGAAGACATCATCACTCTGATGCATCACACAACATTGGTGGGGACACAACAACCCC
TCCATCCCTGCAAAACAAAGAGGCTTTTCAGGCTCTCAACCGAATGGTTTATTGGCATAT
TTGATCTGTATTTACATTAAAATAAAAACTAGATATAGTAACAGACCAAAGACTGAAAGA
AAGTAAACTTAAGAAAATTACTTGTTAACGGAAAAGAGAAAAAAAAGCATTCAACATCAA
CATTTTTATATTCAGTAGTCCTACCAGTGCTGCGGTTCCCATTTTCTCCTTGATATCAGA
TTTAAAACTAGCTCCACTTTGACCTGCTAATCCAGTGATGCATCAATCTATTAATGTAAG
GCTGGTGATAGCAGATTTTCATTTTAAATCATTGTGGCTGCTGGCTGGTTAGTTTCTAAC
CTATTACTGAGGCTCTGGGTGGTGAAAAAGCTCCTGATGTCTCTTTTTTGGTTGCACAAT
ATCTACAAAGTACAACACCTGTTGGCATGAACAACATTGAGTTATTTGCGCTGCAGTTAA
GACAATAGAGATCAGTGAGTCATCTGAAATACTGAACTTTCACCCATGCTTGTGTTCTGG
ACTGACACTGACTGACACACTGTCACCTCCTCTGTGTCTACAGTAAGTGCGATATTTGTA
CAAGCCACAAGCCTCCAGATAGCCCCCGCCCTTGCGAATGAGTTCACCAAAATATTGGTA
TGGAAATATCCCTACCTTTTACATGCAAACCTTTGCCCATGACTAATGGCATATGAAAAC
AATAGTTTCCCAGATGTAACTCCAGTTCTTTGAGTACATGTGTAGGCTATTAAAGGGTCA
AAGTCAAATTAAGAAAACTATTCACACACAATAAGCAAGCTCAATACTGCATCACCGCTT
CAGACTCACGTTACTACATTTAGTACAAAAAATTTCTTTGAGTAACATTTCAACTAGGAC
TCTTCCTCATGCCAGAATTATGTCAAAATAAAATACTGGTTAATTCAGTAAATTCAAGGT
ACTCTGAGGTGGGCACTGTGAAGCTTTTGTATTAGGGACAACTTATATGACTTTTATACT
GTAGCTGTATCAAAAAGGTTCCGAGAATCAAAGAAACTGAAAA
>Unigene0015387 size 2017 gap 0 0%
TCACACAGAAATGGAATGACTGCTTGGCTGTGCAGCTGGATATTCCTAAGAGGTGAAGAA
AGACATAGAGGACATATGTTGGTATTACTGTCTCTCTCACTCTCACACACACACTGCATT
AGTTCATCATGTGTTCACATTCATACTCACGTGAAAAACATGTCACGGGATAACAAACAC
AAGATCCATCCTAATATGTAGCAGGATGATCTTTGGTTAGTTAATGAATAGCTGTGTGTT
GTGTCGGGTGGTCGCAAATAGGGAGCACAGTGTCCTTCAGGTGATCTGTATATTTAGCCT
GGTGTGTGCGCTATCATCAGCAGCTTGACACAGACAGCAGGACTGTGCACATCTTCTGAG
CGATACTCCACTGGCAAAAACTGTGCTGCTTATTGGATTACTGAACTGGCCAGTGTGTAA
CTTCTCATTTCTCGTCTCTTTAGGTGTAATTGGCATTTGCAACATTTGAGAGTGGACAGC
AGCAGAGTGAAAGGAAGGAAACACAGTAGATTTTTTGCATTGAAAAGACTTAAGCATCAT
CCTGAAGAACTATGGAGCTGTCACTGGCTCACCCAGCTATCAAAGCCTTCATGTGTGGCT
CCCTCAGTGGGACCTGCTCCACGCTGCTTTTTCAGCCTCTTGACCTGGTCAAGACTCGTC
TGCAGACGCTGCAGAGCGGCATGCAGCCCGGTTCAGGCAGGGTAGGGATGATGACAGTGC
TCCTGAGTGTGGTGCGGACAGAGAGGCTGCTGGGACTGTGGAAAGGAGTTTCACCGTCCT
TCGTTCGGACCATCCCAGGTGTGGGGATCTACTTCAGCACCTACTACTCTCTGAAGCAGC
ACTTCTCCCAGGACCGTAGCCCGGGGGCTTTGGAGGCCGTGCTGCTGGGAGGTGGGGCCC
GGACAGTGGCGGGGGTCTTCATGCTGCCAGTCACTGTCATCAAGACGCGCTTTGAATGTG
GCAGGTACAGTTACAGGAGTGTGCTCGGGGCTCTACGCAGTGTGTGTCAGACTGAGGGTC
CTGCAGCTCTGTTCTCCGGCCTGATGGCCACTCTCCTCAGAGATGTTCCTTTCTCTGGCA
TCTATGTCATGTTCTACAGCCAGGCCAAGGCCTCACTGCCAAAAGAAATCAGCGCGTCTC
CTTCGGCCCCCCTGGCTAACTTCAGCTGTGGGATCCTGGCGGGTGTGTTGGCCTCCTTGG
TCACTCAGCCCGCAGATGTGGTCAAAACACACGTCCAAGTGAATCCACCGCTGAGGACGG
CAGAGGCCATCAGATACATCTACATGGAACAAGGCCTCCAGGGTTTCTTCAGAGGGGCCG
TTCCTCGCTCACTAAGGAGGACCATGATGGCCGCCATGGCGTGGACAGTGTATGAGCAGA
TGATGGCCCACATCGGACTGAAGTCCTGAAGGGGAACGTTGATGAGAAGCTTGTGAAAGA
AATAAAAGGTTAAAGTCAAGTCACTGAGTGAAGACGGTAATGTGTGAAGATGAAGGAACT
GCTACTGTAATGAGAGATGGTGACTGGTGATCAAAGAGAGTGTAAATGGCCGACACGCAC
ATCACAGAAGAGATGTGGAGAGTTTGCTCTGTGAAATGTTTTCTGGGTTATGGCTAAAGT
TCAGGAATCCAACCTTTCTGCCTGCGCTATGTACTTTAAGAGACAATATTTGAAAATAAT
ACTGATACGCTATGATGTTCTATATTGCACTACAAGATGTACAGAATGTTTTGATCCCAC
TGAGTATTTGGACTGAGACTTTCCTCATTTTAGAAATGTGGTGGAAATTCCTGCGTCTGT
GTTTTTCACAGTTGTGGAACAAATCCATGTGATTTCAAAATGACTGCAGTGATCAGGACT
TCTGATCGCACAGTCTAAAACCTGGACAGGCCCTTAAATGCCTTTCTATAACACAATGTT
CTTTATATTCTGATATTTTTGTATGTTTTGTAAAATAAAATGATGTGTGCTTGTAATATT
TACTCAGTACATTCATCTGCCTTAAAATGTAATGATT
>Unigene0015565 size 271 gap 0 0%
ATATCGTGGGTTTCCGCCACAGCCTTGGCTCCCGCCGAGGATGCTAGCTAGCTGCCGGGC
TCACCTTTGTGACAGTGGGAGAGGAAGTATGCCCGGGAATGGAGGTTCTCCTTGTCGAAC
CGGTCCAGAGAGAGTGTGGGATACTCCTTCATTCGACCTGCAAACGAGCTCATCCTTAAC
CCGAACCTTTCGGTGATGTCCTCTGAAGTGAATCATTTGATGTTTTTAACGATGAGGGCA
TTGTTTTCTACCATCACCGGGAGTTTGTTTT
>Unigene0015656 size 1477 gap 0 0%
ATCCAATTTGAAGAGAGCATCGGATACGAAACCAACTAATGATGATGATGATGATGATGC
AAAGTACAGAGTAGTTTCTTTTATGGCAGCTGTTATGCTCACAAAGTGATCATTGTTTAA
CTTTGTTAAAATCCCAAAGGTTTCATTTTCTTATGCCAACGCTGTAGTGGAGCTGATTTG
TTTTGGGAACTAAATCCCAGGAACGTGTTTCATTTTTCACAAAGACCAGTGAAGGAGACG
CAGAACGAGGGACCGCACTGAGTTACAGAAGCAAGTGGAGCTGAGGTTAGTCTGGAAATG
AAATCATGATTTCAGATCTCCATATAATTAAAGGGAATGATTGTGTCATCTCAAGCTATC
ACAAAAGTACATAATTGTAAATAAAGATCATATGAATTTTAAGATGGTAGATATGAGTCA
TTTCACTAAACACTAACAGAAATATATACATTGTACAAAATGTTATAATATTTCTCTTAA
AAATCTACATGAAATGCAGCATTTTGACCCTTTACTCAAACCCAGCTGTGCCATCTGGCT
GCAGCCGGTCATCAACACTGGGTGGTTCCTCCTCCACAAGCCTCACACTGTAACGCTGCC
GTCCGGTAAGCCTTCCACACCACCGGGTCCTGCAGACACACCGTGCCTCCCCCTCGCTTC
TCCTCCGCCTCGTTCCGGTTTATATCTCCCACACACACCCACCCTCCTCCTCTGACCCCC
TTCGCGGCTGCCTTGGGGCTGACAGCCCACTTGGAGTGGTCCTGGCTGGCTTTGAAAGTG
AACGTCTGCCCCGGGTTGATGAGCGTGATGTCCAGGACCTTCCAGCCCAGCGAGCAGTCG
GAGGGGAGGATGCCTGTGGAGCGAACCCAGAACTGGACCAGGAGGTCTGACTGGAGGGCC
GGGGCCACCCAGGAGTGGTAGAGGTCATTGTCAAAAGAAGATCCTTTGGCAAAGCTGATA
AAGTTGGTTCCATCCTTTGAGGTCAAAGTCACACTGCGATTGGATACAGTTTTGGCATGT
GGAAAGATGTGACCGGACAGATGTTTTTTCTCACAGACGGCAGCCAGCGCAGGCACCAGG
GACGCCAAGGACTTGGGGACATCACAATCGTACACATTAGGCTGATTGATCTGCAGCTGC
TCTCCTTCTGCTGTCTGACACAACATTCATACGCTGCGTGGCCACGTCACCCCGGACACC
GTCGCACTCTCAACGTCCCAGCAATGGTCTGGAATCGATCGAGCGGGTAAGTAACGCAGA
TGAAGTTTTGTCCGTTGGTCACACCGCTGCTGGGGTAATAATACTCTCCTGCCTGTCGTA
CCGGGGGGAAGCGAGGGGTGCTGTGGACCAACCAGAAGCCCTGATTTTTATCCAGGAGCA
CAACACCTTTCGTGTGCCCCCCTCCGCTTCCACTGTTGTCAACCCATCTGTCACCAAAGT
CCTCAGGTGGCCTCTGGTCATTGTACAGGATGTACGC
>Unigene0015739 size 203 gap 0 0%
AGGTCTGTTCTCAGCAGAGAGCTCTTCCCGTAGTCCACATACTTCTTCAGCCACACAGGA
CAAATCTGAGTGAAGAAGTACTTATTCTCTTCTGTTCTGGGTTTGTCATCATTCCAGCTG
TGTTTGGTGATGAGAGCCTGTGGTTTTGGAGCAATCCATGTCAAAGTCTTCAGATCAAAT
GACAGGAAATCTTCTCCATCATA
>Unigene0015751 size 477 gap 0 0%
TGTGTGTGTGTGCGCATGTGTGTGCTTTCCAAAAGTTGATTAACACACTGAGATGCATGA
GAACGATAGATTAAGGCCACGTGTTCTAAGGGCTGTACAATCAACAGAAACTGAGAATTA
CATATGGCTAACAGGGTTGTGTCCATCTCCTAAACCAGGGTGACCCCCACCAAGCTGCAT
CTGGGGATCCACACTCGACACTTTCTCCTCCTCCCTTCTCTTGAGGCAGGCAGCCTTTGG
GTTCAAATTACGCTCTTTGAAAAAAAATGACACATACACTTATCAAAAACACCAGCAAGG
AAAACTTGAGTTTGTCTCATACAAAAGAGCAAAAATAAGACAGACGGACACAGAAAAGGG
GGAAAAGCAAGACAGGAAAATGAAAAGTAGGATGAAAACTGCAGGATATTAGCAGAACAG
CTGGGATATACTTCCTCCAATATTCTCCCTTTCACCTCCTTTCATTTTTCAATTCGA
>Unigene0015790 size 926 gap 0 0%
TGTGGACTGAAAGAGGACTACAGTCGGTTGCACCCGGGACAGAAGGCCGCCATGTAAGTG
CATGAACACACACGTATACATGCACTCACACTAGGAAACATCCTTAACTGTTGTTTGTGT
CTGTGCAGGCTGAGTCTGCTGCGTTACAACACCAACCTAACACGGTACAAGAACCTGCTT
TTCTCGCAGTCACAGCAGCTCCGAGCCAAACTGGCTTTCTTTAAGACCAGCATCCAGCAC
GACCTTGAGCAGTACACCAAGCAGAGGCACACCGGCATCTCGTCAGAAAAAATGTTGAAG
ACGTGGCAGGAAAATGAAGAGAAGGCTGATGGGTTTACAAAGGTTGCAGACGTGGGGTAT
CTGGATGAAGAGATAGTGGCTTTACATTCTGAGATTGTGGAGTTGCAGAGAAGTCCATTT
GCGAGGAGACAAGGGGATGTGATGGAACAGCTTGAGGGAAAGGCTATTGAACTCTACAAG
CAATTGAAAGCTAAATGCAAAAGTCCTGACCCTCCACATGGCTACAGTGACAGCTCAGAC
ATGGTGAAGACCATACTCCAAACAGTTCAGAACCAGGACAGAGTGCTGAAAGATTTGTAC
ACTCACCTGAGTACAATTCTGGTGTGTAAGCAGCGCATCGTTGATTTGTTCCCCAAGCTG
GAGAGGGCAGTAGAGAACATAAAAGCTGCAGAAGCAGCAGTGATGCAGATGCAGATGAAG
CGACAGAAAGAGTTCTGGTACCTCCTCAAGATTGCCTGTGCGCAGAGCAATTCTACATCA
CAGCCACTTATGCAACAACCCACTGACAGTGAAACTGTTCATCAATTACTTGATGAGAAT
CAGCACTATATGAGTCAGCTAACTTCTTTGCTGCAAGACGCCACCCAGGAGATGGAGTAC
AGTGTAATGGATCAGGACTGGAGCTG
>Unigene0015813 size 1090 gap 0 0%
GATGGCAGCCACTGTCAGGTAGCGGCCGTGACGTGGGTCGCAGGCAGCCATCATATTCTT
GGCATCAAACACCTGCTGGGTGAGCTCGGGAACTGTGAGGGCGCGGTACTGCTGGCTGCC
CCTGCTGGTCAGGGGGGCAAAGCCAGGCATGAAGAAGTGCAAACGAGGGAAAGGCACCAT
GTTGACAGCCAGTTTGCGGAGATCTGCGTTGAGCTGACCAGGGAAGCGCAGGCAAGTGGT
AACCCCACTCATGGTAGCGGACACCAGGTGGTTAAGATCTCCGTAGGTGGGTGTGGTCAG
TTTGAGAGTGCGGAAGCAGATGTCGTAAAGAGCTTCATTGTCAATGCAGTAGGTTTCATC
TGTGTTTTCTACAAGCTGGTGGACTGAGAGGGTGGCATTGTAAGGTTCAACCACTGTGTC
GGACACCTTGGGGGAAGGCACCACACTGAAGGTATTCATGATACGGTCGGGGTATTCCTC
ACGGATCTTGCTGATGAGCAGGGTTCCCATACCGGACCCTGTTCCACCACCAAGAGAGTG
GGTGAGCTGGAAGCCCTGCAGGCAATCACAGCTTTCTGACTCTTTGCGGACCACATCCAG
GACTGAGTCCACCAACTCAGCTCCCTCTGTGTAGTGACCTTTGGCCCAGTTGTTTCCAGC
ACCGCTCTGACCGAAAACAAAATTGTCAGGTCTGAAGATCTGTCCGAAGGGTCCAGACCT
CACTGAGTCCATGGTACCAGGCTCCAAGTCCACCAGAATGGCCCGAGGTACATATTTACC
TCCTGTGGCCTCATTATAGTAAACGCTGATCCTGTCAAGCTGCAGGTCACTGTCTCCATG
GTAAGTCCCTGTGGGATCGATGCCATGCTCATCGCTGATCACCTCCCAGAACTTGGCACC
AATCTGGTTACCGCACTGGCCGGCCTGGATATGCACGATTTCCCTCATTATGATAGCGAA
AGTTTAACAACGAAGAGGAGAGACGTTTCACTTCTTGAACACGGGGAGCCCACCGCAGAC
GAGTGAGAGAGTACCGGACAATGGATTTATAATGTTGGAGCGTCTCCAGATCGAGGCTGG
GGCCGGGGAG
>Unigene0015815 size 1431 gap 0 0%
GCAGTGGCATCCTGGTACTGCTGATACTCAGACACCAGATCATTCATGTTGCTCTCTGCT
TCAGTGAACTCCATTTCATCCATACCTTCCCCTGTGTACCAGTGAAGAAAGGCTTTCCGT
CTGAACATCAAGGAGAACTGCTCACCCACACGGCGGAATATCTCCTGAATGGCCGTGTTA
TTGCCGATGAAGGTGGATGCCATTCTGAGGCCTCGTGGTGGGATGTCACACACGGCAACC
TTGACATTATGTGGGATCCAGTCCACAAAGTAGTTGCTGTTTTTCTGCTGGATTGCAAGC
ATTTGTTCATCTACCTCTTTGGTGGACATCCTGCCACGGAAGACACCTGCAACCGTGAGG
TAGCGCCCTCGCCTTGGGTCGCACGCTGTCATCATGTTGCGGGCATCAAACATCTGCTGG
GTGAGCTCAGGCACCGTGAGGGCTCTATACTGTTGGCTGCCGCGGGCCGTCAGGGGAGCA
AAGCCTGGCATGAAGAAGTGGAGGCGAGGGAAGGGCACCATGTTGACAGCCAGCTTCCTC
AGGTCTGCGTTGAGCTGTCCGGGGAATCTCAGGGAGGTCGTGACCCCACTCATCGTCAAG
GAAACCAAGTGGTTGAGGTCCCCGTAAGTCGGTGTGGTCAGTTTCAGCGTACGGAAACAG
ATGTCGTAGAGGGCCTCATTGTCGATGCAGAAGGTCTCGTCTGTGTTCTCCAGGAGTTGG
TGGACCGACAGGGTGGCGTTGTAGGGCTCCACCACTGTATCGGACACCTTAGGAGAGGGC
ACAACGCTGAAGGTGTTCATGATACGATCGGGATACTCCTCTCGGATCTTGCTGATGAGC
AGAGTTCCCATGCCAGAGCCGGTGCCACCGCCCAGGGAGTGCGTGAGCTGGAAACCCTGG
AGGCAGTCGCAGCTCTCAGCCTCCTTCCTCACCACATCCAGGACGGAGTCGACCAGCTCA
GCTCCCTCTGTGTAGTGGCCCTTGGCCCAGTTGTTACCTGCTCCACTCTGGCCAAACACA
AAGTTGTCAGGTCTGAAGATCTGTCCGAAGGGTCCAGACCTCACTGAGTCCATGGTACCA
GGCTCCAAGTCCACCAGAATGGCCCGAGGTACATATTTACCTCCTGTGGCCTCATTATAG
TAAACGCTGATCCTGTCAAGCTGCAGGTCACTGTCTCCATGGTAAGTCCCTGTGGGATCG
ATGCCATGCTCATCGCTGATCACCTCCCAGAACTTGGCACCAATCTGGTTACCGCACTGG
CCGGCCTGGATATGCACGATTTCCCTCATTATGATAGCGAAAGTTTAACAACGAAGAGGA
GAGACGTTTCACTTCTTGAACACGGGGAGCCCACCGCAGACGAGTGAGAGAGTACCGGAC
AATGGATTTATAATGTTGGAGCGTCTCCAGATCGAGGCTGGGGCCGGGGAG
>Unigene0015816 size 1224 gap 0 0%
CGCTTGAACAGCTCCTGGATGGCTGTGCTGTTGCCAATGAAGGTAGCAGCCATCTTGAGG
CCACGGGGAGGAATGTCGCAGACAGCGGTCTTGACATTGTTGGGGATCCATTCAACAAAG
TAGCTGCTGTTCTTGTTCTGCACATTCAGCATCTGCTCATCCACCTCCTTCATGGACATG
CGGCCACGGAACACGGCGGCCACGGTCAGATAGCGGCCGTGGCGCGGGTCGCAGGCGGCC
ATCATGTTCTTGGCGTCAAACATCTGCTGAGTGAGTTCAGGCACAGAGAGGGCTCTGTAC
TGCTGGCTCCCCCGGCTGGTCAGAGGGGCGAAGCCGGGCATGAAGAAGTGCAGACGGGGG
AAGGGCACCATGTTGACGGCCAGTTTGCGGAGGTCAGCGTTGAGCTGGCCGGGGAAGCGC
AGGCAAGTTGTCACCCCGCTCATGGTGGCAGAGACCAGGTGGTTGAGGTCTCCGTAAGTG
GGTGTGGTGAGCTTGAGGGTGCGGAAACAGATGTCATACAGAGCCTCGTTGTCGATGCAG
TATGTCTCGTCTGTGTTCTCGACCAGCTGGTGGACAGACAGGGTGGCGTTGTAGGGCTCC
ACCACTGTATCGGACACCTTAGGAGAGGGCACAACGCTGAAGGTGTTCATGATACGATCG
GGATACTCCTCTCGGATCTTGCTGATGAGCAGAGTTCCCATGCCAGAGCCGGTGCCACCG
CCCAGGGAGTGCGTGAGCTGGAAACCCTGGAGGCAGTCGCAGCTCTCAGCCTCCTTCCTC
ACCACATCCAGGACAGAGTCCACCAGCTCTGCACCCTCGGTGTAGTGACCCTTTGCCCAG
TTGTTTCCAGCACCACTCTGGCCAAAAACAAAGTTGTCTGGCCTGAAGACCTGGCCAAAA
GGTCCAGACCTCACAGAGTCCATGGTTCCAGGCTCCAGATCAACCAGTACAGCACGGGGC
ACATATTTACCACCTGAGGCTTCATTGTAGTAGACATTGATCCTGTCCAGCTGCAGGTCG
CTGTCACCATGGTATGTGCCAGTTGGGTCAATACCATGCTCGTCACTGATGACCTCCCAA
AACTTAGCACCAATCTGGTTTCCGCACTGGCCGGCTTGGAGATGCACGATTTCCCTCATT
TTTTCTGGAAGTGGAATGAATCTTCACACAAACGACTGTGACTTTCTTTATGTGCGTGTT
CAACGGCTCAACTGTTCAATTTAT
>Unigene0015817 size 1153 gap 0 0%
GATGGCAGCCACTGTCAGGTAGCGGCCGTGACGTGGGTCGCAGGCAGCCATCATATTCTT
GGCATCAAACACCTGCTGGGTGAGCTCGGGAACTGTGAGGGCGCGGTACTGCTGGCTGCC
CCTGCTGGTCAGGGGGGCAAAGCCAGGCATGAAGAAGTGCAAACGAGGGAAAGGCACCAT
GTTGACAGCCAGTTTGCGGAGATCTGCGTTGAGCTGACCAGGGAAGCGCAGGCAAGTGGT
AACCCCACTCATGGTAGCGGACACCAGGTGGTTAAGATCTCCGTAGGTGGGTGTGGTCAG
TTTGAGAGTGCGGAAGCAGATGTCGTAAAGAGCTTCATTGTCAATGCAGTAGGTTTCATC
TGTGTTTTCTACAAGCTGGTGGACTGAGAGGGTGGCATTGTAAGGTTCAACCACTGTGTC
GGACACCTTGGGGGAAGGCACCACACTGAAGGTATTCATGATACGGTCGGGGTATTCCTC
ACGGATCTTGCTGATGAGCAGGGTTCCCATACCGGACCCTGTTCCACCACCAAGAGAGTG
GGTGAGCTGGAAGCCCTGCAGGCAATCACAGCTTTCTGACTCTTTGCGGACCACATCCAG
GACTGAGTCCACCAACTCAGCTCCCTCTGTGTAGTGACCTTTGGCCCAGTTGTTTCCAGC
ACCGCTCTGACCGAAAACAAAATTGTCAGGTCTGAAGATCTGTCCGAAGGGGCCAGAGCG
GACAGAGTCCATAGTGCCTGGCTCCAGATCCACGAGGATGGCCCTAGGCACATACTTCCC
ACCTGAAGCCTCATTATAGTAGACATTGATTCTGTCCAGCTGCAGGTCGCTGTCTCCATG
ATAGGTTCCAGTTGGGTCGATGCCGTGCTCATCACTGATCACCTCCCAGAACTTCGCTCC
GATCTGGTTCCCGCACTGCCCGGCCTGCAGGTGCACTATCTCACGCATGTTGTCGCTGCG
GTGTGGGGGGGTCTCACGGAGAGCTGCTGCTGCTGGAAGCGAGGGGGGGGGCACTGGAGA
GGAAGCTGACGACGGGCTCCGGTTCTGGCGGCGGTTCCGTCCTGGCCCTCCCGGCTCAGT
CTACAGTCTGGCTGAATGGCGGAGGAGCTGCGGCTGCGTTGGAGGCTCTCTGTCTGTCTG
TCTCGCCCTGCCC
>Unigene0015818 size 537 gap 0 0%
CGCTTGAACAGCTCCTGGATGGCTGTGCTGTTGCCAATGAAGGTAGCAGCCATCTTGAGG
CCACGGGGAGGAATGTCGCAGACAGCGGTCTTGACATTGTTGGGGATCCATTCAACAAAG
TAGCTGCTGTTCTTGTTCTGCACATTCAGCATCTGCTCATCCACCTCCTTCATGGACATG
CGGCCTCGGAACACGGCGGCCACCGTCAGGTAGCGTCCGTGGCGAGGGTCGCAAGCCGCC
ATCATGTTTTTGGCATCAAACACCTGCTGGGTGAGCTCGGGCACCGTCAGGGCGCGGTAC
TGCTGGCTCCCTCGGCTGGTCAGGGGGGCAAAGCCGGGCATGAAGAAGTGGAGACGAGGG
AAGGGCACCATGTTGACAGCCAGCTTCCGCAGATCGGCGTTCAGCTGGCCGGGGAAGCGC
AGGCAGGTGGTCACACCGCTCATGGTGGCTGAAACCAGGTGGTTGAGGTCGCCGTAGGTG
GGCGTGGTGAGTTTGAGAGTGCGGAAGCAAATGTCATAGAGGGCTTCGTTGTCAATG
>Unigene0015821 size 1374 gap 0 0%
GCAGTGGCATCCTGGTACTGCTGATACTCAGACACCAGATCATTCATGTTGCTCTCTGCT
TCAGTGAACTCCATTTCATCCATACCTTCCCCTGTGTACCAGTGAAGAAAGGCTTTCCGT
CTGAACATCAAGGAGAACTGCTCACCCACACGGCGGAATATCTCCTGAATGGCCGTGTTA
TTGCCGATGAAGGTGGATGCCATTCTGAGGCCTCGTGGTGGGATGTCACACACGGCAACC
TTGACATTATGTGGGATCCAGTCCACAAAGTAGTTGCTGTTTTTCTGCTGGATTGCAAGC
ATTTGTTCATCTACCTCTTTGGTGGACATCCTGCCACGGAAGACACCTGCAACCGTGAGG
TAGCGCCCTCGCCTTGGGTCGCACGCTGTCATCATGTTGCGGGCATCAAACATCTGCTGG
GTGAGCTCAGGCACCGTGAGGGCTCTATACTGTTGGCTGCCGCGGGCCGTCAGGGGAGCA
AAGCCTGGCATGAAGAAGTGGAGGCGAGGGAAGGGCACCATGTTGACAGCCAGCTTCCTC
AGGTCTGCGTTGAGCTGTCCGGGGAATCTCAGGGAGGTCGTGACCCCACTCATCGTCAAG
GAAACCAAGTGGTTGAGGTCCCCGTAAGTCGGTGTGGTCAGTTTCAGCGTACGGAAACAG
ATGTCGTAGAGGGCCTCATTGTCGATGCAGAAGGTCTCGTCTGTGTTCTCCAGGAGTTGG
TGGACCGACAGGGTGGCGTTGTAGGGCTCCACCACTGTATCGGACACCTTAGGAGAGGGC
ACAACGCTGAAGGTGTTCATGATACGATCGGGATACTCCTCTCGGATCTTGCTGATGAGC
AGAGTTCCCATGCCAGAGCCGGTGCCACCGCCCAGGGAGTGCGTGAGCTGGAAACCCTGG
AGGCAGTCGCAGCTCTCAGCCTCCTTCCTCACCACATCCAGGACAGAGTCCACCAGCTCT
GCACCCTCGGTGTAGTGACCCTTTGCCCAGTTGTTTCCAGCACCACTCTGGCCAAAAACA
AAGTTGTCTGGCCTGAAGACCTGGCCAAAAGGTCCAGACCTCACAGAGTCCATGGTTCCA
GGCTCCAGATCAACCAGTACAGCACGGGGCACATATTTACCACCTGAGGCTTCATTGTAG
TAGACATTGATCCTGTCCAGCTGCAGGTCGCTGTCACCATGGTATGTGCCAGTTGGGTCA
ATACCATGCTCGTCACTGATGACCTCCCAAAACTTAGCACCAATCTGGTTTCCGCACTGG
CCGGCTTGGAGATGCACGATTTCCCTCATTTTTTCTGGAAGTGGAATGAATCTTCACACA
AACGACTGTGACTTTCTTTATGTGCGTGTTCAACGGCTCAACTGTTCAATTTAT
>Unigene0015822 size 1281 gap 0 0%
CGCTTGAACAGCTCCTGGATGGCTGTGCTGTTGCCAATGAAGGTAGCAGCCATCTTGAGG
CCACGGGGAGGAATGTCGCAGACAGCGGTCTTGACATTGTTGGGGATCCATTCAACAAAG
TAGCTGCTGTTCTTGTTCTGCACATTCAGCATCTGCTCATCCACCTCCTTCATGGACATG
CGGCCACGGAACACGGCGGCCACGGTCAGATAGCGGCCGTGGCGCGGGTCGCAGGCGGCC
ATCATGTTCTTGGCGTCAAACATCTGCTGAGTGAGTTCAGGCACAGAGAGGGCTCTGTAC
TGCTGGCTCCCCCGGCTGGTCAGAGGGGCGAAGCCGGGCATGAAGAAGTGCAGACGGGGG
AAGGGCACCATGTTGACGGCCAGTTTGCGGAGGTCAGCGTTGAGCTGGCCGGGGAAGCGC
AGGCAAGTTGTCACCCCGCTCATGGTGGCAGAGACCAGGTGGTTGAGGTCTCCGTAAGTG
GGTGTGGTGAGCTTGAGGGTGCGGAAACAGATGTCATACAGAGCCTCGTTGTCGATGCAG
TATGTCTCGTCTGTGTTCTCGACCAGCTGGTGGACAGACAGGGTGGCGTTGTAGGGCTCC
ACCACTGTATCGGACACCTTAGGAGAGGGCACAACGCTGAAGGTGTTCATGATACGATCG
GGATACTCCTCTCGGATCTTGCTGATGAGCAGAGTTCCCATGCCAGAGCCGGTGCCACCG
CCCAGGGAGTGCGTGAGCTGGAAACCCTGGAGGCAGTCGCAGCTCTCAGCCTCCTTCCTC
ACCACATCCAGGACGGAGTCGACCAGCTCAGCTCCCTCTGTGTAGTGGCCCTTGGCCCAG
TTGTTACCTGCTCCACTCTGGCCAAACACAAAGTTGTCAGGTCTGAAGATCTGTCCGAAG
GGTCCAGACCTCACTGAGTCCATGGTACCAGGCTCCAAGTCCACCAGAATGGCCCGAGGT
ACATATTTACCTCCTGTGGCCTCATTATAGTAAACGCTGATCCTGTCAAGCTGCAGGTCA
CTGTCTCCATGGTAAGTCCCTGTGGGATCGATGCCATGCTCATCGCTGATCACCTCCCAG
AACTTGGCACCAATCTGGTTACCGCACTGGCCGGCCTGGATATGCACGATTTCCCTCATT
ATGATAGCGAAAGTTTAACAACGAAGAGGAGAGACGTTTCACTTCTTGAACACGGGGAGC
CCACCGCAGACGAGTGAGAGAGTACCGGACAATGGATTTATAATGTTGGAGCGTCTCCAG
ATCGAGGCTGGGGCCGGGGAG
>Unigene0015903 size 380 gap 0 0%
TCAGAGTGTTCCCCCTCCCACTGTGAAAACAGCTCCTACTTCTGCAATGGCTGTGACTCC
AAGTTCAATGATGAAGATTCCCTGAAAGACCACATGGTCCAGGTCCACAGTGACAAGCCA
TACAAGTGTGACTGCTGCCAGGCTGCCTTCCGCTACAAGGGCAACCTGGCCAGCCACAAG
ACTGTTCATACAGGTGCGAAGCCGTACCACTGCAACATCTGTGGTGCTCAATTCAACCGA
CCAGCCAACCTCAAAACTCATACCCGGATCCACTCTGGGGAAAAGCCATACAAGTGTGAA
TGCGCATGTGGCTCTTGAGCGTCTGAAGGTGGCGGAAGTGTGTTCCACAGATCTCGCAAG
GGTACGGCTTCTCTCCTGTG
>Unigene0015944 size 855 gap 0 0%
TGGGAGTCAAGGTAACACTGAAGGCAGGAAGGACGTACTTCTTCACCTCAAACTGGGAGG
TGAATGTGTTCTGCTGCCAGTGGTCAAACTTAACAGTTATCTTCCATGTTCCTTCATTGA
CAAGTTCAGAAAGAGGAAATGTATCTGAAAAAACACCATCAACAGCTCTGACCCTGGCCA
GCTGTTTAACCACCACATCATCTGGATTCTGGATATCTATTGTGATGGAGCTCTCAAAAG
CCTTAAAGGAAGGAGAGGACACAAAGGCTCTGAAGCGAACTGTGTCTCCAGGGTTATAAA
TGGGTTTGTCCGTCTGGATGAAGATGTATCCAGAGTGAAAGGACACCATCAGTATCCTCT
CCTCAACGTGGAAGCCCTCGAAGTTCACTGTCAGACTCACAAACTTGTTCTTTTTCTCCT
CGCGATTCAAACGATCTGAGGAAAGCTGTATGGACTTGAGAGTGTGGAAGCCATTTTCCG
GATTGAGTGTGACGGAGTCCTGGAGAAGCGTGGTGGCCTTATTGAAGTCCTGGATGGTGA
TGGAGACAGGGACGGGGTTGGACATACCGTCAACCTCCAGGTAAAGGTTCACGTCTGTGT
CGGTCCTCAGCAGGTCTGGAGCCAGCACGGTGAACCTTGGTGCAGGACTAACTGTCGGCT
TTGAATTTCTTACATGATCGAGATTCCAGTACTCCTCAATACCTATAAATCTGTCACGCC
AGGGTGGTCTTCTAATGCTGTCAAACTGTCCGTTGGTTTTGCAGAGAAGCAGGAGAAACA
AAATGTTGTGTAACGTCCACTGACCCATGTTGACTGACTGGGAGTCTCAGTGGACTGTGG
CCACCAGAGAGACAG
>Unigene0015971 size 1675 gap 0 0%
CAGTAAATTGCAGTGGAGAAAAGCCAAACATATGTTTAAGAAAGAGTAATGTTTGTCCAC
CAGAGAGCACTGACGAGTTGATTCTGATTGTTTGGCTGGACAGCAGGCAGAACACTGTCC
TCTCAGAGGAGGCAGGTTCCATTTCAGAGGTGCAGGCTCTCATGTGATGGTGTGTTTGTT
TGGTCCACAGGCTCGAGTCTTCGGGGCTGGTTACCCAAGCCTTCCAACCATGACTGTAGA
TGACTGGTATGAACAGCACAGGAAACATGGAGCCCTGCCTGACCAGGGGATACCCAGGAG
GGTCGCCGTGGAAGACGATGCTGATGCAAAGGAGAGGGAAGAAGAAGAAAAAGAGAGAAA
GGCTGAACAGGATGATGAGGAGGCTCTGATGAAAGCCAGGAACTGGGACGACTGGAAGGA
CAGTCATCGCAGGGGTTATGGAAACCGGCAGAATATGGGTTAACTGATGTTAGCAGAGCG
TGTGTCCCACTTCACAGTTCTGATCCCTGAAGCCGTGGGTATGAGAAGGAAACCCACCAT
AGCATCACCTGGCCAGCTGGCTTACTTCTGATTGGGTTATGTGCAGGTTGACACTACAGT
TGATTCTCTCATGTTACAGTCATTTACAGCACATAACCCTCTGTAGTATCGTTGTTCTAA
CACTCACTGGAGAATAAAGACTGATGAAAAATGTGCACTATCACAACACCAACTTCTATT
CTTTGAAAGGAATAACACTAACACGTGGTCAGGCCTCACAAACATCTCAAATCAGGACGG
AAGATCACTTCCTCCTTTAGTGTAAACGGTCCAATGATCACTAATCAGGAGTTCAGTTGA
CCGAGTGTCCTATGGGTCATTTACTGAACTCATCAGATGAAGTTATGAAGAAATATTGGA
TACTTACTTGCATATACTACCCAGCATGCATTGCATTAAAGTTTAAATTCTCTATTGTAT
GAAAAAAGTTCAGTGATGAAGGTTTGATATGTTTCTCAGAGGAGTCAGATGATCATTGTC
ATCAACATCATTTGATTAAAAGAAAATATGTCAGAAATTTTCACTCATGGATTTATAATA
TCAGCTGGATCAGGTCTTCCATCCTCCGTCTTGTGGTTCTGGTCTTGTAGAGGGACTCTG
ACATCTGATTTTCAGACCTGCGCTGTTTTAGTTTATATTTGTTATAAAGTTGTGTTTTAT
CACATCGCTTTAATTTTTCCTATTTCATGATCTGACACAAAAGCTCAGGTAAGGTGGAGT
TATTACATCACAGGAGAAATGTGAGGCTGCAACCAACAACTATTTTCATTATCAATATGT
CTGACAGTTATTTTCCTTAATAATCAGTTGATTGTGAATGTAAGAAATTTATTTAGAGGT
AGTAAGAAGGGGTCCAACAGCAATTCTTACTCTCTGGGGTCCCTGAGGTTAATGTGACCC
TGTGGGTAGCAGAACAAATGAAGATCACAATGTGTCCTTTAATATGACAAACACAGCCTC
TGTAGTTTATTTTGACTCATTCCTACATACACCATCCTGCTGCTGTAAATACTCACTAGA
GCACTTGTTTCTAACCTGGGAACGTCCATCGTTTTTCCATCACTGTTTAGATGAAATTAT
GCCCACACCAACCAAAGCCTTGACCCTGACTGCAAGGTCAGAAGCGGGTGGTGTT
>Unigene0015973 size 1962 gap 0 0%
CAGTAAATTGCAGTGGAGAAAAGCCAAACATATGTTTAAGAAAGAGTAATGTTTGTCCAC
CAGAGAGCACTGACGAGTTGATTCTGATTGTTTGGCTGGACAGCAGGCAGAACACTGTCC
TCTCAGAGGAGGCAGGTTCCATTTCAGAGGTGCAGGCTCTCATGTGATGGTGTGTTTGTT
TGGTCCACAGGCTCGAGTCTTCGGGGCTGGTTACCCAAGCCTTCCAACCATGACTGTAGA
TGACTGGTATGAACAGCACAGGAAACATGGAGCCCTGCCTGACCAGGGGATACCCAGGAG
GGTCGCCGTGGAAGACGATGCTGATGCAAAGGAGAGGGAAGAAGAAGAAAAAGAGAGAAA
GGCTGAACAGGATGATGAGGAGGCTCTGATGAAAGCCAGGAACTGGGACGACTGGAAGGA
CAGTCATCGCAGGGGTTATGGAAACCGGCAGAATATGGGTTAACTGATGTTAGCAGAGCG
TGTGTCCCACTTCACAGTTCTGATCCCTGAAGCCGTGGGTATGAGAAGGAAACCCACCAT
AGCATCACCTGGCCAGCTGGCTTACTTCTGATTGGGTTATGTGCAGGTTGACACTACAGT
TGATTCTCTCATGTTACAGTCATTTACAGCACATAACCCTCTGTAGTATCGTTGTTCTAA
CACTCACTGGAGAATAAAGACTGATGAAAAATGTGCACTATCACAACACCAACTTCTATT
CTTTGAAAGGAATAACACTAACACGTGGTCAGGCCTCACAAACATCTCAAATCAGGACGG
AAGATCACTTCCTCCTTTAGTGTAAACGGTCCAATGATCACTAATCAGGAGTTCAGTTGA
CCGAGTGTCCTATGGGTCATTTACTGAACTCATCAGATGAAGTTATGAAGAAATATTGGA
TACTTACTTGCATATACTACCCAGCATGCATTGCATTAAAGTTTAAATTCTCTATTGTAT
GAAAAAAGTTCAGTGATGAAGGTTTGATATGTTTCTCAGAGGAGTCAGATGATCATTGTC
ATCAACATCATTTGATTAAAAGAAAATATGTCAGAAATTTTCACTCATGGATTTATAATA
TCAGCTGGATCAGGTCTTCCATCCTCCGTCTTGTGGTTCTGGTCTTGTAGAGGGACTCTG
ACATCTGATTTTCAGACCTGCGCTGTTTTAGTTTATATTTGTTATAAAGTTGTGTTTTAT
CACATCGCTTTAATTTTTCCTATTTCATGATCTGACACAAAAGCTCAGGTAAGGTGGAGT
TATTACATCACAGGAGAAATGTGAGGCTGCAACCAACAACTATTTTCATTATCAATATGT
CTGACAGTTATTTTCCTTAATAATCAGTTGATTGTGAATGTAAGAAATTTATTTAGAGGT
AGTAAGAAGGGGTCCAACAGCAATTCTTACTCTCTGGGGTCCCTGAGGTTAATGTGACCC
TGTGGGTAGCAGAACAAATGAAGATCACAATGTGTCCTTTAATATGACAAACACAGCCTC
TGTAGTTTATTTTGACTCATTCCTACATACACCATCCTGCTGCTGTAAATACTCACCAGA
GCATTAAAGGTGGATTAATCCGTCACTGAGAATAGTCCCTAACAAATGCTCTATCTCCTC
CTGTTTTGATTAACGTTTGTTAAAACTACAGTGTCCAGATATTTTAGGAAATGACAGTGA
TTTAAATCCTCATTAGGAACCAATGGGCTTGGAGCTAAGAGCCACAGTATTGTGGATATA
TTAGCTGTGTCCCAGTTCAGAGGCTGCATATTTCAGAGGACGTCGTGTGGCCTAGGGAGG
ATTTTTGCATTGCGTCAGCAGCTGTGCCCACCCTGTTGTGTCGCAAAGCGTGGCTGCTGT
CGCCTTAACAACACGTAACTTTTTCTTCCACAAAACTTGAGGTTTTAAAAGCCCTTGATT
TTAACAGATGTACTGTTAGCTGTTGAACTGAGCTGAAACCCA
>Unigene0016036 size 1701 gap 0 0%
CTCTGTGCTGTTACTGCTCAGTGGGGACGACCTCCAGGATGATCTGTAAGGTTCTGTTGA
TGGAATCTAAAGCCCACTGAAACCACTTTGGTTTGTGGTGGAAGTAGATGAAGATGTAGT
ATGCTGGGATGCCAGTGAGGGAAATAGCAAAGCCAATCCCAGTGTTAACTGGGTCCGAGT
ACAGAGAGAGAAAGACCATGAAGAAACACGTGAGGCAGAATATCACTGGGATGAAGAGCG
GGACCTTAAATGGACGCGGGAGGTCAGGCTTTGTGTACCGCATGTAGATTAAACCCAACA
CCACCATACCAATGAACAGCCACCGCAGGAAGCTCATGAAGGCCAGCAGGCCGTAGATGT
CTCCTACAAACAGCTGGAGCATGGTCATAGGATACAGTATGAGAACAGCAGGCAGTGGAG
TGTTTCTGCGGACGTGGATCATTGACAAAACCTCAGGGAGCTGTCCTTCACGTGATGCCA
CATAGAACATTCTTGACAGTGCAAAGAGGCAGCCATTCATGGAGCCAAAGCAGGACAAAG
CCACAAACACTGGAACAGCTATTGAGAAGTTCCCCATCAACTTCTCTGCAAATGTCACAG
CAACAGCATCTGATGCCAAGAGCTCCTCTGGTGACAGCACCGTGTAATATGCCACGTTGG
TCAACACATAGCAGGAAGTCACAATCCCCATGGAGATGCAGATAGCTAATGGCACAGTCC
TCTCAGGGTTATCTACCTCCTCTGTCACAAAGTTCAGATAGAACCACCCAGCGTATGCAT
ACATCCCAGAGTAGAATGCCAGTGGCATACCAGACAGCTTCCAATTACTCAGCTCAAAGG
CATTCTGAAAGTTACTGGTCTCCCCTTTAAAGAGCTGGTACAGTCCAGGTGCTATGATGA
AGGCGATGGCAATCAACTTACTGACGGTGAGGAAGATTTGAATCCTGGCTGTCCATGTCA
CGCTCATACTGTTCAGGTACATGACAGAAGTGATGCCGATGGCGGTGGCCAGTTTGACAG
CCACAGGGGGGACGTGACAGGGCATGAACAGTGGCTCCAGGATGTACTGACCAAAGGCCA
GAGAGATGACTGCCATCCCTGCAGGCCTTATAGCAATAAGATCAGCCCACAGCCTTATGA
AAGCCATCTCACGTCCAAAGGCCTCCATTATGTATGTGTAATGTCCACCTGACTTCTTAA
TACAAGTCCCCAGCTCAGCGTAGGACAGGGCTCCAAAGAGTGACAGGACACCGCAGGCGA
TCCACACCATCAAAGACATTCCGACACTGCCCGAGTTTTTCAGGATGCCCTTTGGAGAGA
TGAAGAGCCCAGCTCCGATGATGGTTCCGATGATGATGGAGATCCCTCGGAGCAGGGTCA
CCTTCTTCCCCAGTCCCACCTTCCTGTCATCCTCATCCTGCAGTTTCCCTGTGGGATCTG
ATTGAGTCCCATTTGCTGCAACACTTCCATCACTCTGAGTGGATGTGAACCTTTTGGACA
TCTCTCTGACTTCACCAAACTTTTTTTTCCTCTTGTTCCTCTACCTCCTTTACTCTCGTC
AGTATTGTTGTCTCATCCTGTTTGGTTTCCTGTAGTCCCTCCCTCCCTCTCTGTTTCTGT
CAAGCTTTTTATCTAGAGTTCTACCTCTCCTTTAAAACCAGCTTAGCGTCACTGAGGTGT
TGGCTCCTTGGTGCAAGTAAT
>Unigene0016043 size 1117 gap 0 0%
GCAGCAGCAGCAGCAGCAGCAGTACCAGTACCCCGGCCCCCGGCCCGAGCTACGGCCCCA
CCCCGGACAGCGCAGGGGGACAGCGGATGGCCACCATCCAGGAGGACACCAGCAGCGACA
CTCACCTGGGAGAGGAGGGCCTGTCGGACGATTTCACAACCGCAGGAGCCTGCTCGTCGG
CTACGAAATCCTCCTACGAGGATCTGACAGAACAGAACCCGCCAACCAGGGACCGGCGGC
GCCTCAAGAGGCAGGACTGCATTGACACCAAAGAGACAGAGTGCTGAGAGTAAACAGCCA
GCACCAATGTGTACATGCAGCCACATTTGTCTTTTGGGGAACATGCAAATACAAGCAGCA
TCTTTGGCTTTTTCTCTTATCACAAGTCACAGACAGCAACTGTTTAGAGGTAATAGTATA
CAAGTTTAGTGTTTAACAGAGGTAAGGACAACATTTCAGGCAACACTAGATGTGGATATT
ACTCAGTCAACTGTAACTTGGACTATATCACTATACAAATAATGCATGAGTAGTCTCAAA
TCCCCATCACTGTGGAAAAAAACGGAGTTACTGAGTGATTGCATGTTTTTGTGTGCCTGT
GTGAAATGATGCTGTGCCTTTTCCGGTTAGGTAGATGACATCCTTGGCCAGACCAAGTCT
GGGAAATCTGAGAAGATCTGTGGAAATAATTCCACTGTGGGCTGGTTCTTCAAACACATC
CTAGAGTTCAGATATCTTTTTGTCATAACCCAGTGGTTAAATGGGTGTCTGATTATGCAA
TTTTTTTTCAAGAACAAAAGGAATGAAAAATTATTGCATTAATTCCAAGGCTCTATCTGC
TGTGTTGCCAGTGTGTCCTGTTTAAATGAAGTGAGCTTTGATTGTTGACCATAAGGAAAA
AGAAAACAGTGTCAGAAAAAGCAGTCAGTGTCAGACCTTGCCTTTTTCCCCTACATGCTT
GTGCACCATGTATTGTCTTTAAAGCAGTGCAGTCACAGGTTTGCTCTACTAAGGAAACAG
TTCAATGTGATGTATTTAACCAGGTGGCCACTGAACGTGACTTATGTTATGACACAGATT
CATAAGAAATCAGTCATCTCATAAGTCACGTTCAGTG
>Unigene0016137 size 2566 gap 0 0%
TTAAGAGGACATTTGTGTCTCTGAGACTGCCGTACTCAGTGAAAAAATATGAGCAAATAT
CCTCTTAAATGCTCTGACATCAGTCGGCTTCACTACACAGAAACCACTGGCAGCGGATAA
TGTGATGACCTGAACTTCCCATGTGGTGATGGAATCAGGTAGAGTCAAAGGGTAACTTCG
TTTGCCTTTTACATCAAATTCTGTGAAGGCAAAGCTTGGAGGGAAAAGTCTTCGAATGTA
CTGAGCAGCAGTGTCCATGAAGAACTCTTCAATGTCAGCTAGGCTTGCAGTCCGGCCAAG
TCCTTTCTTGGCATCCTCTTGTATCTTTTTTTGTCTCAGACGCTCTCCTTCGAGGCAGCA
TTTTAAAAAAGCGTCTGCACACTCTTGATTTCGTCGCACCAGAGAAACCCTCTTTGCTCT
TTCCTGACATGTTAGTGTCATAGGGATGAGAGAAAACCCCTGAGCACAACACTCTTGAAG
TATTTCATTCGAAAAGTTCGATTTTAAGGTCATCATTTCCTGTTGAAGGTCCACAGAGCG
TCTTTGTCGTGGAGATTGTGAACCACAGCGAAAATCTTTTCTGTAATCTGTCAGGGACTG
AGATACAAAAGACAGGCCAGCGTCCAGAAGTACAGATGCTGTGTCAGCTCCTCCACCATA
TGAGCAACCAAGGTCATATGACTGCATAGCAGAAAACACCTGTTTGGCCGTGAGTTTATT
ATCGGCATTGAGAGCGTAGAAGGCCTTATCCACAGCAAGCAAAGCCACTATGGCGCTCTG
ACCATTTAAATCAAATTCCAGCCTTGACTGTTTTCCAGGCTCAAAGGATCCTTTTTGTTC
TACCTGGACATTTATCTCACATTCATCCCTGACATCTACCCACACAGAGTCTGCAATGAT
GTCACCATTCTGGTTGTAGAAGTAGCCAATGAGACGGAAAGATGGAACCATATCAGGTGT
TATGCGCAGGTTGTTTTTAACCGAACGACCGAATGGGAGAGAACCCTTATTTATTATGCT
CCCACGGCTTAGGACCATGTAGTATATAAACCCGTTGCTAGGTCCATTCACGGTGTTGTA
TGTTACTGTAAGTAAATCATTCACAGAATACACCTTGTAGGTAAAACTTATGTAGAGGAA
GCTGTTACTTGGAGATGAAGCAGGTTTAATAACTTTCCTCTGTTGCAGGTCATCTACGGT
CACTTGAACAGGAATCCGATCTGTAGTGTCAATATTAAAGGTATGAAACACTGCCCCCCC
CTGGTCAGTAACATCTTTCAAAGATTGCTCTGAGGATCCTGGTACATCAATCTTTACTGG
CACACCAGCTGCTGGAGAGCCATCTGGGAGACGCATGATCACCACCACATCAAGTGGATA
TCCAGGAAGGAAGTATGAGCGAGTTCGAGAGAGATCCATGGTGTATTTGTGTGAGAGAAC
AGGAAGATAAATTTCTGCCTCTTGCATTTCACCACTTTGTATGTTGGTGACAAATACTCT
TAAATAGAGTTGCGCTCCACGTTGCTCTAAATCAGAGAGGGTTCGTTCCAGCTTGTCTTG
GAGTTGATCATTTATCTTGGCTGTGCGCTGAGAAACTTCTGCAGTTCCATCCTTGACCGA
ACCAGTCAGCTCCAGTCCCCCAATAAACACAGGCTTTATTTCTTGACCATGGAGTCTGTT
TTTTTCTACCACTCCAAACTGGCAGTGGTAAGCCCCTTTAACTTTTTCTCCATGTGAATA
CGTGGCTGAGATGATGAAGTTAACCTGCTCACTATTCAGCAAAATAAAGTTCTGCTCCAT
TGCAATGTTGACCTCAAAACTTGGTAAAACAAATTTCTGGACTTTGAACTCTCGAGTAAC
TGCATTTTCTTCATCATCTTCATAGTGCGCTGTAATCTTCCATGTGCCCATTTTGGAGAC
ATCCGGTATGGTGAACATGCCTTTGAGAATTCCCCCCTTTGCAGTTTTAAGGGACCTCAT
TACTCTGTTTCCAGCGGCATTAAATACTGATATCTGGAATACTCCCTCGTGAGGCCTGAA
TGTGTGGTCAAGAGTGAATATCCTGTACTTCACTGTCTTTGTTGGCTTGTACATTGGCTG
ATCAGTCTGGATAAAGATATAGCCTCTGTGTTTTGATACCAGGACCCTTGTGACCTTTCT
ACCATTGAAGGACCGGCTCTCTGCCACTAGCAAAAGGTACGGATTTCGTGGTCTTGGCAA
GTTGTATCTTGACATCATTTCTTGGTCTATCATGAGCTCAACTGTTTTAATATCCTGTTC
ATCAGTACACTGAACCGTTTTCCTCTCAGACATAATAACACCATTGCTCTCTGCCTCCAG
ATAGAGAGTGACAGGATTGTTAAGATGAGGCTGTCTCATCTGGACAAACACTTTCTCATT
AACTCCCATATGAAACACATTGGGAGCTGAGATGAAGAATCTGTTTGAGCTCCCTGAGTC
CACAGTCATGAGCAGCAGCAGTACTGAAATTATATATCGCTTCATCGTGCAGCTTCTATT
ACTTTGCCTGCTCTGACACAGGATTTTGATCAACTGAGGTTTTGAG
>Unigene0016139 size 616 gap 0 0%
GTCTGTGCTGGCGTACTGGAACAGTTTGTTAGAGCTGTTGAAAATGATGAGGGCTATCTC
ACAGTCACATAGTACACTCAGCTCATAGGCCTTTTTCATCAAGCCAAACTTCCTCTTTGT
GAAGGTAACCTGCCTGTTCCTCTCATCCATGATCCTGGTGATCTGTATCTTCTTCCGCCC
CATGGCTGCGTCCTTTCTGGTCTCTCTGACACCTCAACAATATCAGAAAAACAACAAGCT
TTCTTCCTCCACGCTCCTAGCACATCGTGCGACAGTCTTTATTCTTGTATAGGCTCTTTC
ACTCTTCTCAATACACTCTTTGCTCTTCGGCAGACCGCAGCACAATCAAACCATCAAAGA
AACCCTATCCCCTTTATTGGACCCAGAATGTTCAGCTTCTATCACTTATTTTTCATTCAA
TACATCCTTGGCTTTCAGCTCTCTGGTGTTTTGTCCTCCTTGGAAAAATGTCCTGGGAGG
AGGAGAGTGGAGGAGAAAGACTTTCGCTCAGTGATTCAGAGGCATCGTGTAAACGCCAGC
ATTCTCTTTCTGACAACCAGCGTTAATTGCAGATCCTACTCGCCCACACACTCCACATTT
CTCCTGGAAGGAGAAG
>Unigene0016380 size 4171 gap 0 0%
GAGAGAGAGACAGAGAGAGAGAGACAGAGAGAGCAAAGGCAAAGAGCTGCACTCTAAACA
GACCTTCCTCAATAGACTTCAGAGACAGAATAGAAGCGAAGGGGAAAATAGACTTGGCTT
GTTTTTAAGTCTCAGTTTCTTCTTGTGCTGCTCCTCACATCCCCCACAGACAGATAGCAC
AGAAAATATGACCAATCACTTGACAGTTCCTTGCTGCTCAGCGACTTTCACAATGTTAGC
ACTTTGTCATGTACATACAGCATCAACAAAATTACACACTTCATTGAGGATTAAAGCAGA
GCTCAGTCAGATTATTCCAAGTGTTTGTCAGAGTACCAGATGGATGGGAGTTACTGCCTC
AGAAGAAATGCACAGGAAAGTCATTTCACATTAGATTTCACACTTTCCTGAACCCATTTA
ATCTAAAACATAAAGGAACTGAAAACATTGTTAGTTTGGGGTGGGTTTTTTAAAGCAGGC
ACTGAAGCACCACATTTGTGTACTGTGGTTTCTGCAAATACAAGACTCGTCTGATGTTAC
TGTTGAATACGTTCCTGTGTTGTTACTGTACATCTCACACAGGTTGTCTTGAAATTGTAC
TGACTCCACTGCACTTAGCAACCACACTTACCTTTTCCTAGATCACCTGTCAAGACTTGG
CCTTCAATTTAGGGTTGTTCTATTTTTTTCATGTCTTTAAAAAAAAAAATGGTACATTGG
CACTGTTTTGTGAAAAATCTCTAATCTATAATACAAATAAAGCAATAAATATTGCAGGTT
CTTGGCAAAAGGCTTAGTTATATGTGCTTTTTAATGTGCAGTCTTTTTTTTTTTAGCAAA
ATACTTTTTGTTGTCTACAGATAAAAGGCAGACTGTAGTAACATTACATCCATATTAAAT
GCAGTTGCATACCACATTTTGAGGTACAAAACCGGTTTAATGGTCTTCTTTGACCCTGTG
ATACATCTAACTGTGAAACTTCTGCCTGAATCTATATTGGAAATCAACCCCAATATTGTC
AACTCAGCCTGTGTTGCATACGTTTGTTTTCTGCATTATGGCTGAAGTGATTCATTCTTT
TTTTTTTTTCTCACAATATTTCCGTTAGAAAAGTATCACATTCGTGATGGGCATGTAGCT
TGAGGACAGAGAAAAATAATTTCAGTAACGCCTCTAATCTCAAATAGAAGTCTTCAATAA
ATGAAAGAATGTATGTATTTGAAAACATCAACAACAAAAAAACAAACCCAAATCTTAACA
TTCCTGTTGTGTTCTCCAAATGCAAGACTGGAATGTCATTGCCAATACATAAATACATTT
ACAATAACAGCAACTTTTAAAAATATTACGTGGTCAATTCAAAATAACACTTAGATAAAC
ATTTAAAGTACAATATTATACAACAAAACTGAAATAAGAGACCATGTTTGAAACACTTCA
TGACAAAATAATTATCATACATGATGTGGAATATACATTATTAATCTAACTTTTTTTCAT
TTACAATTTTCATTCACTGACATACACTATATTACAGCGAAGATGGAGTTTTGAGTTAAT
GGTCGGACAAGTGCATAGCAAAATAGAAGATCATTTGACCAAGTTAAAGAAACGCATAAA
ACTGACAAACCAGCTTTAGAAAACAACATTAAAAACCATGTTTAAGGCAAATCTCATTTA
AAATTGGCATAGTCTGAGAAAATGTCGACAAAGTCTTGTACCACCCTGTAGCAGAAGTCA
TATTGTTCCACCGTTTGGACCATATGGGGCCTCTGCATGCGTAAACTCTTCACAGTTTGG
AACACGTCCAGCAGGCCCTCTGCCTTGACTCGCTCCAGGATATTGCTCAGTGCAATGAAC
GTACCTGTTCGCCCTGCACCAGCACTGCAGTGTACGACAATGGGATGGTTCCCAGACTGC
TGCTGCTGTCTCTGCACCGAGGCGATGATGTCGATCATGCCTTTCCCCTCGGCCGGGATG
CCAATCTCTGGCCAGCCGTGGAAGTGGAAATGCCTGATCACCCTCGTCTGCTTCTCCGGG
ACAAAGGTGAGTACCAAGTCTCGTAGACTGAAGGTGTCACACAAAGTGTCTCCCTTCAGC
TCTACTGTGTAATCTCCGTACGTGACTGAGTCCTCTGTGGGCCAATACTGGCAACATTTG
TCCTGCTCCCTCTCCTGGAGCTCAGTGAGCATGACAATGGAGTGGCACTTCCATTCCCAC
ACCATTCTCCAGAAATCCTCCACTGTGTGTGTCAGAGGGCCTTGGGTGGCAATGAAGTAG
TCCTTCTGTCTGTAGCCATCTATGAAAGAGGCATTGATGTAATCAGTGAACTCCTGACCT
CTTCTCATGGAGAGAATAACTCTGTTGAAGTCATATGGAATAATTTGCAGGACTCTGTTC
TTCTTCATGTTGGCAGGAAGGTTCCCCGTTCTCATGTTCTCCTTCATTATTCGCATGTTG
GTCAGTTTCTTAAACTCCTCCTCCAGGCCGACCCGGTCACCGTTTGTGAAGGTGTTGTGC
AGTTTGTGCAGATGTCCTTCCAGAGATGACACGTCCAGCTCCGTGTCTCCATAGAGGTAG
TATTCAAGCAGCGCCTGGTAGATGAATGAGTACTGCATATCCGTCTGAATGAGCTGTGAG
CGCTGCTCTCGTATCTTAGAGACAAACCCGAACACATCAACTTTCTGCTCCGCGTACATC
ATGTCGATCATGGCGTCTATTAGGATGAAGGTTCCCGTCCTCCCAACGCCAGCGCTGCAG
TGAACCACAATAGGCCCAGAGAAGGGTGGATTCACTGCCTTGACCTTTTTCAGGAACTTG
AGCATGCCGATGGGAGAGAAGGGAACTCCAAAATCAGGCCAGCTGGTGAAGTGGAGCTGG
GTCACCAGGCGGGGAGTCTTAGCAGCATCACTGGCTTGATATTGTACACAGAACTTGCGT
ATGGTGTAGTCCACCAGCACAGTGAAGTCTTCCACTGCCACCCTGACGTTCCCATAGGTC
CAGCAGCCCTGATCTGGCCAGTACTGGCAACACTTGTCTTCTTTCCTCTCTTTCAGATTT
GTCAGCATGACAACAGTTGCTACTTTCTGCTCCCATATCATCCGCCAGAAATCTGCTACA
GTGTCTTCTTTGGGCCCTTGTGCTGCTATGAATTTGTTCTTTTCCGTGTAACCATCAATG
TACGAGGCATTCACATAGTCTGAACAGGGATTTCCATCCATCTGAGTCAACACCACTCTG
GAATGATCATAGGGAAGGATGTTGGGGTATCGGTTCTTCTCCTTGTTGTCGTCCTTGTTG
GCCTCCTCGTACGTCCCTTGGGCATTACCTCCTGGCAAGGAATTGTACTCCTCCCTGAAG
AGCTTGCCATCGTCAGCAGAGCGGAGCCTGTACTCCTCCTCGAGGTGTTCCACTAGGATG
GGGAAGAAGGTCTTCGATGCCGAGGGGGATCTGGGCAGAAGGACGACCGTCTGTTGCTCT
TGTTCCTCCAGGATGCCATTTGGTATCTTCTTGTCAACTGTTGTGACAACTGGTTTCTTC
TGGTTTTTTAACCTGAGGAAGTACCAGGTTAGGAGTGCGAAGATGATCAGCAGCAGGCAC
AGGACCAGCACGGTGGGGAGGATGTGTTGGTTGGAGGATGTAACGTCTTGTGTATCGTTT
CTATTGCCGGTGGAATTGGATGTTGTTGTGGTTGTCACAAAGAACAGAAGCAGGACCATT
GTGACTGGATGAGTGTTGATTCAATGTATGCTGATTCTCAGATCCATAACAGCAGGTCAC
ATGGTGCTGACCGAGTCCAGTTGTCACATCGTTCAGTCAGAGGTTGGACGTACAGTGGAG
GTGGTGAGGAGTGCTCTCACAGCCCGGTGAGGAGAGCTGATCCCTGGATCCAGGCGGCGG
TGAGTTATGGGTGTCTTGTGCGCCACCTCCAGCAGCTCAGCCTGAATTTCTGCAGAGTAG
CGCTGCGGTGTCTTTCAGGGATGCTGCTCACCACCTCGGTGGCCTCGACATGAAGTCCGA
GCGCAGATTGTCTTGGAAAAGGCGAGGCGATGCTTCAGCGCTGCCGCCTGTCACCGGGAA
GGAGGAGTTTGTGTTTACTCCAACATAACAGAACACACTCACACACACACGGATCCTCTT
CCTGTTTGGCGAAGAGAGGGAGCCACAGTCT
>Unigene0016428 size 3199 gap 0 0%
AAAGTGAGCAGATTTTTTTCCAACTAGGGGGGGGGGGGGGTGTGACAACACAGTCACACT
ACACTGAACAGCTGAGAGCTCAGAGTTCCTACAGGTCTCTGAACGTCTCCCTGGTGGTGG
ATTGTCTCAGCCGGCCTCTGGTCTCAGTCTCAGTCACTTCACTGCTCCGTCAACAGTGAT
GTCACCACTCTGTCTGAATGTGTAGTGAGAATTATTATACCCTATATAGTGGACTCATCG
TATCCCACAGTGCACCACGCCTCACGTGTGCTGCACCTCAGCACCTGAAGCTTAATGTGT
CCATCATGAGATAAACGGGATAAAAAGTTGGTGCAGGTTTGTTTGTTTGAGTCTGTTGGT
GGAGTAAACACTGCTACAGGGACAGTGAAGAAGAAACCTGTGATGTCACAGAATCTGGAT
CAGACGTGAAGATGACGTGGATTTAAAAGGAGGATGATGATGATGATGGAGCCGCGTTCA
TTATCTCAGCAGAAACGAACGTGAGGAAATTGTCAAAATCGCTGAAAAGAAGAATCTACT
GAAAACAGAAAAATCTTCTGAGACACCAAACACCTGGAGCCTCGAACCCAACGAAGAACG
TCGTCAATAAATGACAGTTTTTTTTTCTATTGTTAGTTTTGTTGTTTTTCATCTCAGTGA
CACAGCCTCATTCTGACACTGAGCTCCTGTTTATTTCCTGATTAATGATGTCATAAGTCC
AGGTCTCAGTACAGACCCTCCCACTCTGACATCAGGTTTCAAAGAATCTGAATGAACCAC
AACAGGAAGAGGAGACGACCCAGAGATGTAAAAAAAAAAGTGAAACACAGACAAATAAAG
GCATGCTGTCGATATTCACTACAAACTGAACAGGAAGTGATGTTCATATTGTCAGGAGTC
TTCTTCTCTCTTTAAATCTGAGGGCTCATAAAACGTGTCATTGATCAGCTAATCAGTTAT
CAGTGTGATTAATCAGCAGCTCGACAGGTTCTGATGAGGAGGAACTGACGACGCCACACT
GAGACTGAAGCAACTTTAAATTCAAATCACGTTTGGATTGTCTTCGACACTCACAACAGA
TTATTGATTAGACGATTGATTAGTGTGAACAGATGATCAACAGACTGAAGGTGATCAGTT
CAGTGACAGTTTTAATCAAACCAAACGTCAACGCTCTCCTCTGATGTTACAGAACCAGAC
TTCCTGTTATGTTTGATGTGACTTCCTGTGTGATCAATAACCTGATCAGACTATTCTCTG
AAAATATAAGTATAGATAATAATCAGTGATACAGACATTCAGCTTCTTATTGACATCAGA
GAAACAAACAGCATGAGAAGAAAAACTGAAGTTGCCCTTTTATTCTGAAATCATCCTCAC
ATTATGGTAGAAAAAGTCTTTTATTTTGTAGTAAAAAACAGGAGCTGGCTAGAGAGAGAC
AGACTCTCCGCCATGTTGTCCTCCAGTTTCAAGAGCCGCTCATCAGTCCGAGACTCACCT
GCAGCCGCAGGTCACCTGACCAGCTCGACCTGCGATCAGAGACAGTGAGAGAGTCCTCCT
GCTCCATCCTGATTGGTCCTGAGCCTCGTCATAGACTTGACTCTTTAGGTGGGTAGTCCA
CGTTGGTTACCATGGTGACAACTGTGACAATCTCCTCGGGTGCTGTGACGCTCGCCTGTC
GCTGCATCTGCACGACTCGCTCCTCCACGCAGCCAGCCGACAGCCGAGCCTCGGCCTCGT
GGTCCCAGCACTCCTCAATGGTCTCACAGAGCAACACCAGACCAGTGTGTTTCTGCCAGC
ACTCTCTGAGCAGCGGTCTCTGCTTCTTGTGGACCACCACCTCCTGCATGTCCTCCAGAG
ACGGATGCTGACCCACCTCCTCTTCAAAGGGGAGCATGTACTCATCCACTGGGCCGTCAG
CGGCTGTGCACCGTGACGCGAGCTCCCAGAGGACGAGGCCAAAGGCATACATGTCGATAC
GCAGGAAGGAGTCGCGCTGGAAATTGATGGCCCCCTCCAGGACTTCAGGAGCCATGTAGC
GCCGTGTTCCCACCTGTCCATGTGTGTCTCCTGCTGACTTTCCAGCCTCGAACTTTAGGG
CAAGGCCAAAGTCAGCTATGCAGGCTGTCAGGTTATTCTTCAACAGCACATTCTTACTCT
TAATGTCCCTGTGAGCAATAGAGGGTTTGTGTCCATCCTTGTGTCCTGGGATGTCTTCGT
GGAGGTAGGCGAGGCCGCGGGCCGCCGTCTGGGCGATGTGGCAGAGCTCGTTCCAGGACA
CAACATTGGCCTTCAGGTAGTCTGTCAGTGACCCCTTGTCATGGTAGGCGGTGATGAGCC
ACAGCTCCAGGTCCAGGTTGTTGTTCCTCTTCTCCACGCCGATAAAGTGGAGGATGTTGT
CGTGCTTCATGCCGCACACGCTGTAGATCTCATACTCGTTCTGCCAAGACAGCTTGTCCT
GGATGGGGAAGATCTTCACGGCCACATAGTCATTCAGCAGCTGGGCCTTCCACACGCATC
CGAAGCGCCCCCTGGCTTTCACCTCGATCAGCTGCAGTGGTTTGTGTCCCAAAACGGGGG
ACGGGGGTGAGGGTCCGGGATCATGTGTGGGGACGAGGGCAGCTGGGTAGGCCAGTTTGT
GATGTCTCCACATCCAGAAGGAGAAGAGGACGACAGCAGCCAGGCCTATGATGGGAACCA
GGGAGTAAAGGAGAGTGCTGAAGAGCTGGGGCTTCTGGGAAAAGGGGTTGGAAGTGGTGT
AGGCAGTTGATTGGCGCAGGTCGCTCTGCGGGGGCGCGTCAGGGGTGTATAGGAACCTCT
CGTTGCACATGTTGCCTTCACAGCAGCAGAAGAAAACGTCGGGACTCTCCTTCTTCTCCA
CACACTCGTTACTGTCGTAGCAGTTGACGTCGTCCAGCCAGCAGCCTTGCTTGACTACTT
CCACAGTGCCAGAGACATTTTTCCACGTGGCGAAGCAGTGCCGCCGCTTGTCTTTCTCGC
CATAGCAGGGTTCGATGCCGCTGCGGTTGGTGCGCTCCTTCTCCCAGCTGGAGTTGTAGT
ACACGCACTCCTGAGTCTCCGAGCGTCCTAGAATGGCACCTGAAGAGCAGGAGATGAGGA
AAACGGCGAAGGCCAGTTTGGTGGCGTCTCCCATTTTCCATCCGAATCTGATCCTCTGAC
TAGAAAGAGAATTAAAAAA
>Unigene0016497 size 914 gap 0 0%
TCATCATCATCATCTTACAGTGGGCTCGTACTGTTGTCGGCTCATATGCGGTGACAACAG
GGGGGTGAGCCGGGGCAGCGGCAGGATACCCACGAACCGGAGCGTCATGTCGAGCAAAAA
ACAACGATCTCGTTAGATATCACAGTGAAGCGTCAACTGGAAATAGCTAGCGAGAAGATG
TGAGGACCGACGGGATGGCAAACGACGAGGCAGCTACTTTTATTGGCAGCTAACTCGAAG
CAGCTAAGGTGCGAGGCTTCAGCTAGCTAACCAGGCGGGCAGCCCGACGTGTGCCCCGGT
GGAGCCTGTGCGGGTCCACAAAGTGCTTCACAGGAGCAGGGACAGCAGAGGACAACAGGC
AGAGGATTGCTCCAGTGTACTGCAACTTGTTTGGCCTGATGAGGGAAAGTGACCGGATAT
GGTTCCCTCCTAATCACATCTTTAAACTCGACCAGTCAGCCAGTGAGACCCTGCACTTCA
GAATTAGGTACTATTTTCCTGGCTGGTATAACAACACCAATTCATTCTATGCCCACCGCT
ACGGTGTGTCTAAGGGGATGGAGAGCCCTGTGATTGATGATTGTGTAATGGGATACCAGT
TTTTTCAGTGGCGTAGTGACTTTCTTGATGGCTGGGTTCAAATCCCGGTGAGCCACGAGT
CCCAGGAGGAGTGTCTGGGCATGGCGGTGCTGGACATGATGAGGCTTGCTAAAGAGAATG
GTCAGTCACCAGTGGACATCTACAATGACACCAGCTACAAATCCTTCCTGCCAAGATGCA
TGCAAAGCCGTATCCAAGAATATAACATCTTGACTCGGAAGAGGATCCGCTATCGCTTCA
GGAAGTTCATTGAGCAGTTCAGTGAATGCAAGGCCACGGTGTGTAACCTCAAGCTCAAAT
ACCTAATGAGCCTG
>Unigene0016612 size 5857 gap 0 0%
GAGGAGGAGGAGGAGGAGGGGGGCTGTGTGGAGTTCATCTCTCCTGTCCAGCTCCTACTT
TCCCTGTCTCAACTGCTCCAGGATTTGCGGCTCTCTCTACTCCGGCCAACAATGGCTTCT
CCTCGCAGGACGGGGACGTGGGCGGGAGGAACAAACTCTCCTGTCCGCCGACTGGTCCGA
TCACGGCAGGACAGCCGGTCTGGGCGAACCAGCACCCCGTAACCTGGTTTACAGTGGAAA
TACCGATGACCTCCGACTGAACCGTCATTCTTACCTACAGGTGTGTCCAGCTCCACCCCC
ACCCACACCCCCTCAGCAAACTGCGTCACTCCCACGTAGCGCACTGTCCCGGCCTTATTG
CCTCCAACTGTTACATATGCTCCTTCTGTCAGCCAATCAGGCACACTGTCATCATGGCTA
CGCTCTTCATCGTCCATAAAGATCTCCAGCCGCTCAAACCCTTCACCTCCTCCTCCTGAG
TTTACCAGCCTCTGTTTGGAAAAGGAGTTTTCCGCTGTGACGTTGTTGTGATTGGCTGAG
CTGTTTGAAGAGGGTGGAGTGACGACAGCCATCTTGGCACCGCACTGAGAAGGAGAGGTC
ATAACATCGTTCCTGTCAGCACCCTGCTGCTGGGGGTTTGTGGGTAACGTAGTCTCAGCA
GCCAGGAGGGAGGAAGACGAGGAGGAGGGTTGGAGAACGTCAGACAGGGTAACTGTAGAA
ACACTAGTGGAGAAGTAGCCGCTTGACGACTGGCTGAGGGGGCTGAGGGGGCTGGTGTCA
TGCGGGTCATGCACAGGAAGAGGAGGGACTTCTGGGAACTCTGCCCGCCTGTCTTTGGTT
GGGGGCTGCGGAATAGCAGTCGTCTCAGTCTTGACCCGGCTGTCGTCCCCCCCTGGTGAT
GTCATGATGCGAGGTACATGCTGCTGGTTGTGCGGCGATGGTCTCAGCTCCTTCTTGTCA
TCTCGCACTGGAAACAGGGACTTGAGCAGTTTGGGCATCTGAGGAACCAGCGCCTTAACT
TGCTCTGGTTCCTGGTTCTGTGGGGGGGTCATAGCAAAGGGAGTAGGGGATGAGGAAGGG
GAGGTGGAGTAGGTGGAAGGGGAGGAGGCTGGTCGGGGGAGGGTGCGGTGAAACTGAGAA
GGCATGAAGATATCCTGCTGACTCTCCCATCGACCCTTATCATCCAGCAGGGAGGTTGTG
GACAAGTCCTGTCTACTTCCTGACAGCCTGTGGACAGAAGGAGAACTTAGACTCCGTCTG
TTGCTCCTTCCTCGGCTAGCCAGTTGCTCCTTCACTGCCACCTCCTGTCTGAGTCTATCC
AGAGTCAGGATGTTCTCCAGGCTCAGGACACTTCGGAGGTATTTCTCAATAGCAGCCTCG
TCATCAGCTGACTGGCTGTTGTGTGCACTGGCAGCAAGCCGGGCCAGCATCTCCCTGTCT
TCTGATCCAGGGGCATCCCCGGGGATGTTGGAGACCACCTCAAATGTGACCCCACAGCCT
GGTATTGTGCTGCGAGTGGACATCCTTCTCAGAAAGTTGTGGGCGAACCCCTGACGTCCA
GGGTTAACGTTGACGCAGATTCTCTTCCTCAGGACCAGCTGCATGTCGGCAGGGTGGCTG
AGCTGAACCACCACTCTAACTGTCAGGTACACCCGCTGCTCGGGCCACGCTCCCCCACGA
CTGAGCTGGGGACATTCATGGACAGTGGAGTCCCATGAGGCCTCTGCTTTCACCTCTCCG
TCATGGTGTTTGACAATCTGCAGATCAAAGAAGTCATCCTCATCTTCTCCACTAAGGGTG
GCATCCCAACCTCCAGCCTCCGGGACCTCAAACTGGTCTTGAGAGCTGAGGTCATCGGGT
TTGAGGTTCAGGAAGAGGACAGGAATATGGGTCTCCATGCCTGGCAGAGGAACCCATTCA
GCAGGCGCTCCAGGGATGCCGCTGCCAGCAGAGGGCACCATGACAGCATTTCTCTCCTCC
GTCAGAGTCAAGCGCCACTCCAACAGCTGAGCCTCCCTCTCCATGTCATCCTCTGTCTTT
TCTGTTTTGCTGACCAGGCTCTGGAGGTGTTGGTCGAGGTATTCCTGTCTCTTGGTGAGG
GCGGCTAGCCACTGTCGCCGCAAACGTTCCAGATCTCTCTCCTGATAACTGTCCATCTCA
TCTATTTCCTGGTTTGCTGCGGTGTTTCTGATCTCCACACAGCCCACCGACACTGCAAGC
ACTATCTCTGATATGAGAGGCATGGTGCCCGAGTCCTGAACTGAGCGCACGTCCACCTGG
ATTCGTCTGGACTGACCCTGTCTGAGCTGGAAGATTCCTCCGGTCCGTACATCTCTAGCA
GGGACCACTTCCACTGGGACAAAGTCTCCGTTCTCATTTATCTCCAGGATTTGAATCCAC
AGCTCCAGACGACGCATTACCTCACTCCATCTGTCTCGTAGTGTGCGTGTCTTGGCCTGG
ATGATGCTGAGGTCCCACAGGGCGGGGTTCCTGCCTGCATCTGCCTGCCTGTGTCCATAA
ACCTCGATGGCGACTGCCCCCTCTGTGAGGTACTCGATGAAATCCTCGGTCACTGACACC
GCCAGCTCCTTGCAGCTGTCAAACACCACCATGCAGTGTGGGTCCTTGGTGCTGGGCGAT
GAAGATGATGGGTCGACCTCAGGAGCCACGATGATGGGCTCCGGCTGGTCCCAGAATGAG
TACTGACAAAAGACAAAGTTGGACAGGTACTGGGGAAGACCAGTGGCCTGCAGGATCTTA
ATCATGCATACAAGTTTGCGATCCTGGACTTCAGTGTCTTGGTTATTATCTGGTTCATCT
CCTCCAGCCATGTTGTCCTCTAAGCCCCCTCCAACCCTCACCACCTCCACATGGAGACGC
CCTGCAACCTCTCCTTTCTGGTTGATGATGGGAACAGCATACTGCAGCTTGACGTCGTAG
AAGAGACAGGACAGGAAGACGTTGGCAACGCCGATCAGACTGTGGTTTTCCTGCTCATCA
AAGAATGGGTCAGCTCGACGGAAATATGAGCGCATTACTGGGTTGTCATGGTGATGGAGG
TGGTAGTCCTGCCACTCCTGGTACAGCTCTCTCATGTCCACCAGACGGTTCTCCATCTTC
TCCAGGCTCCAGATCTGTTTCCCTCGACAACGACGCCGAACCTGAATGGCTGGTTCACTG
AGCACAGCATCCCTCTTGCGGTTTGCGTTGAGGTTGTCTGATGGGATCTGCAGAGTGACT
CTGTACTCAGTGTGTCGCTCCAGCTCCTCAGCGATGAAACAGGCTTCTTGCACCAGGAGG
TTTGCCCTCACTATCTGCTCCCTCAACCTTCTCAGACTCCTCACCAACACCACCTCCCTG
TCCTCATTCCACTGCCTCAGTCTGCTCTGAGCGCTGGTTGAATGGCTCATCCCTCCCATA
CTGAGTCTCTCTAGGCTGCGGTAGTGAGACTGCTGGCCTGGACCTTGCTGGCCAGGTGCT
GGTGCTCCAGAGGGGCCTGTGGACAGGCGGTCTGGGTTTAGCTTTTTGCGAAGCTGCTGG
AGTTCCTGCTCATACATCTGCCTCTGACGCTCCAGAGCAGAGCGCTTCTCCTCCTCATGC
TGCCTCTCTAGAGACTGGAGGACTGCCTGCATGGGATCATTATTGCCCAGGGCTTTCATC
ATGACCTCTGTCTGGGCAAACTCGTATGAGAAACTGACTTCACTGGACACTTCGCTGGCT
GTGTCACCATCTGCATCCAGCTGCTCGCTGCTGCTACTGTTCTTCATTACACCACCCTCA
CCCTCCTCATCCTCTGTGCCCCGAGAGCGCCGCTTAGGAAGGTTGATCCTAAAGAAGTGG
TTGTTTCCCCAGAAGATTCGGTCGCCATGGTGAAGCTGCAGAGCGCTGGTTACTGGAGAA
CCATTAACACATGTCCGAGCGTTGCGACAGGGGGTGAGAATAACGGCAGCATCTGCTGTA
ATGTCGATGACACAGTGCTCTGCCTGGATACCCATCCCACACAACTGGATGTCCTGAGAG
TCTGCTGAGCCCACCTTTGTGTGTTCCTTCAGGTAGTACACCAGCAGTTCATTGAGTGCA
GGATCTGCGTTAAGGTTGACAAGAAAGCTCTTGTCATCTCCAACTTTAATCCCTGAGGAC
TGGAGGGAAATACCCAAACTCTCTAACTGCTTCTGACGCTCCTGTGCAACCTCCTCAGTT
TTGCGGAGCTTCTCCTCCCAGGTGATGGTCATCTCTTGAATCAACTTCTCAGACTCTTCC
AGACGCTCCTTCAGCTCTGGAGCCTTCAAAGACTCTGCCTGTGTCAGCTGTACTCGCAGT
TTCTCTACTTCCTCTCGGAGCTCCCTGATGATGCGAGCGTTGGGGTCTTCATTAACCACA
GCATGGTTGACAATGTTCTTTGCTCGGTCGGCATAACGCAGCGTTGACAGCGTCTCCTCA
TAGTTGTCTGCAGCTGGACTGACAGTTGCAACCATTGCTGTGCGACTGTTGCCTCCCAGA
CAGTCCTTCAGCAGCCATGTCAGAACAGAGTCTCTGTAAGGGACAAACTTGGTCTTGTTC
TTGGCAGTTCCCTGTTCAGCCAGAGCTGAGATCACCAGACCCAGCGTAGTCAGAGACTTG
TTAATGTTGCTTCCCTCCTTCAGCCGTTCCCCTGCTGCTCCAGTCTTTGCTGCTCGCTCA
CTTCCAGCCAAGTCTACCAGACTCAACCGACTCACCTTTTCTCCACTCGTCCCAGACTGC
AAGTCCTTGAGAGTGTGTGTGAGGATGATGTTGAAGACAGCATGCGATCGACTGCTCTCT
TCATTCATGTTGGTGGCAGCCACGGTCCGAGACTTATTCCCCTCTGACATTAGAGACTCA
ATGTCCTTGTAGCTGGCCACAGCTAGTCGAGACAGACCATCCACGTAGGGGCCCAAAACT
TTATGCTCCCTCACTCTCAGAGTTTGTCTGCCCCCTTTGGGATCGAGCAGATCCCGGACC
TTCTCGTTATAGATCTCCATGTAGGAAACCTCAACAGTGAAGCTCTCCTCCTCCCGCTGT
TCCTTCTGAGTTCGTTCAAACAAAGCACTGCACAGACGGGGAATCAGACCTGGCTGGTCC
CCCGAACCCATCATTGTGTACGACTTTCCTGAACCAGTTTGTCCGTAGGCAAAAATACAG
GCATTGTAGCCCTGGAAGGCGTTGCAGAGAAGACTTTCCCCAAGGCACTGGAACACCACT
[truncated: 40,347 more rows]
