# Supplementary material for: Transcriptome Analysis of the Trachinotus ovatus: Identification of Reproduction, Growth and Immune-Related Genes and Microsatellite Markers
Source: PLoS One. 2014 Oct 10;9(10):e109419. doi: 10.1371/journal.pone.0109419 (PMC4193775; doi:10.1371/journal.pone.0109419)
Supplement: Text S1 — Putative sequences related to reproduction in the transcriptome of Trachinotus ovatus . (TXT) [file pone.0109419.s010.txt]

Putative sequences related to reproduction in the transcriptome of Trachinotus ovatus:

> Unigene0128233: follicle-stimulating hormone subunit beta
ATCAGCAGTTATGATCGGCCTGATGAAGCTGTTACAGATGTTTAGACAGTAGTGGAAGGAACAAGACTTGCAACTGAAGTTCAAAGCAACATCAACAGCATCATCAAGGCGTCTGTACTGCACCTAGCAGAGGATGCAGCTGGTTGTCATGGCAGCAGTGTTGGCAGTGGCGGGGGCCGTGCAGAGCTGCAGCCTCGGCTGTCATCTGACCAACGTTAACATTTCTGTGGGGAGCTGCGCCGGCCCCGAGATCGTCCACACCACCATGTGCACAGGACAGTGCTACCAAGAGGATCCGGTTTACATCAGCAGTTATGATCGGCCTGAACAGAAGACCTGTAACGGGGACTGGTACTATGAGGTGAAACACATCCCAGGATGTCCAGAGGGTGTCATCTACCCTGTGGCCAGAAACTGCGAGTGCGCTGTGTGTAATAAAGACCACATGTTCTGTGGGCGCTTTCTTGGAGACGTACCCAGGTGTCAGTCTTTTTAAAGAAAATCCTCATGTATTACCTTTATGTCACTTGACATGGGACTGAAATAAACAGGCATCACTTCG

> Unigene0153126: luteinizing hormone beta subunit
CAGACACCTGAGAGGACTATGGCTGTACAGGTCAGCAGAGCGATAATCCCCCTGATGCTGAGCTTGTTTCTGGGAGCCCCATCTTCCATTTGGCCCCTGGTTCCTGCGGCAGCCTTCCAGCTGCCGCTCTGCCAGCTCATCAACCAGACGGTGTCTCTGGAGAAGGAGGGCTGCCCCAAGTGTCACACAGTGCAAACAACCATCTGCAGTGGTCACTGCATCACTAAGGACCCTGTCATCAAGGCACGGTTCAGTAATGTGTACCAGCACGTGTGCACGTACCGGGACTGGTATTACAAGACGTTTGAACTTCCTGACTGTCCTCCTGATGTGGACCCTACCGTCACCTACCCTGTGGCTTTGAGCTGCCACTGTGGCAGGTGTGCACTGGACACATCTGACTGCACCTTTGAGAGCCTGCAACCCGACTTCTGCATGAACGACATACCGTTCTACTACTAGTCTCACAAAATAGCAGAGTAGCATCAACTGTAGTGAATAAAGATTGTTACATTTACCAGTAC

> Unigene0004097: seabream gonadotropin-releasing hormone precursor 
AGACAAACAAATCAGACGTTGCCTGCTTCCTGCACAGAAGGATGGGTGTGAAAACCTTGGCACTGTGGCTGTTGCTTGTGGGTACACTGGTGTCACAGCACTGCTGTCAGCACTGGTCATATGGACTGAGCCCAGGAGGGAAGAGGGAACTGGACAGTCTTTCAGACACACTGGCCGATATAGTTGAGGGGGGCCCACATGTGGACACACCTTGCAGCATAATGGGTTGTGCAGAGGAATCACCTTTTGCCAGAATTTACAGAATGAAAGGACTCCTTGGCAGTGTCACTGACAGGGAAAATGGACACAG

> Unigene0137174: chicken-II gonadotropin-releasing hormone precursor
TGCGTGGGGGCACAGCTGTCCAATGGCCAGCACTGGTCCCATGGCTGGTACCCCGGTGGCAAGAGGGAGCTGGACTCTTTCAGCACGTCAGAGATTTCAGAGGAGATTAAGCTGTGTGAGGCAGGGGAATGCAGCTACTTGAGACCCCAGAGGAGGAGCATTCTCAGAAACATTCTTTTGGATGCCTTAGCCAGAGAACTGCAGAAGAGAAAGTGACAGCTTGCCAGCCTACACCACTTTTCTACCTA

> Unigene0004950: kisspeptin 
TGCTGATCTGTATCTTGTGCTGAGAGATGAGACTTGTGGCTCTGGTTGTGGTGTGTGGGCTGATTGTTGGTCAGGACGGAGGCAGTGTGGAAACAGCTGTGCCAGGATATGACTCTGCACGAAGGACACGAACCACAGGATCAGTCCTCTCTGTGCTCAGGAGGAGGGCCGCAGCAGACTTCCTGGATGAGGACCCCAACCTGTGTTTCTCCCTGAGGGAGAATGAAGACCAGCGGCAGCTGCTGTGCAACGACCGCAGGAGTAAATTCAACTTCAACCCGTTCGGCCTTCGCTTCGGGAAACGCTACAATGGCTACATTTACAGGAGAGCTGTTCAAAGAGCCAGGACAAATAAGTTTTCACCCCTTTCTCTTTTCCCGCGAGAACTGGAGGTGCCTACCTGAAACTGCCTGTTTAATAAGACCTTTACTTCAGATAACATGATGTTTCCCTGAATAAAACTTTTCTACCTTCATTTCCTGTGAAACTGTCTTCAAATCAACTACGACGGAG

> Unigene0100623: tachykinin 3
CCCACCTACGCTTCAGTTGCTGATTGGCGTTACGCAGGTATCCAGTTATTATTTATTACCTCAAAGCCAGGACGCCTCATTTATCCTCACCGGATCTCACTGCAGGGTCTGCCCGTTCCTACTCCACTCCGCACCAGGGCGCACGCAGCTGACTCTTTTACCAAATAATCCGCTCGACAGAAATCAGGTGGTGCTGAGAAAATGAGGAGAGGTTTGCTGCTGGTGACTCTGTTCCTCATCATGAAACTTCGGTACAGCCAGTGCAGATGCGAGGAGCCCGGATCGCGCAGATCAACTTCAGATCAGACCGTGGGCTTGGACAACCTGAAGCGGAACATTCTGAAGAGGTATAGCGATTTGGATTATGACAGCTTTGTGGGTCTGATGGGCAGAAGAAACGCTGATGCAAACACTGTACAATCACCCCAAAAAAGAGAAATGCATGACATTTTTGTTGGTCTTATGGGAAGAAGAAACTCAGAGCCTGATAATGGTGCCTGGAGGAGAGAGTATCCAGAGAGGAGAGGCATTTTTCTCAACAAGTGCCGGCTGAGGTTTCTTCAGGGGCTGTAGACTGAAACAACTCTCATCTGGCTGCACTGACAGATCACAGATCACACAAACAATCAACGAAATGTCTGATGGAAACGATTAAACCATGATTCACACTGTAAAACTGCCGGCTGGCTTATGAAAGTGACCATAAACTACACAGATTGTATTTGTTTTACCTGAAGACAAAACGTAATTAGAAGTGAAGGATGATTATTTCTT

> Unigene0059049: cytochrome P450 aromatase A
AACCAGACATCTACTTCAAGTTTGACTGGATTAACCAGCAGCACAGGACAGCAGCCCAAGAGCTGCAAGATGCCATGAAGAGCCTGGTAGAGCAGAAGAGGAGGGATGTGGAGCAGGCAGATAAACTGGACAACATCAACTTCACCACAGAGCTCATATTTGCACAGAACCATGGCGAGCTGTCTGCTGAGAACGTGACGCAGTGTGTGTTGGAGATGGTGATTGCAGCACCTGACACTCTGTCCG

> Unigene0001769: cytochrome P450 aromatase B
TGGATGATGATCTTGACTTTGCAACAGAGCTCATCTTTGCACAGAACCACGGAGAGCTCTCAGCAGATGATGTCAGGCAGTGTGTGCTGGAGATGGTGATTGCAGCACCTGACACGCTGTCCATCAGCCTCTTCTTCATGCTGATGCTGCTGAAACAAAACCCAGACGTTGAGCTGAGGATAGTGGAGGAGATGAACTCTGTTTTGGCTGAAAAAGGAAGCATTTTTTATCAAAGCTTGAACATGCTGGAGAGTTTCATCAACGAGTCTCTGAGGTTTCATCCTGTGGTTGATTTCACAATGCGAAAAGCTCTGGAGGACGACACCATCGAAGGCACTAAAATCAAGAAAGGAACCAACATTATTCTCAACATTGGTCTCATGCATAAGACTGAATTCTTCCCCAAACCAAAAGAGTTCAGCCTGATGAATTTTGCCCACGCAGGAACGAGGCCCGCAGCCGAAGGGCTGGAAGAAACGACTCGGCACTGTTTTGTCA

> Unigene0068769: estrogen receptor alpha
CAGCAAGTGGGAGAGCAAGTCTAAATCATGTTGCTTATCAGTGCTGTTGTGCTGTGATGTTGCTCAGGCAGAGCCCAGCACAGAACAGGCAGCCTTGTGGACCAGTGCTCAGACCCAGGATCAACCCAGCCTTCTCAAAGCTGGAGACCCTCTCCCCGCCACGTCTCTCGCCTCCGCCGCGTGCCCCCCTTAGTGACATGTACCCCGAAGAGAGCCGGGGTTCTGGAGGGGTAGCCACTGTGGACTTCCTGGAAGGGACGTACGACTATGCTGCCCCCACCCCTGCTCCAACTCCTCTCTACAGCCACTCCACCACTGGCTACTACTCTGCTCCTCTGGATGCCCACGGACCACCCCCTGATGGCAGTCTTCAGTCCTTGGGCAGTGGGCCTACCAGTCCTCTTGTGTTTGTGCCCTCCAGTCCCCGACTCAGCCCCATTATGCACCCGCCCAGCCACCACTATCTGGAAACCACCTCAACACCCGTCTACAGGTCCAGTCAGCAGCCAGCATCCAGAGAGGACCATTGTGGCACCAGTGACGAGTCATACAGTGTGGGGGAGACAGGTGCTGGCGCTGGGGTCGCGATGTTTGAGATGGCTAAAGAGACACGCTTCTGTGCTGTGTGCAGTGACTATGCCTCCGGGTACCACTATGGGGTGTGGTCCTGTGAGGGCTGCAAGGCCTTCTTCAAGAGGAGCATCCAAGGAAACAATGACTACATCTGCCCAGCGACCAATCAGTGCACTATAGACAAGAACCGCAGGAAGAGCTGCCAGGCGTGTCGCCTTCGCAAGTGTTGTCAAGTTGGCATGACCAAGTGTGGTATGCGAAAGGAGCAGGGGAACTACAAGAGCCCCAAGACGAGGCGGCTGACCCGCCTGTCGTCACAGAGCAGAGCTAACAGACCCAAGGCTTTGACTGGACCAGCGGAGGGTTTGTTAAACGAGCCGCAGCAGCCTGCACTGACCTCAGAGCAGCTGATCGAGCGAATCATGGAGGCAGAGCCGCCGGAGATCTACCTCATGAAGGACATGAGCAGACCTCTGACCGAAGCCAACGTCATGATGTCGCTCACCAACCTGGCCGATAAGGAGCTGGTTCACATGATCAGCTGGGCCAAGAAGATTCCAGGGTTTGTGGAACTCAGTCTCTTGGACCAGGTGCACCTGTTGGAGTGCTGCTGGCTGGAGGTGCTGATGATGGGATTGATGTGGAGGTCGGTGGACCATCCAGGGAAACTCATCTTCTCCCCCGACCTCAGCCTGAGCAGGGAAGAGGGGAGCTGTGTCCAGGGCTTCGTGGAGATCTTTGATATGCTCATAGCTGCAACGTCCAGAGTGAGAGAGCTCAAGCTGCAGAGGGAGGAGTACGTCTGTCTGAAGGCCATGATCCTGCTCAACTCCA

> Unigene0062623: estrogen receptor beta
GCTGCAGAGGGAGGAGTACGTCTGCCTCAAGGCCATGATCCTCCTGAACTCCAACATGTGCCTCAGCTCCTCAGAGGGCAGCGACGAGCCGCAGAGTCGCTCCAAGTTGCTTTGTCTTCTGGACGCTGTGACGGACGCCCTGGTGTGGGCCATCGCCAAAACCGGCCTCACCTTTCGCCAGCAGTACACCCGCCTCGCCCACCTGCTCATGCTGCTCTCACACATCCGCCACGTCAGTAACAAAGGCATGGACCACCTCCACTGCATGAAAATGAAGAACATGGTGCCTTTGTACGACTTGTTGCTGGAGATGTTGGACGCCCACATCATGCACAGCTCCCGTCTGCCTCACCAG

> Unigene0068770: estrogen receptor beta 2
CACCACTCGACCAGGAGCCCAGAGGAGTTCATCTCCCGCATCATGGAGGCAGAGCCTCCAGAGATCTACCTCATGGAGGACCTGAAGAAGCCCTTCACCGAGGCCAGCATGATGATGTCCCTCACCAACCTGGCAGACAAGGAACTGGTCCTCATGATCAGCTGGGCTAAAAAGATTCCTGGCTTCTTAGAGCTGAGTCTCACAGACCAGATCCACCTGCTCAAGTGCTGCTGGCTGGAGATTCTGATGCTGGGCCTGATGTGGAGGTCGGTGGACCATCCTGGAAAACTCATCTTCTCCCCTGACTTCAAGCTCAACAGGGAGGAGGGGCAGTGCGTGGAGGGCATCATGGAGATCTTCGACATGCTGCTGGCGGCCACTTCTCGGTTTCGTGAGCTGAAGCTGCAGAGGGAGGAGTACGTCTGTCTGAAGGCCATGATCCTGCTCAACTCCAGTGAGTCTGACTGACGCAGGCAGGACGAGTTCGCTCCGCAGCGAGCCACGCATCC

> Unigene0068771: estrogen receptor alpha2
CAATAACAACAACAGCAGCAGCAGTGGCTCCCCTGCAGATGGCTACAGTTCAGGACCCCGAGGTGGCCATGAGAGCCTGAGCAGAGTCCCGACAGGTCCAGGTGTCCTGCAGTACGGAGGGTCCCGCTCCAACTGCACCCACATCCTATGAGACAGAGCACAACAAGCACATCTGAAGGTCAAGTCATTTTTTGGATGATGTGTGTAGTACAGAATGAAAGTGGTTTGGGAGCGAAAGATAGTGATTGTATTTGAACTCACTGTATAAGATAATTATTTATAAATGAAGTGATTTATTTTTTGTTGTAGCTGTTTAGGGAGAAAATA

> Unigene0111168: androgen receptor alpha
GTGATGATGCCTCAGGTTGTCACTATGGAGCAGTCACCTGTGGCAGCTGCAAAGTATTCTTCAAGAGGGCTGCTGCAGGTAAGCAGAACCACCTATGTGCCAGTCGGAACGATTGCACCATTGACAAACTGAGGCGGAAAAACTGTGCCTCGTGTCGTTTAAAGAGGTGCTTCATGTCCGGAATGAGCCTTAAAGGTCGTAGGCTGAAGGGAGCCGGACAGACGAGAAACGGAGAGGAGGAGCAGCCCCCAGTCGCCTGGGGGCCAGGAGAAAGAGGAGAGAGGGCAGGAAAGAAGGACGTAATGTTGGAGTCTGGAAGTGCAGCTGCCAGGGCTCAAGCCACGTCCCAGGCGCTGGCTCTAGGCATACCCCCAACCCTGCGTTCCTGCCTATCCCTCCTCAGCGTCTTGCAGGCCATCGAGCCAGCCGTGGTGAATGCCGGACATGACCCTGCGCAGCCAGACAGCCCTGCGTCCTTGCTCACCAGCCTCAATGAGCTTGGGGAAAGACAGCTGGTAACCGTGGTGCGTTGGGCCAAGGTTATACCAGGTTTCCGTGACCTGCATGTGGATGATCAGATGTCAGTGATTCAGTTGTCATGGATGGGGGTGATAG

> Unigene0058861: androgen receptor beta
TGAAGACTGAAGTCGGAGAATGGCTGGATGTCACTTACAACGACACTAGCAGGTTTGAGGCTGGCAGAGAGCACCTGTTCCCCATGGAGTTCTTCTTTCCACCACAGAGGACATGTCTGATCTGTTCAGACGAGGCATCTGGCTGCCATTATGGTGCACTCACCTGCGGCAGCTGCAAGGTTTTCTTCAAAAGAGCTGCAGAAGGCAAACAGAAATACCTGTGTGCGAGCAAAAATGACTGTACTATTGATAAGCTAAGAAGAAAGAATTGTCCGTCTTGTCGACTGAAGAAGTGCTTTGAAGCTGGAATGACTCTCGGAGGTAGG
