# Supplementary material for: Transcriptome Analysis of the Trachinotus ovatus: Identification of Reproduction, Growth and Immune-Related Genes and Microsatellite Markers
Source: PLoS One. 2014 Oct 10;9(10):e109419. doi: 10.1371/journal.pone.0109419 (PMC4193775; doi:10.1371/journal.pone.0109419)
Supplement: Text S2 — Putative sequences related to growth and metabolism in the transcriptome of Trachinotus ovatus . (TXT) [file pone.0109419.s011.txt]

> Unigene0128827: growth hormone
TCCCGAGAGGAGAGCTGGACAACATACTGAACTCAGCTCAGATTAAACAGAACCAGAACCTGAAGTAGAACCTGAACCAGAACCTGAACTGATCCCTGACCAGCCATGGACAGAGTTGTCCTTCTGCTGTCAGTCCTGTCTCTGGGTGTCTCCTCTCAGCCAATCACAGACAGCCAGCATCAGTTCTCCACCGCTGTCAGCAGAGTTCAAACCCTCCACCTGCTTGCTCAGAGCCTCTTCTCCAACTTTGAGAGTAAGCTGCCAACTGAGGACCAGCGCCAACTCAACAAAATCTTCCTACAGGATTTCTGTAACTCTGATTACATCATCAGTCCCATTGACAAGCATGAAACGCAACGCAGCTCTGTTCTGAAGCTGTTATCGATCTCCTGTCAATTAGTGGAGTCTTGGGAGTTCCCTAGTCGCTTTCTGCCTGGAGGTTCTGCTCTGAGGATTTCACCCAGACTATCTGAACTAAAGACAGGAATCCAAGTGCTGAAAACGGCCAGTCAGGACGGAGCAGAGATGTTCTCTGACAGTTTGCCCCTCCAGCTGGCATCTTATGGAAACTTCTATCAGAGTCTGGGAGGCGATGAGTTGCTGAGACGAAACTATGAATTGCTGGCTTGCTTCAAGAAGGACATGCACAAGGTGGAGACGTACCTGACGGTGGCTAAATGTCGACTCTCTCCAGAAGCTAACTGCACTCTGTAGCCCCGCCTCCTCCCGGTGAAGTGCTATAGTTGATGATGTAATCCTGTGTGTTCTTAAGCTTCACCCCTATGTTAGAATTAGTGTTTACCTCTGTCAGGTGCTGAAGTCCAAACTGATGATGAAATGATGATGTCATACTGTCAGCTTGTGAAATAAAGTGTGTTTCATCCAACACCTCTTGTAAAAAAAAAAAAAAAGAAGGAAAAAAAATTGGAAGATACATAAACTCCATCCGCTGCATGAAGCTGGGACAAACACTATGTCATGTTGCGTTTACTCCCCGTCACAATAGGCCGGGCAAACTCTACAAAGTCATCTATGAGGACAGGCCATGCCCCTTCCTCGTCATAGTTGGACATGTCATCTGCAATCATGTTGCCAAAATCCAAGAGGAGGTTCCATGTGTCCTTGGGAATTGACCGCTTGTGATGCTCCAGCAGGAACCTGTTCCAGAGATCCAAGAACTTGAAGCGACCTGTGAGAACTAGATTCCAGTAAGCCACAGCCATCTCTAGATCTAAACCTTTCTGGCCAGGGTTCTTGGCAAAATTGAAGGTAAACTGGTAGAAGTCTTTGAACTTCCCTGTGTCTTTCAGCTCCTGCTCTAGTCTGGGAAGGATTGCCTTGAGTTTTTCAGGACTGTCGCAGCCTAGCTCAGACATGCCATCCAC

> Unigene0099074: growth hormone receptor 
AAAGAGTGCCCAGAATATGACCATTCAAAAAGGGAATGCTTCTTTGATGTAAACCACACATCTGTTTGGATCCCCTACTGCATGCAGCTCCGCACCCAAAACAACATCACCTTTTTCAATGATGATGACTGTTTTACTGTGGAACATATTGTACGTCCTGACCCACCAGTGTCTCTAAACTGGACCCTCCTGAACATAAGTCCCTCTGGTCTGAGTTATGATATCATGGTCAACTGGGAGCCCCCACCCTCTGCAGACGTTGGGGTGGGCTGGATGCGCCTTGTGTATGAGGTCCAGTACAGAGAGAGAAATGCCACAAACTGGGAAGCATTGGAGATGGAGCGGCACACCCAGCAGACAATCTACGGTCTGCACATAGGAAAAGAGTATGAGGTGCACATTCGCTGCAGGATGCAGGCCTTCACTAAGTTTGGAGAGTTCAGTGACTCCATCTTCATTCAAGTGATGTCCAGCAAAGAGACTACTTTCCCACTCACACTTATTCTTGTTTTTGGGACTATGGGCATCCTCATACTCATCATGCTGGTTGCCGTATCCCAGCAGCGCAGATTCATAATGATTCTGTTGCCACCTGTTCCTGCACCCAAAATTAAAGGCATCGATCCAGAGCTGTTAAAGAAGGGGAAGCTGGACGAACTGAATTTTATCCTGAGTGGAGGTATGGGTGGCATGCCCACCTATGCGTCAGATTTCTACCAAGACGAGCCATGGGTGGAGTTCATTGAGGTGGATGCTGAGGATGCAGACGCGAGGGAGAAGGAGGACAACCAGGGCTCAGACACCCAGAGGCTCCTCGGTTTGTCCCAACCTGTCAGCCACCACATGAACATAGGATGCTCCAATGCCATTAGCTTCCCTGATGAGGATTCAGGCAGGGCCAGCTGCTACGACCCAGATCTGCCCGACCAAGACACCCTAATGCTTATGGCCACCCTGCTGCCAGGCCAAGCTGAGGACGGAGAGGCTTCCCTTGATGTAGCAGAAAGAGCTCCAACCCCAGAGAGAAGCGAGAGGCCCCTCGTCCAAACCCAAACTGCAGGGCCCCAGACTTGGGTCAACACGGATTTCTATGCACAGGTCAGCAACGTTATGCCCTCGGGAGGCGTGGTGCTGTCTCCCGGCCAGCAACTCAGAATCCAGGAGAGCACCTCGGCCACAGAGGAGGAAACAAAGAAGAAAGGAAAAGAGGGTGAAGACAGCAAGGAGACTGTGGAAAAGAAGCAGAAAGAGCTGCAGTTTCAGCTGCTGGTAGTGGATCCTGAGGGAAGCGGCTACACCACAGAGAGCAACGCCCGGCAGATCAGCACTCCCCCTAGCTCCCCGATGCCTGGTGAGGGGTACCAAACCATACACCCTCAGCCAATGGAGACCATACCTGCAGCCACAGTGGAGGATAACCAGTCACCTTATATTCTTCCTGACTCTCCCCAGTCCCAGTTCTTTGCTCGTGTTGCAGACTACACAGTCGTACAGGAGGTGGACAGTCAGCATAGTCTGCTCCTCAACCCACCTCCCCACCAGTCTCCCCCTCCCTGCCTGCCACAGCACCCCCTCAAGGCCCTGCCTGCTATGCCTGTGGGGTACATCACCCCAGACCTGCTGGGGAAACTCTCACCATGAAATGACAATGCCACTGGACCCATAGGTGCAAGGTTGATTGTCCAGGAAGTCTCCTGCAGTCACAAAAGCCTGTTTCTACCTGATTCGTGCTGGAAACCAAATAACTCGTAGCACACAGTGTGGGTGAGAGTGTACAGGTGTTTGTTTTCAGAGGGTGCTGGAATGGAGACATAAAAAGCTACAAGTTCTATTCTTGTCTCTTTCACATCTGCTACATCAATTCATTTGATGCACAGGCTACCAAAAGGTTAAACGTTTTAAAAAAAAAAGTGCACAGTTTGCTCTATTTGTTGACATCCATGCACAAGACACAAACAAATAATAAGTTAAGACTGTGATTGCCATGAGTCCAAAAAGCATTAGCTCACTGCTTCCTTGGATCTCATTACAGCTGTGGCTAATTGTGTTTAGTGCAGTGACATTGCTGAAGTCTTAATCTTACAGAGAGATGTCAGTGTATGATTGACTGGGAGAAGACAAGCACATTCTGGTCATATTTTTCATACCACACCGTGAAGAAGTCATCGCTGATGTTGATACCTCTTGCTGGCAAAGGTGTTTTGCCGCTCAATTGTGGCTTATTTTATATTCTTAAAATTTCTTATTTCATCATGTCATCTTATTAGTACTTTGCTAGAGATATATTTTTATACAAGAAGGCATTAGCTAAAGAAAGAATCTGCCCTAAAATCTAATGACATCATATAATCAGTTTGGCCACTTCATCATGAAAATATGAACAGCATACCATTAAACAAAATGAAGCCAGGAATGCAAGGTAAAACTGCATAGTTGTGTTTTCAACTGGATTTTAGGGCAGA

> Unigene0076594: growth hormone receptor 2 
TCCTTCCTTTCATAAGAGTAAAGGCTGTGAGGACAAGTGGAGACACATCCTGTGTGTGTGTTTTTCAGGTTGTTTGTCAGAGCTATAGGCTGCACTGGATGTGGCTGCTCTGAGTGTGAGCAGGCCGGCGGCGCGCACATGCTCAGTGAGGCTCCTTTTGCGCACTGAAGCTTTAAGAGCGCGGCCGCGGCGGCTGGAGGCAGACAGCAGCGGGAGACGCGCAGGGCAGGCACAGCAGGCGGAGAGCTGAGCCGAGCCGAGCCGAGCCGAGCAGCGCTGGGGGCTCAACACCATGGCTGCTGATCTCACCAAGGTCGCCTTCTTCCTTCACATCTTCACTGCTTTAGCACTGGATTCAACCTCTGAGCAAGTCCTCCCGCCAAGAAACCCACACCTCACTGGCTGCGTCTCCAACGACATGGAGACTTTCCGCTGCAGATGGAATGTCGGCACTTTCCAGAACCTCTCTGAGCCTGGAGAGCTGCGCTTATTCTACATTAACAAAAGATCCCCCCTAATCTCTCCTAAAGAGTGGAGTGAGTGTCCTCACTACAGCACTGACCGGCCAAACGAGTGCTTCTTCAATGAGAGCCACACATCCATCTGGACATATTACAGTGTCCAGCTCCGCTCGAGGGACCAAACCGTCCTCTATGACGAGAACCTCTTCTATGTTCAAGACATTGTGCAACCAGATCCACCAGTTGGCCTGAACTGGACGCTGCTGAATATGAGTATAACCGGCACTTACTATGACATCATGCTCAGCTGGAAGCCTCCTCAGTCTGCAGATGTGGCGATGGGATGGATGAGGCTGGAATACGAGGTCCACTACCGCAATGTCAACTCTGACCAGTGGAAAGCAGTCGACCTCGTGAAAAGCACACATCGCTCCCTTTATGGGCTTCAAACTAACGTCAATCACGAGATTCGGGTCCGGTGCAAAATGCTTGGTCGGAAAGAGTTTGGAGAATTCAGCGACTCGGTATTCGTCCACCTCCCAGCTACAGTGTCAAGATTCCCTGTGGTGGCTTTGCTGATCTTTGGTGCCTTGTGTTTAGTGGCCATCCTGATGTTAGTTGTTATATCACAGCAGGAAAAGTTGATGGTTATTCTTTTGCCTCCTGTTCCTGGACCTAAAATAAGAGGAATTAACCCCGAGCTACTTAAGAAAGGAAAGCTGAGGGAGTTGACATCCATCCTGGGTAGCCCCCCTGATCTGAGGCCAGAGCTGTACAACAGCGACCCCTGGGTGGAGTTCATCGATCTGGACATTGAGGAGCAGAATGACAGGCTGACAGAACTGGACACGGACTGTCTCATGGAGCGCTCACTATCCTCCAACTGCTCTCCCCTCTCCATCGGCTTCAGAGATGACGACTCAGGCCGCGCCAGCTGCTGCGACCCAGATCTCCCCATCGACGCGGAAGTGTCACCTTTCCATCCTCTCATCCCAAACCAGACCCTCAGTAAAGACCCATTGTGCCCGGCAGCCTCTGAGCCGAGCTCCCCCGTCCAGAGCCCAACTGCTGAGGAGCCTCCTTTCGTAGCTGCTGGCAGGGAGGCTTTGTACACCCAGGTGAGCGAGGTGAAGTCATCTGGTAAGGTACTGCTGTCACCTGAGGAACAGACTGAGGTGGAGAAAGCCACCGGCAAAGACTCAGAGAAAGACATCATGATGGAGAAGGAGAAAGTCAAGAAAGAACTGCAGCTCCTAGTGGCGAATGCAGATCACGGAGGTTACACCTCAGAGCTCAACGCAGGGAAAATGAACCCAAGATTGTCCAAAGGGGATGTGAGTGAGCCCTGCCAGTCAGGAGGGGACATGAATTCTCCGCTACCCCCATCGCCTTACTACAAATCAGATACCACCACAATGGCCCCGCTTGCCCCTGCTCCTGTCTACACCATGGTAGATGGTGTTGACAGGCAGAACAGCCTCTTACTGACACCAAACTCCACACATGCTCCACAACTGATAATTCCGAAGGCCATGCCCACACCAGACAGCTACCTGACCCCTGAACTTTTGGGAAGCGTCACACCATAGATCAGCAGCGGACTGTGCAAAATTAAGACTATTCAGTCCAAGGCAGACATATGCCTCGGAACAGTCTTGGAGATTTATTTTCCCAATTCCCTGTTTCAATGTGAGCTTGCCTAAAATAGATGGGGGACCATCTGTGCCTGTCCTGCCACCACCTCTACCTCCTCTGATCTCCCACTGCACCCTTCAAAAGGGCTGTAAAGTCGACATGGTCGGAAGATGGATATGAACGCCGAAGAGGGCACAAGAATGTCTTTTACCGCAGTTGTGGAAAGGGAACCAAAGGGAAATAACACAAACTGGGGCTGAGCATTGCCTCAGTAATTCAATACTGTGACACCTAAAACAGGCTTACAAATAAACTTATTAAATAACTATCTTTGTTAAAGCAGCATTAATCAGTTGTTGACCACTAGAGGACAGAATGATAAATAAGTAAGCCATGTAAAGTAGTTTTGGCTGATGTGTTCCCTTTACACAGCCAGCAAACAAAGAGCAATTCTTTGATTTATTTAGGGTTGTATTTCTGTCCAACTAATGAATCTAAGTCTAAAATTCACTCTCATTTTTGACACTGGTTTGGACTCCATCAACTCTTGAGAAAAATATCTGGCTTTTTAGCTGATAAATGCTCCACTATCATCACCAGCTTCTCTGTAAACTCTGTTTTTGCCACTATGAACTATAAGAAACTAAAAAGCTCTGTAGCGCCACAGAGTTGCTGGTTATTCCTGTTGTGTTGTCACTATAAGAGACAAGTTTCACATGACAGGTGGTCCTTTCATTACATTTTGATGTAAAAATATTGACTAATTAACTTGGCTTTAATGAGAGTATGTTTACTTTTACTGTCTTATTTCCAGACATTTTGTATATCAAAAGCTTTCTTTTTGATAAAATCAGGTAATGTGCATTGATAAACCCTGTGAAAAATGCATAAACAAATGAATCATGTGCCCTGTTTTTATGAATCACAAATACTGCTTTTATGCTTTTTTATAATGTTTTCATTTCTTTTAAGTCTTTTCAGATCAGTGTTGACACAATGAAAATGTTACTTAACCAATTAGTAAGCCATTGCTTTTTTAATACTCACTCTTGGGATTCATGTATCATGTTTTTGCTAACAGATGCACCCTTGACAAAA


> Unigene0046561: insulin-like growth factor 1 receptor 
GTCTCTGAAGGACGGAGTCTTCACCACTAACTCTGATGTCTGGTCATTTGGGGTTGTGTTGTGGGAGATTGCCACTCTGGCAGAGCAGCCCTACCAGGGTCTGTCCAATGAGCAAGTGCTCCGCTTTGTCATGGAGGGAGGGCTGCTGGAGAAACCACAGAACTGTCCTGACATGCTGTTTGAACTGATGCGAATGTGTTGGCAGTACAATCCTAAGATGCGTCCATCTTTTGTGGAGATCATCAGCAGCATAAAGGATGAGCTGGACCCGTCTTTCAAAGAGGCTAGTTTCTTCTACAGCGCTGATAACAAGCCAGCTGATGATCCGCAGGTCCGCCTGGACAAAATGGACAACATTGATGACGTTCCTCTGGAGTCCCCTTCTTCCACACAGCCACAGCAATCCCCAGTCCCCCAACAGACCCCACCCTCCCCG

> Unigene0109030: insulin-like growth factor-I 
TGCTGCCCCAGCTGTTTCCTGTTGAAAATGTCTGTGTAATGTAGATAAATGTGAGGGATTTTCTCTCTAAATCCGTCTCCTGTTCGCTAAATCTCACTTCTCCAAAACGAGCCTGCGCAATGGAACAAAGTCGGAATATTGAGATGTGACATTGCCCGCATCTCATCCTCTTTTCTCCCCGTTTTTTAATGACTTCAAACAAGTTCATTTTCGCCGGGCTTTGACTTGCGGAGACCCGTGGGGATGTCTAGCGCTCTTTCCTTTCAGTGGCATTTATGTGATGTCTTCAAGAGTGCGATGTGCTGTATCTCCTGTAGCCACACCCTCTCACTACTGCTGTGTGTCCTCACCCTGACTCCGACGGCAACAGGGGCGGGCCCAGAGACCCTGTGCGGGGCGGAGCTGGTCGACACGCTGCAGTTTGTGTGTGGAGAGAGAGGCTTTTATTTCAGTAAACCAGGCTATGGCCCCAATGCACGGCGGTCACGCGGCATTGTGGATGAATGCTGCTTTCAAAGCTGTGAGCTGCGGCGCCTGGAGATGTACTGTGCACCTGCCAAGACTAGCAAGGCAGCCCGCTCTGTGCGTGCACAGCGCCACACAGACATGCCAAGAACACCCAAGGTTAGTACCGCTGGGCACAAAGTGGACAAGGGCACAGAGCGTAGGACGGCACAGCAGCAAGACAAGACAAAAAACAAGAAGAGACCTTTACCTGGACATAGTCACTCATCCTTTAAGGAAGTGCATCAGAAAAACTCAAGTCGAGGCAACACGGGGGGCAGAAATTACAGAATGTAGGGAAGGAGCGAATGGACAAATGCCCAGCAACTTGGGAAGAGAGAAGGGAGTGGCCTTACCTGGTACCCCTGTGGAATGGTTCACTGTAAAACAAAACAAAGAGGATGCTAACAATGGTCCGAAAAGCTCTTCAAAATGATTGAAACCTGAGAGCTAAGTGGTGTTTAAGGGTTTGATGAGGGATCTTGTGATTATTTTATACACTGCACCATTCCATATCGGGAGGAATTCCTTGTTAATGCAATGTAACAGACTAGTTTAGCTGCTGAGACACGAACAAGAGCTTATTATACCTCCATGTGTGAGCTGCAGCATCCCCTGGCTCCAGGAAAGGTGGGAATGGATCTGGGCTTCAGCCAATCAGAGAGCCACAGGCTGTGTTTGAGAATGAATGGTCCATCCTGTCCCCTGAACTTTGGTAAATCCTTTTACTCTGAGAGAGTGGATTCAGTCTCTCCTCTGATAAGACAGGATATTTAATCACCGGTCACATTTAACAGTTACTACCCAAGTTAAAATCTGATTACCTTACCTTCAGAATTTGTTTTCATGCAACTTACATAACTGAAGATATTTTTAAAAGAGTAAAACAAGGTTTGCTTTTAAGGACAAAGACCAGATGGCTCACTATCAGACTTTACATGTTGTTGTAGTTATTTTACCTTGAGCCCAAGTCAAATCCCTACTTCTCAATGACTGAAGTCAGGGTTCTTATATCTAAATGGAGTTGCTAGAAGGTTTGAGTCCAGTCCAAATCCTTCCTAAGCCTCAGGAAGTGTTGAGAACCTGAGGACTGAGTCTACAATCCAAACACTTCTATAACAACAAATCAAGCACTATTACAGGGGATTTTGAGGAAGATGGGAAGTACAGTAGGTACTAGAAATATGTTTGAATAAGTTTGTACAAACGAGAGAAACAAATTACCCAGAAGGAAAATGAATTTAAGATTTTTGGTCAGTCTGTACATGGTGCTTGGTTGGTTGTCAGAAATAGGTCATTCGGTGTATTCAAAGTGCATTTGGCACAGTGAGTGGAATAAGTCAAATAACGACAATCAAGCAAAATGTTTGTCGTCTGCATCCTTTTCACATGTCACCACCATGGCCATATCAGATTTTTGTCAACAATTCAGTTACACAGTGATCAACATTTGAGTCAGAGTGGAGGCCTGAGTTCAAGGTTAAGTGCAAGTCATTAAAGTTTAGTCACCGCAAGCCAACGAGCATTCTAAAAAAAACCAAACAAAACACCCAGATCGATTAGAGTAAGATCTTATTCTTGTTCTTGTGAAGAACTGAGAAAATGTTCCCAAATTTGTCAATACCAAAGTTTAAAGCAAAAGACTGAGAGGCTGAAACAATAGTCACTTAGATGGAGAAGTTTAATGATTGATTGAGCTTGGCCTGTGATATTTTGTTAGTTTAGGGAGGCCGAGAACTTTGCTACTTCAGTTGTCACTTGGACTGCATTATCTGCCACGATGGCGAGAGTACAACAAAACTCCACAGAATCCATTGCAAAGTCCACCGGAGGAATACACAGATTGAACAATTTGGTAAATATTGCAACCAAAACGACAAGTCCTCCTGGATATGTGAGATACGGTGCACATATAACAGTACACAAACACACATACAAAGCACCCAGTGTAAATGAGCGTTGTGTAACTGTGAGCAAGGGTCAAGCACACACAGACATACACATACACAAATGAAAAGCCAGTTCTGAGAAGTCCTTGCATGAGGACTGACAGTCGTGGCTGTTTGTTCTAGCCTCCATGCGGATTTACCGCCATTATATCGCACAAACCGCCCAAGACATCTCATTACTGGCTCTGCCTCCTCTGCCTGTGTATAATCAAACAGTACTCCCATTTATGTTAACCTATGCATTGCTATCATTCATTGTACATGATGGTTTCATATAACAAAACTGTATTAAGAATCCTATCCACTGTATAATGGTGCTATTTTGTAGTTTGTTACTTGCAAAGAGATGGCTAAGACAGACAGATGGCAGGGCTTACATTGGAGGTCTTCCCTTTTGCACAGCCTTGTGGCCACCATTTTAATAGTGTTTTTATTTGTAAGCTGTTTCAATAAGGTAGTAGTGTAAGCGAGTAAATGTATCTGTGTGAAATCTGTGAATGCATGGAGAATTAAAAAATAAGAAAATACCATGTTGTGGTCCCAAGAAGGCAAAATGCTATTTTTTCTACTGTTTTTAAATTATTTTCTCAATATAGATCCCTTATGCCAAATAACTTGACAAAAGTACTGTGAACTGTGATTCTTCCAATTGTATTGAGATTGTTAAAAGTCATGGTGTGCTTTTGTCTGTCCTGAGATGTGTGTGTACATGCACCTCACTGGAAGCCATGGTATTGACTATTAAAACCACTTAAAGCGAGACTACATACCTTTTGCTGAACAGTGTCCATTGTGGCCACGAGTGATAAATATAGGAAAATCATTACAAATTGGACTTCCTTTGTTTCCTAATATTGTCATTAGTCAGATGCTTTAAAGACATCATGTTAAAATGTAGAACAACAGATACACAACTAGCAAAGAGCTATAAAGTCAGTAAATGTATATATAATGTCTAGCATAAAAGAGTAGTTTGAAATTTGCTCACATGTTTTCTTGACTAGAGTTAGATGAGAGGATCAATACCATTAAATATAAGGCTGTAGCCAGTAGCCAGTTAGCTTAGCACAAAAATTACAAATGGGAGGAATGTGCTAACCTGGCTCTGTCAGGACAAGATGTGTTTGCTGGTAGGTGATGATTTTTTGTTTACCTTTGAACAGAGCCAAGCTAGCTGCTTCCCCTGATTCCAGTCTTTATGCTAAGCTAAG

> Unigene0136244: insulin-like growth factor II 
CTTTGGGACAGCCTGTCACACATCATCTCTATAGCCTCACCAACTGGGAAACTAACTCACCTGCAATCTCTCCAACCAAATAACCCCCCCCCCAACGTTTTGACTACTGCCATCTGACATGGAGACCCAGCAAAGACACGGACCCCACTCACTTTGCCACACCTGCCGGAGAACGGAGAGCAGCAGAATGAAGGTCAAGAAAATGTCTTCGTCCAGTCCTGCGCTGCTGTTTGCACTGGCCCTGACGCTCTACGTTGTGGAAATGGCCTCGGCGGAGACGCTGTGTGGGGGAGAGCTGGTGGATGCGCTGCAGTTTGTCTGCGAAGACAGAGGCTTCTATTTCAGTAGGCCAACCAGCAGGGGTAGCAACCGGCGCCCCCAGAACCGTGGGATCGTAGAGGAGTGTTGTTTCCGTAGCTGTGACCTCAACCTGCTGGAGCAGTACTGTGCCAAACCCGCCAAGTCCGAAAGGGACGTCTCGGCCACCTCTCTACAGGTCATTCCCGTGATGCCCGCACTAAAACAGGAAGTCCCAAGGAAGCAGCATGTGACCATGAAGTATTCCAAATACGAGGAGTGGCAGAGGAAGGCGGCCCAGCGGCTCCGGAGGGGTGTCCCCGCCATCCTGAGGGCCAAAAAGTTTCGGAGGCAGGCGGAGAAGATCAAAGCACAGGAGCAGGCAATCTTCCACAGGCCCCTGATCAGCCTGCCTAGCAAACTGCCTCCCGTCTTGCTCGCCACGGACAACTATGTCAACCACAAATGAGCCCGCTGCCAGCCCTTTGCACAGACAAGAGTTTGGAGGGAGAAAAAAAGACTAGGGGATTATAGCTTTGTCTCTGACGTCATTTCTGTGGCAGTCCTCTCTGACCTCCCCTGCCCTGTCCGAGCTCACCAATCCCTCCCCCTGCTCTCATCCACTACTTCTTGACCCCCTGGCCCTTTTCTAATGCCCCCGTCAAACCCACCCACCCATCCACCCTCCTCCGGCACACAAACATGCCTTCACATTCTTCCTGTCTGAACTCTTACGCTCCCTCTCTCTTTCAGTCACCAACACAAAAGGCACAAACACAAATGATGAACAAAAAGTTAACAATTCGGCTGAATGCAATTCAGGTGGATCCTTAAGCAAAAGAGAAAAGGGAAGGGAGAGAAGAAGATGAAAGAGATCTGTGGTTTGCAAGTGTCAAGAGGACACCCAACGGAATGTTTTTTTGTCCTTGTGGAAGACAACTGAAAGTGAAGAGCAGCTTGCATGAAAGAATCCATTCCACATAATTTTTCCTGAGGCAAAAAGAAAACTTAGTTCTTTTTCTTATTAGTTTGCACCTCTACCTATAAAGGGACTTCCACACTGTAAGGAATTATTTTGTAAAATTAGATTCCTGTTCCAGCACCTTTTGATCACAAACAAAAAGCAGAAAAGAGTCTGCAAAATTGCACATTGCCACGGATTACGTCAAAGTAAAGAAAAAAATGGCACTATTTTTTTATGAACAATGAACGTGTAGCTTAAAAAAATGTCATGGTGCTAGCTTTGGGAATGGACTCAAAGAAGAGGTTGAAAAGCACGTTTTTTTTTCTTTGAATGAATATTAAAACTTTCCGTTTTAAGGAAAGTGTGACTTTTAAAAAATGGAAAATAAAGGATATGGGGGAGCTCCTGGCAGTGGCAATGTCAAGGGGGAAGTGTCACTGAGAAAAGATATGGGCTGTGTTGGCATCTAGGCTCACAGTACTAGCGGCTGCTCATCACTAGCTTGCCAGCATAAGTGGCAAGGGGGACCTGAGACCCACTCCCTGTTCCTCCTGTTCCTCTGAGGCTGCCGGACACAGGGAGCAGTGTGGGGACACATATGGGACATCGTGGATCGCCTGGATTGGGACAGTACTACAGTTCTGGGACAGTACTTCCTGTTTGCCATGGCTTTGCAGACTGCTTTGACAGGAAGTAACATGGCATGGACAAAGAGCGAGTGGGATAATGATGATTATATTTTATTTTGTCTTTTTTTTCTGTTTTCTTTTCATATCAATGTTTCAATGAAAAAAAGGAAAACCCTGTCAGTTTCTGGTACCGTGACATTCCTGTTTTTCCAAGTTAGGCATTTTTTTTTTTGTTTCTATGGTTATTGTTATAATGTTATTTTACAGTTCTAAAGAAAGGCACAAAATTTCAATTCAAAGGGAAAAAAACAGCAATAATGTCAAACTAACATTTTATTTTTATTGTATATCAGTAGTAT

> Unigene0104518: Janus Kinase 2
CAGGTTATAAGACATGATTATTATCTGTGAGGGTCTTGTAGTTTTCCTCTAAGTTAAATTGATTTTGAAATCTGTCTTTGTCTTGGCTGTCATCATTCTCCTCCCCAGGTTTTCATGTCTATGATGGGGAACGACAAGCAGGGACAGTTGATCGTCTATCACCTCATTGAACTCCTTAAATCAGGCAGCAGGCTGCCTCAGCCTCTGGGCTGTCCCGCAGAGATACATGAGGTCATGGAGGAATGCTGGGACAACGACCCCAGCTTGCGTCCTTCTTTCAAGGAACTCAGCCTACGCATCGACTTGTTCAGGGACAGTAAGGAGTTTTAAAGTCACCGGAAGTGCCCCCGCTCCTCTTCAGCCGAGACGCTCTTAACATTGTTGTCCTGTTCGTGGCAAACGGACAAAAAGGCCAAAATGAGGTCCTTCTGCTGAGTGCCAGAGCAGTTTGTGATTGGAAGAGTGGTGGTTCAAACGTAGGACCAGCTCAAAAACTACTGCCAAGGTGCCTTTAAGCAAGGCACTCAACCCCCCTTTTTCTATAATGGAGCGCTTTAGTGGCTAGCAGAAGAAAGTGGAGGATTGGATGCATCGAACTGTTGAAGGTGATGTTGCTGAAAAAGAGCTGAAAAAATGTGTTTGGTCAAACATCCTGGATAAAGTTTTAAGAGTTCAAGCGTTTGTAGAGACTGTGAGTTGACTATTGCCAGGCCTGAAGCTAGGGATGCATGTGTCGAGCAAGATCGTGTGTGTGTGTGTGTGTGT

> Unigene0090960: STAT1
AGTGCCAACGAGAAAGCCTTTCCCTTCTGGCTGTGGATCGAAGGGATCCTGGATCTGATTAAGAGACACCTGCTCCCGCTCTGGAACGACGGGTGAGTGCGAGCGGGACTCAGGCTGCAGCAGGAAAAGTGTGAGATGTCAGGATCAATGTGGTGTGTGTCTGTGTGCCGCAGCTCCATCATGGGGTTCATCAGTAAGGAGAGGGAGAAGGCTCTGCTGAGCGACAAGTGTCCGGGAACCTTCCTGCTCCGGTTCAGTGAGAGCAGCAGAGAAGGAGCCATCACCTTCACCTGGATCGAGCACGACGTCCACGACAAGCCGGTCTTCCACTCGGTGGAGCCGTACACGAAGAAGGAGCTGGGCGCCGTCTCTCTGCCCGACATCATCCGCACATACAAGGTGATGGCGGCTGAAAACATCCCAGAAAACCCGCTCCGCTTCCTCTACCCCAGCATCCCCAAAGACAAGGCCTTCGGGAAGTACTACCCCAAACCCACAGAGACTCCGGAGCCGATGGACGTGGAGAACAGCGGAGAGAAGAGCGGCTACATGAAGACGGAGCTCATCTCTGTCTCTGAAGTGTAAGCAGAGCAGACTCACAGTTTGCATGAGGAACGACATGATGTGTTTATGTAGCTGTGGAGGTAACGTCCTGTTGCTCTGCTCCAGACATCCGTCCAGACTGCACGACAACATGATGCCCATGTCTCCTGACGACTACAAGGTCCTGGAGCAGTTCGTTGGTCCCAGAGACATCGATGCTGTGGTGAGTGTTGTCCTGCTGCAGCTCAGTAACACAACCGCCTCACAACAACAACACATCCTCTCTGTTGATGTTTGTGGGAATTGGAAACATATTGACACGTTTTTTTTACTGAAATAAAAAGTTGCTCTACTCTGCTGCCTCTCTGAGCTGAAAATCTTGCTGTCTGTCTTTTGTGTCTTTTGGTCTTGCTCTGCCTTCAGGCTTCTAGCGATCTGATTGGATTTGGACAGTTTGACGTTCAGGTAGAAGCAGCTTTCATCTGTCGTTTATGTTACTTGCTTTGTGTCTTTGTCTTTGTGCCTCCTTCGCCTTCATAAGACAAAAAATAGTCCCAGCTGCTCTGACTCACCTGATCCACCTGCTGTCCTCCTTCTCTCCTCAGATGAACTCGGACTTTCCCAACCAGGACTAATCAAGAGTCTTCACCTCCAACACGAACTGTGCTCTGTATGTAGACTAAAGCCCCTTGTGGACGAGGTGGGAGATGAAATCTTCATTGTACATTTTTAGTAGTAATTCATTTCATGTGATTCATTTAGCTTCAGTCACTTTATTTCTGTACATACGTCTCTTTTATTAAAAGTGAAATTTTAAGCGCCCGATAATCCTGATGTGAAACAGTGAAGATTAAGTTTCTGCAGGCTCCTTCAGAATGACGTCACCAAACTGTATGTGTGGAGCTCTGAAGTTGTGCTGATGATTATAAATGATTCAGAAATCTAATGTTGTTTGGGTGTTTTTGTAGCGTGTTTGGATTAAGTGCGACTGAACAACAGAATATTGGCATCTGAACTAAAAATCCCCCCAAAAAACAGACATGTTGTATTTTTTTTTTTCCC

> Unigene0114849: STAT2
GGGAAAGAGAAGTCTCTCCTGAAGAAAAAACAGAGAGGCACGTTCTTGTTACGCTTCAGCGAAAGTGTCATTGGAGGAATCACTTTCTCCTGGGTGGACATCACTTCGACAGGAGAGCCTGACATAAAGACAGTCCAGCCCTTCACCAAAGTTGACCTTATCCAGATCCCCTTCCATGAAATCGTTAGGAATTTCCAGATCTTAGAAGCTGAAAATATTCCAGAAAATCCTCTACTCTATCTATATCCCAACACCCCTAAAGACGAGGCTTTCGGAAAATACTACTCAAACAAGACTGGACATGACAGTCCTTATATCAAGTATATCAAAACCAAGCTGGTGTTTGTCTCAAAAGAGTAAGTATATCATTCAGTTTCTCCAGGCATAGTTACGGTATGTTGTTTGTTTGAATCAAAACAGAAGCGTCCCGTATATTCTAAATGTGCTATTTATACAGAAATGACAAAGTGAAAATGCACTCACTTCATCTAAGCAGGAGTATACCCATGGGTTTTTTTATGTCATGAGCAACTGGTTGTAATGACTATTTGTCATTGGTCATGTAGGAACACACTGGAGGCTAAGTCACCCATGTCCTCTGACATGGCACAGGGTGAAGGCCTGGAGCTAGTGAATAGCCTGTGTGGAGAGGCAGCTGGTGAGTCATGGCTCTCCTCGCGGTCCCATGCAGCTAAAAACCCCATCAGACAAATCACTCTCCCTTCATCACAGAGCTCTGTGTTACCATTTCTATTTTGGCCTTGTGGCGTATAAAATCAATGGTGAACATGACAACTATGAAATTGTTGAACCTTGGATCTTATATCTCATGAGGCTGTTGGCTGCTTCTGCTGCATGCACATGTACTGTTGTCTGCTCAACAGGGGTGATTGGATTCAGCAAAACAAATTCTAACACCTTCATTATTTTCATAGCTTTTTGATTCTACTTTCTGATGCTTAAAACATTTAAACACTTTGCTTGGTGCATCCACTGAAATTAATTAGAAGACAGTGTAAAATGAAAAACAAAATGTGGCTATAAATAATAAAAAAACAACTACTTGATCAATGATGATCAATCATAGAAATTAAAGATAATGTATTATAATT

> Unigene0117853: STAT3
AGGTAAGCCGATGAAAAAAGGTTCTGGTTATATTTGCATGTTCTGATGATGTTCTCTGAGGATTAGTAATAATGTGGCCTGAATCACAGCTTCAGGTTCTCTTTTGTTTTGGTCTGTCTTACATGGAAACTGTGATCCTGCTGTGGAAACTGTTGTACAGCTGTGGTAGATGAGGCTGTGAAGAAGAATCAAATGAGAGTTCTTCAGTTTCTCGTCAACAAACTGAATGAATGTAGAAAGAGCACACTGTCAGACCTAAACAAGCTCCTGGATAAGACTGAAGACCTGATTGAACTATTGGTGAAGAAAGAGCTAGTGGAGTGGCAGAGGAGGCAGCAGAAAGCCTGCATAGGCGCTCCAGATGATGTTTGCCTGGATCAGCTAGAAAAATGGTTCACCTGTGTGGCAGAGTGTCTGTTCCACGTGCGGGAGTTTCTTAGTAAGCTGGAAGAGCTGGTAGGAAAAGTGTCCTATGACAATGACCCTGTGAAGGCCCAGAAACCTGCACTGCAGAAGAGAGCAGATACTCTCCTGAAAGACTTACTCAAGAGTTCCTTTGTGGTTGAGACTCAGCCATCCATGCCTCAGGGGAAAGGACCTCTGGTTCTCCGCACAAATGTCCAGTTCTCTGTCAAGACCCGACTTCTCGTTAAGTTTCCTGAGCTGAACCACTCCATGAAAGTAAATGTGTCCATGGAGAGGGAGGTTCCTCAGATCAAAGGATATCGGCGTTTCAATGTCCTGGGTACCAAAACCAAGGCGTTAAACATGGCAGAGAGCCAAAGTGGAGGCATGGTGGCTGACTTCAGACATCTGAATCTGAAGGAGCAGAAGTCTGGAGGTAGCAGCAAAGGAGTCAGTGATATTCCTCTCAGCGTTACAGAGGAGCTGCATATCATCCTCTTCGACACTGTATTTGAGCTGAAAGGCTTGTCAGTCGAGTTGCAGGCCTCCTCCCTCCCGGTTGTCATCATCTCCAACTCCAGCCAGCAGCAGAGTGCCTGGGCGTCTATCCTCTGGTTCAACATGCTCAGTCTGGACACCAAGGACGTCATGTTCTTTGCCAACTCTCCTGCAGCCGCTTGGCCCCAGTTTGCAGAGACGTTGAGCTGGCAGTTTCTCTCTGCCACTAAACGTGGCCTGAATGAGGATCAGCTAGAAATGATTGCACACAGACTTTTTGGAAAGCACCTGAACTATGACACCTGCAAAGTGGCTTGGTCAAAATTTAGCAAGGAGAATACCCCTGACACTTTCTGGGTGTGGTTTGATGGCATCTTGGTGATGGTGAAAACATACCTTGAGGACCTGTGGAGAGAAGGCCTCATCATGGGTTTTGTGAGCAAAGGGAAAGAAAAGTCTCTCCTGAAGAAAAAACA

> Unigene0128101: STAT4
GGGAAAGAGAAGTCTCTCCTGAAGAAAAAACAGAGAGGCACGTTCTTGTTACGCTTCAGCGAAAGTGTCATTGGAGGAATCACTTTCTCCTGGGTGGACATCACTTCGACAGGAGAGCCTGACATAAAGACAGTCCAGCCCTTCACCAAAGTTGACCTTATCCAGATCCCCTTCCATGAAATCGTTAGGAATTTCCAGATCTTAGAAGCTGAAAATATTCCAGAAAATCCTCTACTCTATCTATATCCCAACACCCCTAAAGACGAGGCTTTCGGAAAATACTACTCAAACAAGACTGGACATGACAGTCCTTATATCAAGTACATCAAAACCAAGCTGGTGTTTGTCTCAAAAGAGAACACACTGGAGGCTAAGTCACCCATGTCCTCTGACATGGCACAGGGTGAAGGCCTGGAGCTAGTGAATAGCCTGTGTGGAGAGGCAGCTGAACAAAACGGAAATCCTCACCCTCTGGATTCACCTCTGGAAACCTGTCATCCTGATGTCATGCTGTCTGACTTTGCCGAAGCCCCACAGGAGGATTTACTGTTGTATGACAACAATTTCAACCACTTTGCTGGCACAACCATCTTTGATGATGAGACGGCGCTGTTAAACTGCCTGATCCCACAATCCTGTGGAAGCCTTTTACAGTAAGCATCTGTAATGTATATTAAACCAAACCACTGTATCACCCATCCTCAGCTTTACTCTTAGTTACATAACAACATCCATGTCACAAAACTGAAGTGTACATAGCACAGCATTTGTTAACACAGTACTTGACTCTGAGTACTGTTTTCCATTAGAAATACCTAACATCCTGATAATATTTAGAAATAGCTTTTTCAGTCAGCATTCAGTGTTTGTGTGCACCTTTAAATCATTAGAATATAACCTTTCTAATTTGTTTTTTGTTAGTTATGCTAATTATTATTAAATTCTGATTATGTGAGACAATTTGAAGACACAAAAGACAGATCATGCATCATAAACCACTGAAAAATCTAGCATTTGGGAGCCTTGTTATATTTAGATGAGATATCTAAGGAATGCTAGAGAACTGACCATGTATGCTGGTGGGAAAAGATTTATAAGAGGTATTGTAGAGTACATTGCGCAAACTGCACATAATTTATTGATTTTTTTGTTTTGTTTTGTGTTTCTTTTAAGTCCCTTTATGGGTTTTTTTAAAGCAAGTGATAAAATGTGCTAAAACGTGGCATTTGATCCTTTATAGTTGTATGCTTTTATACCTGTTCAGACATATTATGACCAATAAAAGGGAATTGA

> Unigene0115451: STAT5
CACACACACACACACACACACGGTGTCTTGGTCATGTGTGAACTTGAACGTGAGGGCAGGAAATAAAGCGCGCTCCTCCGACTAGTGGCACATTGTGCGTAACAGGGAAGTGAGCCTAACCCACTTTCTAGGCTGTGAAAAGTTGTCTTCGCCCTGTGTGAGCTGCTCGGCGCTCAAAAGTCATTTCTCCTCGGACAAAACGACGGTAAACATCCAGCTTTTATGGGACAACATCAGCGTTAAACCGAGTGATGGAGGGAGGAAACGTTCAGTAGGATCCTCGGACAGGCGGAATACTTATGAGACAGAAGAGGAGGAAGAGGCGACGGACCATAGCGCATTTCAATGTTTTGAAATCTCCATTTAACTGAAGCCCTGCTCGATCATGGCCCAGTGGCTACATATGTCCCAGCTGATCCAGTGCCTGTCTGATGACACTGTCAACAGCCTCTATCCCCCGTCCGCCTTCCCCATTGAAGTCAGACATTTTTTAGCTGACTGGATTGAGAGCCAAAGATGGGACGACTTGGTGCCGGAAAAGGTGGAGCAGGAGAGCCAGGCCCGAGCTCTGTTGGACCAGATCATCAGCATGCTGCAGTCAATCGCTCAGCAGAATGCCAACGTGGTGGACAGGATGAAGCTGATGCAGATCAGCAGGAC

> Unigene0032096: growth hormone releasing hormone
TGATTTTAGCTCAGGACGTCACGCTGATGCCATCTTTACAAACAGTTACAGGAAGGTCCTGGGCCAAATCTCTGCCAGGAAGTTCCTACAGACAATCATGGGGAAACGGCTGGGTGATGAAAGTGAGAGCTACATGAAGCGTCAGTCAGATATCTATGAGGGGACCTATAAAGAAGATCTCACGTCCATTCAGAGCAATCAAAGATACAGAGTCCATGGGAATGCCATGGGGGCCAGACTCCTGAGTTGAGAACTGTGGATGGGACAAACAGAAAGCTGCCGGTGCTCGCCACCGCTGCGCTTTTCACAACTATCACTGCTTGTTTTCTTACA

> Unigene0104420: growth hormone releasing hormone-like peptide type 2 
TACCACAGCCGCGCCCGGATCACATCCTACCGCACAGCGCTCTCCCTGCTCCTCTGCTATAGCATGGCCAGTTCGAGTAAAGCGACTTTAATCTTGCTCATCTACGGAATCTTAATGCACTACAGCGTCTTCTGCACACCTATCGGACTAAGTTACCCTAAGATTAGACTTGAAAACGACGCCTTCGATGAGGATGGGAATTCATTATCCGACATGGGTTTTGATAGCGATCCGATTGCTATACGAAGCCCACCATCCCTAAACGACGACGCGTACACCCTATACTACCCACCAGAGAAGAGTGAAGACAACAGCATGGAGGACGAGTCAGAGCCCTTATCCAAAAGACATTCAGATGGGATCTTCACCGACAGCTACAGTCGCTATAGAAAGCAGATGGCCGTGCAGAAATACCTGGCAGCGGTTCTGGGAAGAAGGTACAGACAGAGAGTTAGGAACAAAGGACGTCGACTGGCCTATTTGTAGCGTTGTTAAAGCGGCCAAACTGCCCTCCTGTGTATATACATCCAGTCGTTAAATCAAAGTCATTCAGATATATCTGACCAACCAGTGGATTGCGCCTGTGTTCTTTCAACATGTATTTATGTATGAAGTAAAGCCATTAAAATGAATATTTTAATAATAATATCGTTTTTTTTCTTTTTGTACAAAAGCACTTGATACCGCACAGTTATACTTTGTGGACCAATATTTTATTTTCATGTTAAGATGTTGAAAACATAACAAAATGACTTAAAAAAAAAAAAAAAAAAAA

> Unigene0128887: pituitary adenylate cyclase-activating polypeptide
TACCACAGCCGCGCCCGGATCACATCCTACCGCACAGCGCTCTCCCTGCTCCTCTGCTATAGCATGGCCAGTTCGAGTAAAGCGACTTTAATCTTGCTCATCTACGGAATCTTAATGCACTACAGCGTCTTCTGCACACCTATCGGACTAAGTTACCCTAAGATTAGACTTGAAAACGACGCCTTCGATGAGGATGGGAATTCATTATCCGACATGGGTTTTGATAGCGATCCGATTGCTATACGAAGCCCACCATCCCTAAACGACGACGCGTACACCCTATACTACCCACCAGAGAAGAGACCAGAAAGGCATGCTGAGGAAGAATTAGATAGAGCCTTGAGGGAGATCCTGGGTCAGTTAACAGCGAGACATTATCTGCATTCTCTGATGACAATTCGTGCAGGTGAAGACAACAGCATGGAGGACGAGTCAGAGCCCTTATCCAAAAGACATTCAGATGGGATCTTCACCGACAGCTACAGTCGCTATAGAAAGCAGATGGCCGTGCAGAAATACCTGGCAGCGGTTCTGGGAAGAAGGTACAGACAGAGAGTTAGGAACAAAGGACGTCGACTGGCCTATTTGTAGCGTTGTTAAAGCGGCCAAACTGCCCTCCTGTGTATATACATCCAGTCGTTAAATCAAAGTCATTCAGATATATCTGACCAACCAGTGGATTGCGCCTGTGTTCTTTCAACATGTATTTATGTATGAAGTAAAGCCATTAAAATGAATATTTTAATAATAATATCGTTTTTTTTCTTTTTGTACAAAAGCACTTGATACCGCACAGTTATACTTTGTGGACCAATATTTTATTTTCATGTTAAGATGTTGAAAACATAACAAAATGACTTAAAAAAAAAAAAAAAAAAAA

> Unigene0110559: preprosomatostatin I
GCTGTTTTGGAGATGGCAGCAGAAGATCCACCGACCCGCACACAGACACACAGACAGGTGATGAAGATGGTCTCCTCCTTGCGCCTCCGCTGCCTCCTCCTACTCCTCCTCTCCGTCACCGCCTCCATCAGCTACTCCTCCGCCGCCCAGAGAGACTCCAAACTCCGCCTGCTGCTGCACCGGACCCCGCTGCTGGGCTCCAAACAGGACCTATCCCGCTCCTCCCTGGCGGAGCTGCTCCTGTCGGACCTCCTGCAGGTGGAGAACGAGGCTCTGGAGGAGGAGAACTTCCCTCTGGCTGAAGGAGAACCTGAAGATATTCATGTTGATCTGGAACGAGCTGCTGCTGGCACCGGGCCGCTGCTGGCCCCCCGAGAGAGGAAAGCTGGCTGCAAGAACTTCTTCTGGAAGACCTTCACTTCCGGCTGAGAGCCCTCATCATCCTCCATCGTCTTCATCCTCCCCCACCTCCATCCCCCCTCCTCCTCCTCATCCATACGCTGTACAGACACTGTGTGGGTCAGACTGTCACTGATTTGTCAGACTGTAGATTTTTCTGAGCTGATTCTTTCTGAATGTAAACTTGATGAAACTATTTTTAATTGTTGTTTGAATAAAATCTGTTTGAGACAAACATCTGCTGCTGTCTGCTGATGGAGGAGGAGAGGAAATAAAAGTCTTCATCAG
> Unigene0118027: preprosomatostatin II 
CAGGACCAGGATCAGGACCAGCAGAAGACACCAGACCAGCAGACAGTATGCAGTACGCACGTTGTCCCGCCATCTTTGTTCTCGTGGTTTTGGTTCTGTGCAGTCCGGGTGTTTCCTCTCAGCCCGACAGAGACCAGGACCAGTACCAGAACCAAGACCTGGACCTGGAGCTGCGTCACCACCGGCTGCTGCAAAGAGCTCGGGGGGCAGGACTCCTGTCACAGGAGTGGAGTAAACGTGCGGTGGAGGACCTGCTGGCTCAGATGTCTCTGCCTGAGGCCGACGCCCAGAGGGAAGCTGAGGTGGTTTCCACGGCAACAGGAGGAAGGATGAACCTGGAGCGGTCCGTTGATGCCCCCAACAACCTGCCCCCCCGTGAACGCAAAGCCGGGTGCAAGAACTTCTACTGGAAAGGCTTCACTTCCTGTTAATGCCCCACCAAGCTGAGGCCCCGCCCATTCACTGGACCAACCAACCAATCCCAGATCACCTGACCTTTACCTGAGCGACTGGATGGACCAATCAGCGGCTGTCTGGCTGCAGTATACCTGAATAATTAATGTAATTAATAATTAAAG
> Unigene0115283: preprosomatostatin III 
CACACACTTCTCCACTTGGCTGCCTTCTGCCCTCTCTTCCTCCTGGCTTCTTCATGGCCTCACTTCTCTTATCAGTGGTTTCCAAATCTTGTGACCAGCAGCTGCCTCCAACTGCACTGCCCTTTCTCCACCGCTCTCCTCTGGGTCTCTGGCTGGTCTGAGCTGCTCAGACCTTTGCTCTCAAACACACTCACACTCACTCACACACTCCTGTGAGCCTCCTGCTCCTGTGGCTGTAGCTCTGGTCTGTCACCTGCACTCCTGTCACAGCATGCAGCTCCTGATGGTGTTAGCAGCTCTCATGGGGGTTCTGTTCAGCGTTAGAGCAGCCGCCGTGCTTCCTGTGGAGGACAGGAGCCCCATCCACATGAACAGGGAGCTGAGCAAAGAGCGCAAGGAGCTGATCCTGAAGCTGGTGTCTGGCTTGTTGGATGGCGCTCTGGACACCAACATGCTGCCGGGGGAAGCAGCACCTGTGGATCTTGAGGAGCCGCTGGAGTCTCGTCTGGAGGAGAGGGCTGTGTACAACAGGCTATCACTGCCTCAGCGCGACCGCAAAGCCCCCTGTAAAAACTTCTTCTGGAAAACTTTCACCTCCTGCTAACAGAGCCCGAAACCACCCGGCTCTGCCTGCCTACTCCACTCCTTTCTTCCCAGCTCCACATGAACTGTAGTTGACCTCAGCTGTACATATCATCTACACCTGTCAGACATTCAACATTGATGGACTTCATTGAGACAGTGTGTCTGTTTGAATATTAATAATTTATGTATCTATTTATGTATACAATGTATGTATTTATGTATGTAACAGTATCTTTCAGGGTCAACAATAAAGCATGGACATAATATTTGAGATGGTAATAACAGTTAATTTTTTT

> Unigene0020711: IGF binding protein 1
TTGATTGCAACATCAAACACTGGTGTCGTCACTAGTCAGCGATACGTGCAAGCACTGCCTGTTCCAAAATAAATATTGACGTGACTGTTGTATTCAGATGAGCTGCCTGGCCGGACATAGGCGGGCCAATCAGAGCCCACCGTATCATTACACCTTCTTTTCAGAAATCATTCATAACGCTGATGCGTCAAACACTCACAGGGGACCCGGCTATAAATACGGCTGCGCGCACGGCACAGTTAGACATTTTCCCCCAAAATCAAACGAAAGACACAACTGAGCAGGAACCGTGGGAATCCGGCTTGTTCCTTTGATCATTCCTCCACCTTGCTCTACATTTTATATTCTATATTTAGTCTCCAGCTCACTATATTTGCCATGGGTGGATTGTATGTGCGGCACGTCGTGGTGGCAGTGGTGTGCTCCGTGCTGGCCACAGGGACGCTGGGGTCCCCGCTGATGGGGCCAGAGCCGATCCGATGCGCCCCATGCACTCCGGAGAAGATGAGCCAGTGTCCAGCGGTGGCGCCCGGATGCGCCGAGGTGCTGCGGGAGCCCGGCTGTGGATGCTGCCTCGCCTGCGCCCTGAAGGCTGGGGAGCTGTGCGGGATCTACACGGCGCCGTGCGGCTCCGGGCTGAGGTGCACCCCGAGACCCGGCGACCTCCGGCCGCTGCACTCCCTCACCCAGGGACAAGCCGTGTGCACACAGACCCCTGAGCCGGAGCCGACCCCCGAGCCCCAGACTCAAGATCAGGCAGAGCCGGAGGCTGAGATGGAGAACACTGCCATGGTCTCGGACCCCGGCTACAGCCACTACCTCCCCGGCCACAGTAAGCCCTACGACCCGAGGGCTGCAGCCGACGCTCAGGAGAGCATGAAAGCCAAACTCATCGCCATCCGCAGGAAGCTGATGGAGCAGCAGGGGCCCTGTCACCTGGAGCTGCAGAGGGCCCTGGACAAGATCGCCAAGTCCCAGCAGAGGTTAGGAGACAAGTTAACCAGGTTCTACCTCCCCAACTGTGACAAAAACGGGCTTTACAAACCCAAACAGGTTGGTTTCTCCTGCAACATGTGCTCTGAGCATGTGTGTGTGTTGGGCTTGGATTCATAACTCCACTCAGCATGAAAAAAGTTGTGTAGCCAAGATTATGTCAACCACAACTTTGAAATGATTGAGAGTGTGTGTGTGTTTGTGTGTGT

> Unigene0079478: IGF binding protein 2
ACAGACAAGTGGCTCTCAGGGTCACCACGGGAACCTGGACGCGTGTCTGACTCACCTACGGCAACAACAAAGACCTGCTACGTACATGTGTAAATGTGGCCCCTGTCTCACGTTTTTGCTTTGTTTCTTTCTCCCTCCTTCTCTTCTCTTTCTTGTTTCACAGTGAACACTGACACAGAAACAGCGGTGGTGAATGTTACGTACGCAACCAAGGAGGAAGCTAAAGTAGCCATTGAGAAGTTGACAGGACACCAGTTCGACGACTGCTCCTTTAAGGTGTCATATATTATGGACATGGATGCTGCTCCACCCGTCCAGGCTCCCCGCACGCGACGCGGGGGCCGATCTTCCCGGGACCAGGGTGCCTCTCAGCCCGGGCCCTCAGGAGGCTTCGGCGCTCCACGCCCCAGACAGCACGATTTCCCCCTGCGCATGCTCGTGCCTACTCAGTTTGTGGGAGCCATCATTGGCAAGGAGGGCCTCACCATCAAGAATGTCACCAAACAGACACAGTCCAAGGTGGATATCCATCGGAAGGAAAATGCAGGTGCAGCAGAAAAGCCCATCACCATCCACTCAACACCCGAGGGCTGCTCCTCCGCCTGTCGTATGATCCTGGACATCATGCAGAAGGAGGCCAACGAGACCAAGACGACGGAGGACATCCCTCTGAAAATCCTCGCCCACAACAGCCTGGTTGGTCGGCTGATTGGGAAGGAGGGCCGCAACCTGAAGAAAATCGAAGAGGAGACAGGGACCAAGATAACCATCTCCTCGTTACAAGACTTAACCATTTACAACCCTGAGAGGACCATCACGGTGAAGGGCAGCTTGGAGGCGTGTTGTAAAGCCGAGGAGGAGATCATGAAGAAACTGAGGGAAGCCTATGAGAATGACATTGCTGCTATAAACCAACAGGCCAACTTGATCCCAGGCTTGAACCTGAACGCTCTGGGCATCTTCTCCTCTGGTCTCCCGGTGCTGCCCCCTGCTGCTGGACCACGTGGTGCAGTGCCCCCTGTGGCACCAGCAGGATACAACCCATTCTTAAGTCACTCTTCACATCTCAGTGGCCTGTACGGGGTTCCTCCAGCAAGTGCCATCACCCACCAGCACTCAGTATGTTCCCTAAAATCTGCACCACAGTCAGCGTTGCCTTGGTGATCAGAGACTTTCCAGCTCATTTCTTGTCTTTTGTGCAAGTAGATAATCATTGTAATAGGCAGTGTAAAACCACATTTGTTACACACAAGAGGATTTTGAAAAGCTTCACACTTGGGATGTAACAGTTTTCTTCCCCTTGTGTTGAGCACAAAAGTACAAAAATCCACCCACTTCCTTGAAACCTGCAGAAGAATAGACAGATAAAGGAAGCTATAAGACTAATCGAGACATACTGTAAATAACAAACTATTGCAACCCCTCAGTCAGCGTCTGTGATGGACAGTGGGTCTGGCATTCC

> Unigene0000553: IGF binding protein 3 
GGATTCCCGTTTTCGCGCACTTTGCATGACTTTTGTCCTGGCCTCGTTGAGCCGGAGGTCAGGTGCGGTCGGACCGGTCATCAGATGCGAACCATGTGACGTTGGAGCGCGGCTTTTGTGCAAACCTCTGCCCAAGGACTGCGCCGAGAGGGTCCGCGAACCGGGCTGCGGCTGCTGCATGACTTGCGCGCTGAGCTTCGGTCAGCCGTGCGGCGTGTACACCGGCAGATGTGGCTCCGGACTGACATGTCAGCATCAGCCCGGTGAGACCAAACCTCTGCAGGCTCTGCTGGAG

> Unigene0145742: IGF binding protein 4
AATAAAAGCCATGATTCAAAACCTTAAAGGCTGAGTGGAGGGCATATCTGAGCACAGTGGATATCCTTTCTGCAACTGTTCATTCCAACATAACAAAAACTAGTTCTTATCACCACAACATTCGCCAGGCGAGCAGATCAAGAGCAGGCTCCAATTTCTGCGCTGTGAAATTGAGTCAGAGGAACGGAGAGGCAATACAGCAGAGGCATTGTGTCTCTGCAATTGAAACACTAACCAGCTGAAAATATCAAAGACCATCCTGGACAAAGAGTTCTTCTCAAAGCTCCCTTGTTTGTCTAAAATCTGCTGTTGAAGTATAAAGTGATCAAAAGCTGCACAACACACAGAGAGGACAGGGAGGCAAAGGGGACCATACACGAGGGAGAAGGATTGTGTGCAGGTGCTGGGGCTGCCATGGTGCGTGGAGGTGGCGTGGCAGTAGCTCCATCCTGCAGGGGCCTGTGGGTGTTTGGCGTCCTGTCGCTGGTGGCAATGTGTGTGTCAGACCAGGCCATTCGCTGCCCGGTGTGCTCCGAAGAGAGGCTGGCCAGCTGCCGTCTGCCGGAGGGCTGTGAGGAGACCGTGCGGGAGCCTGGCTGTGGCTGCTGCCCCACCTGTGCCCTGCCTAAAGGGGCGCACTGTGGCGTCTATTCACCTCGATGTGGCACAGGCCTCCGCTGCTACCCACCGCGTGGTGTGGAGAGGCCACTGCACTCGCTGATGCATGGCCAGGGGGTGTGCACTGATGAGCGGGAGGTAGATGACAACTCAGCGATGGACAGGCAGGATGAGATCATCCCTGAGCACCCAAACAACAGCAATATCCGGTGCAGTCCACAAGACAAACGCTGCATACAGAAGACTCTGGCCCGACACCCTCCCAAATCCACAAATCAGAGAAGCAACACGGCCAGGGAGGAGACCAAGGCGGCGCTGGCTCCATGTCGTGCTGAGCTACAAAGAGCACTGGACAGATTGGCATCAAATACTCGCACACATGATGATCTCTTCACAATCCCAATACCCAACTGTGACAAGAACGGAGATTTCCACGCTAAACAGTGTCATCCTGCACGTGACGGCCAGCGGGGAAAGTGCTGGTGCGTGGATCAGAAGACAGGCACGAGGCTGCCAGGGCCGTTGGAGCAGCGAGGGGATCTGGACTGCCACCTGTTAATGACTGCCACCCTGAGGGATTGAGGAGTGGGGAGTGGCAGTGGGGGTAAAGGACCAGCTGAAATCCACTGGTGCTTATTAGTAGAACTACATGAGGAAAGGACTTCACCCTAAAGTCTCACTACACCTGAGGCCAACGGTACTTGACCTTGTGCAACAAAAAGGAAATCATTTAATTGAGTTCTTTTGCTATTTTGTTTCTGTGTGTGACAGTTTGTGATCTTTTGAGCACTTGTTGTGTATTGTTTCTACTACATGAACCTAAGACCGATAGTCTTTAGACACATGCGCTTTAAAGTAACAGGTGGCAGAAAAAAAACCTTCCACAGATACGAGTTGTAGTTGTGATCTTTGTTAGAGAGCAAAATGTGTTATTTTCTCTAGTCTAACTTCAGTGTAGTGTTCTTGAAAAGGGACAAGAAAATGCATCGAGCCCACCAGATAGTCAGTTTTATTCTTTCTGGAGCACTAGATCAGTTGGAAGCACTGCATCAGGACAATCCAGAAAGATTCTCAGTTAAAAGGATTGTGTACTATTTTCTCATACAATATGTGTAAGTGGTTGTAATGTGTGGCTCTTATTTTACTGCCCTATATGTCGTAAACCCCACCCATCCAGTAAGTAGATAAAAACAATCCGTAAAATGTCTAGTTCAGTGACAACACAAGAGTAGCAATAATAGATGGGATAAGAATAACAGATGAAAACAGGGGAAACAAAACAATGCAACAGACCCCTGCCTTGAGTCATCAAATGATAAGCCATAGCTTTTCACAACAAGGAGACCAAAGTTAAACGTGGTATTTGTTTGAAAAACTGTATCTCTGAAAGCCCAGAATAGATTTGCTTCATCACCCCATGGTTCACCCAGCATCCTCCTCTCTCTGCCGATGAGCCCTCCTGCACTGTGGTCCAGAAGGACTGGCAGTGAAGCCGGGCTGGAAACTCTGTACACT

> Unigene0147409: IGF binding protein 5 
ATAGCAACACTCCTGGATAAAGACTCTTGGCTTTAGCTGTAAAAATCGGATTATCTGACTGAGGCATTGTGTTCATTAGACCAGTCTACTTTTTTTTCCTCCCCCTCCTCTTCGCATTTGAGGTTTATGCTATAACTGAAGAGAAGACCAACAATGATTCTGAGTTTTTGCCTCTTGGTGACATTTATCTTGGGGCTGTCCGGCTGCTTGGGCTCATACGTGCCGTGCGAGCCTTGTGACGAGAAGGCGATGTCCATGTGCCCTCCGGTCCCGGTCGGATGCCAGCTGGTCAAGGAGCCGGGCTGCGGCTGCTGCCTAACGTGTGCCCTGTCTGAGGGGCAGGCGTGCGGCGTTTACACCGGGACGTGCACCCAGGGCCTGCGCTGCCTGCCGAGGAGCGGGGAGGAGAAACCCCTGCACGCCCTTCTCCACGGCAGGGGAGTGTGCACCAACGAGAAAGGATACAAACCTGCCCACCCGCCCATAGATCGTGAGTCTCGAGAACATGAGGACACCATGACCACAGAGATTACAGAGGAGTTGCAGCCAGCCAAAGTGCCGCTCCTTCCTAAAGACATTGTGAACAGTAAAAAAGTCCATGCGCTGCGCAAGGAGCAAAAGAGGAAGCTGGGCAAGCAGCGCTACATGGGCTCTCCTATGGACTATTCCCCTCTGCCCATCGACAAGCATGAGCCTGAATTTGGTCCATGCAGAAGAAAACTGGATGGGATCATTCAGGGGATGAAGGACACTTCTCGTGTAATGGCTCTGTCTTTGTACCTCCCCAACTGCGACAGAAAAGGATTCTTCAAGCGCAAGCAGTGTAAACCATCTCGCGGCCGCAAACGAGGCATCTGCTGGTGCGTGGACAAGTACGGCATCCAGCTCCCCGGCACAGACTACAGCGGAGGGGACATTCAGTGTAAAGACCTGGAGAGCAGCAACAACGAGTGAAAAGGGGGAGGACCACCCTCGAACCCCCACCACCCCCCCACCCCCTAACCACCACGTGACCCAGGGCCCATGCCTCCTCTCTGAATCACACCTGTATGCTCCGC

> Unigene0141233: IGF binding protein 7 
CTGTGACTGGGATCTGGTCCTGCTGTGAGGCGGAGTCAACAGCTTTAACAGATCAGTCTGCAGATCAGACCTCAGACTGTTACAGACTGTTACAGAGGCCAGATTAGAGTCCAGATCGGAGCCTAGATCAGAGATCTCCATCAGACAATAATGAAGTCTTTCATCCTCTTTCTATGTCTGGTCCCGGTCCTCTCCATCCTCCCGGTGCTCTCGGTCCGGGTCTCAAGCTGTGGACCGTGTGACCCGGCTCAGTGCGCTCCTCTCCCGGTGGAGGGCTGCGCCGCTGGTTCTCTGATGGACTCCTGCGGCTGCTGCTCGGTCTGCGCCGCGGCGGAGGGAGAGCTGTGCGGCGGCCGCCGCGCTGCAGCGCGCCGCTGCGGACCCGGACTGGAGTGCGTCAAAAGCGATGAGGACAAGAAGAACAAGCTTGGAGTCTGCGTCTGTAAGACCAACTACGAGGTCTGCGGGACCGACGGGGTGACGTACAAGAGCGGCTGCGCCCTGAAGAGCGCCAGCTTGACAGGCCAAAAGGAGGGCAAGGAACCTATCAGCGTCCAGAACAAGGGCCGCTGCGCCACAGCTCCGGTCATCGTCACTCCTCCAGGTGAGGTCTACAACGTGAGCGGCTCTCAGGTGTACCTGAGCTGTGAGGCGGTGGGCGTGCCCACACCTGTTCTCACCTGGAAGAAGGTCCTCAATGGGAAGAATAGGATGGAGCTTCTTCCTGGAGACAGAGACAATCTGGCGATTCAGACCAGAGGAGGCCCAGAGAAACATGAAGTGACCGGCTGGGTGTTGATCTCCCCTCTGACCAAAGAAGAAGAAGGATCATATGAGTGTCATGCCACCAACTCTAAAGGTGAAGCTTCGGCTGTGGGAGCCATTCACCTGGTCCAGTCCATTGATGACATCATCGTCAAGACAGTGACGAAGGAAGATGAACTGTGATCAGCTGATCAGAGATCAATGAAGACGTCACAGGAAACAGCTGAAGATCTTTTT

> Unigene0127898: neuropeptide Y precursor
TTGCTCAGCTCAAAGTTGCCTACAACCCATTTGCTAAAGGACTGAAGGAGGATGTGTCCAGTTCATGGGGACTGAAGCTGAAATTGAACTCTGGCAAAGACTCACTCAAAGACGGAGTTACAACCACCAACGAGCAACATCCTGTGAAGAAGAGCAGAAGAGACGCCACAGGACAGCGCGCAAATCTGCCACTGACCTACTGGGAATTATGCAGCCTAACTTAGTGAGCTGGCTGGGGACTCTGGGGTTCCTGCTGTGGGCGCTGCTCTGCCTGGGCGCCCTGACGGAGGGATACCCGGTGAAGCCGGAGAACCCCGGGGAGGACGCCCCGGCGGAGGAACTGGCCAAATACTACTCAGCCCTGAGACACTACATCAACCTCATCACAAGACAGAGGTATGGAAAGAGGTCCAGTCCTGAGATTCTGGACACACTGGTCTCAGAGCTGTTGTTGAAGGAAAGCACAGACACACTACCCCAGTCAAGATATGACCCGTCATTGTGGTGATGCTGCCATCAGTGCTGGCTCCACACTTCACTGCCGCCCCACCGCTGCTGACATTCTAACCTCTACACATCTGTCACTTCACACCCTCCTACACCAAAAGACCACCCTGCCTCTGCCCCTTTTACCTCCATGAGCTGCCACGTGTATACAACCCCTCCTCCTTAGCCATCAGCTACGGTCAAAACCGCTTCTAGTATGTGCCATAAAATTGTAAATAGTTTAATCAGAGTAATCATCTGTGAAACATTAATGTAAAGTGGGGGAGGGGCATGTTGATTGTATTGTATAATTGTGCTATTAAAGAATAATTGTTTGAAGGAA

> Unigene0022304: proopiomelanocortin precursor 
ACAAAAAACACACCAGACAGAGGAAAAGAGGAGAGAAACAACAGAAATCTCGTCCAGCGGCCAAACGACAAGAAAACACCAGCAATAAGAGAAGGAAGAAGAAAGACAGAGACGGGACAGTGTGGAGAATGTGTCCTGTGTGGCTATTGGTGGCTGTGGTGGTTGTGGACGTGGCCAGAGGAGCCGTCAGTCAGTGCTGGGAGCATCCGAGCTGTCGCGACCTCAGCTCTGAGAGCAGCATGATGGAGTGCATCCAGCTCTGTCACTCTGACCTCACCGCCGAGACCCCCATCATCCCAGGAAACGCCCACCTCCAACCTCCCCCTCTATCAGACCCCTCCTCCTTAATCCTCCCTTCCTCCTCACCTCAGGCCAAGCGCTCCTACTCCATGGAGCATTTCCGCTGGGGAAAACCTGTTGGGCGAAAGCGCCGCCCGATCAAACTCTACACCTCCAATGGTGTGGAGGAGGAGTCAGCTGAGGTTTTCCCTGGAGAGGTGAGGAGGCGGGAAGCAGAAAGCGAGGAGCAGGGGCAGCTCCATGATGTCCAGGAGAAAAAAGACAGCACATACAAGATGAAGCACTTCCGCTGGAGCGGCCCGCCGGCCAGCAAGCGCTACAGTATGAGGAGCAGGGACGAAGGCGGCCAAAAACCACTGCTCACACTCTTCAAAACCATCAACGGCAAAGATGGACACGAGCAGAAGACAGAGCAGTGAGGAGGAAAAGGAGGGAAAGCGATAGAAAGAAGATGAACA

>Unigene0110559:preprosomatostatin 1
GCTGTTTTGGAGATGGCAGCAGAAGATCCACCGACCCGCACACAGACACACAGACAGGTGATGAAGATGGTCTCCTCCTTGCGCCTCCGCTGCCTCCTCCTACTCCTCCTCTCCGTCACCGCCTCCATCAGCTACTCCTCCGCCGCCCAGAGAGACTCCAAACTCCGCCTGCTGCTGCACCGGACCCCGCTGCTGGGCTCCAAACAGGACCTATCCCGCTCCTCCCTGGCGGAGCTGCTC
CTGTCGGACCTCCTGCAGGTGGAGAACGAGGCTCTGGAGGAGGAGAACTTCCCTCTGGCTGAAGGAGAACCTGAAGATATTCATGTTGATCTGGAACGAGCTGCTGCTGGCACCGGGCCGCTGCTGGCCCCCCGAGAGAGGAAAGCTGGCTGCAAGAACTTCTTCTGGAAGACCTTCACTTCCGGCTGAGAGCCCTCATCATCCTCCATCGTCTTCATCCTCCCCCACCTCCATCCCCCCTCCTCCTCCTCATCCATACGCTGTACAGACACTGTGTGGGTCAGACTGTCACTGATTTGTCAGACTGTAGATTTTTCTGAGCTGATTCTTTCTGAATGTAAACTTGATGAAACTATTTTTAATTGTTGTTTGAATAAAATCTGTTTGAGACAAACATCTGCTGCTGTCTGCTGATGGAGGAGGAGAGGAAATAAAAGTCTTCATCAG

>Unigene0118027 preprosomatostatin 2
CAGGACCAGGATCAGGACCAGCAGAAGACACCAGACCAGCAGACAGTATGCAGTACGCACGTTGTCCCGCCATCTTTGTTCTCGTGGTTTTGGTTCTGTGCAGTCCGGGTGTTTCCTCTCAGCCCGACAGAGACCAGGACCAGTACCAGAACCAAGACCTGGACCTGGAGCTGCGTCACCACCGGCTGCTGCAAAGAGCTCGGGGGGCAGGACTCCTGTCACAGGAGTGGAGTAAACGTGCGGTGGAGGACCTGCTGGCTCAGATGTCTCTGCCTGAGGCCGACGCCCAGAGGGAAGCTGAGGTGGTTTCCACGGCAACAGGAGGAAGGATGAACCTGGAGCGGTCCGTTGATGCCCCCAACAACCTGCCCCCCCGTGAACGCAAAGCCGGGTGCAAGAACTTCTACTGGAAAGGCTTCACTTCCTGTTAATGCCCCACCAAGCTGAGGCCCCGCCCATTCACTGGACCAACCAACCAATCCCAGATCACCTGACCTTTACCTGAGCGACTGGATGGACCAATCAGCGGCTGTCTGGCTGCAGTATACCTGAATAATTAATGTAATTAATAATTAAAG

>Unigene0115283 preprosomatostatin 3
CACACACTTCTCCACTTGGCTGCCTTCTGCCCTCTCTTCCTCCTGGCTTCTTCATGGCCTCACTTCTCTTATCAGTGGTTTCCAAATCTTGTGACCAGCAGCTGCCTCCAACTGCACTGCCCTTTCTCCACCGCTCTCCTCTGGGTCTCTGGCTGGTCTGAGCTGCTCAGACCTTTGCTCTCAAACACACTCACACTCACTCACACACTCCTGTGAGCCTCCTGCTCCTGTGGCTGTAGCTCTGGTCTGTCACCTGCACTCCTGTCACAGCATGCAGCTCCTGATGGTGTTAGCAGCTCTCATGGGGGTTCTGTTCAGCGTTAGAGCAGCCGCCGTGCTTCCTGTGGAGGACAGGAGCCCCATCCACATGAACAGGGAGCTGAGCAAAGAGCGCAAGGAGCTGATCCTGAAGCTGGTGTCTGGCTTGTTGGATGGCGCTCTGGACACCAACATGCTGCCGGGGGAAGCAGCACCTGTGGATCTTGAGGAGCCGCTGGAGTCTCGTCTGGAGGAGAGGGCTGTGTACAACAGGCTATCACTGCCTCAGCGCGACCGCAAAGCCCCCTGTAAAAACTTCTTCTGGAAAACTTTCACCTCCTGCTAACAGAGCCCGAAACCACCCGGCTCTGCCTGCCTACTCCACTCCTTTCTTCCCAGCTCCACATGAACTGTAGTTGACCTCAGCTGTACATATCATCTACACCTGTCAGACATTCAACATTGATGGACTTCATTGAGACAGTGTGTCTGTTTGAATATTAATAATTTATGTATCTATTTATGTATACAATGTATGTATTTATGTATGTAACAGTATCTTTCAGGGTCAACAATAAAGCATGGACATAATATTTGAGATGGTAATAACAGTTAATTTTTTT

> Unigene0115433: agouti-related protein precursor
CGCATCTCGGGCTTTGTGGTTCGTCAGCCACGCTGCGCTGAAGGCAGTGGCGCCTCCTCACAGCCGGAGGAAAACTAGAAGCAACTGAAGTCAACACTTAACAAGAGAAGAAATCTCATCATTATGGGGAAGATCACTGGAAAACACTTACTGTGCTTCTTCCTGCTCGCCTTCCCGCTGTCCTGGGCAGAGGACACAAAGAAAGATGTGAGGAAGACTGACAATGAAACAGTTTGGAGCCAAGCAAAGACCAGACCACTATTTGCGCGGCGAAAGATTTTGCCATCACAAGATGGTCACACTTCTAAACACAGATCAGACCTCATGACCCCTGCACATCGCTGCAGCCGCCTGATGGAGAGTTGCTCCTCTCGTGTGCCGTGCTGCGACCCCTGCGCCTCCTGCCGCTGTCGACTCTTCAACACCATTTGTCATTGCTGGAAGATGAACCACCTGTGCTTAAGGAAGACATAAATGGAGCCCCCACACACGCATGCACCTACACACACATACACAAGCACACCCCAGCGCCTGGATAAACACAGTGTTACATGTATATACACAGTGGTATTTACATATGCTGCCAGCATATAGGTGAAGTTGAGAGAATATTGTCACAGTTTAGTGTAAACTAGAAGCAATCGGAAAACAATGAACCAGTCGGTTAAAAGTTCTTTCAATTGTTGATGGTTTCCACACTTTCTGTGAGGGAAGGACAGATGTGAATGAGAGGATGAAGCCATATGATGACAGACAGTGCTTTTCTGTCTTCAGTTTTCTGAGGCATGAATATGAAAAAAAGTACCCACAGAAATGTTTCCACAATATCCAGATACCCAACATACAGTATGTCGGTATAACAAAGCACGAGTGACATCTGCTTTTCATGTATGTATACAAACTGTGTGTTGCCTGGGGTATTTACCACACCATTGCTGCTTTTGAATATCTTTTATTTCTGCTCTCATGTTAAACTTGTATGGATGCCAATAACTGGATTTACATTTGAACATTGGAACAGTTTAAACATACTGATTTTTCTCTTCCTTTGTAAACTGAGAGATGATCTGGGATTCCATATGAGGAATTACCAATTATTCATGTGTGGATTTATGAGTAAAGTTAGTTTATATTTTTGCTATAGAATAAAAACACTGTAAGCCTG

> Unigene0116058: leptin
TAAGGAGGAGGATGAGGGGGGAACTGGGGGGTCAGAGAGAGGTGAGTAAGAGATGAGTCAACAGCCCTCCACTATAAGATATCCTGATGGAGCCTAAGAGTGGCATACACGCAGACACCAGCGAAGGTATACTGTGCTCTTGTGAATTCTCTACATCTCGGGCAACATGGACTACACTCTGGCCCTCCTCTTATCTCTGCTGCAAGTTTTAAGTTTGTGCACAGCTGCTCCTCTGCCAGCAGAAGTAGTGAAGATGAAATCTAAAGTGAAATGGATGGCTGAACAGCTGGTCGTCAGGCTGGACAAAGACTTCCAGGTCTATGCTGGCCACACTCTCAGTCCACCTGCTGATGATCTGGATGGACTGTCCTCCATAGTGACGGTCTTGGAGGGTTACAACAGTGTGATCTCTGACAGCTTTAACGGGGTCTCCCAGGTCAAGTTTGAAATCTCTTCTTTGACGGGTTACCTCAACCAGTGGAGGCAGGGGCACTGCAGTGAGCAGCGGCCAAAGCCTTCGGTGTCGGGGCCGCTGCAGTATCTACAGAGTCGAAAGGAGTTCATTCACACGGTGAGCATCGAAGCTCTCCTGAGAGTGAAAGAGTTCCTCAATCTGCTGCTGAAAAATCTGGATCATCTTGAGACTTGCTGATATACAGACATTAGGACCATTGGGACTAAGTTGTTGGCCTGATTGTCTGGACAAGTCTGCATCAGTGATGTCTGACTTGGTTTTTCCCCCTGGCCATGTTGAACTTTGGCGATATTTCTTTTTTTGAAGGACATTTATTCTTGAACATGCACTTATTTATATACATATGTATTTATTTATCTACTTTTTATAGATATGTATTTTGTAACAAATATCTTGTCTTTTCATCGGCATGTCTGCAGCAAAACTGATCTACAGCATACTTTGCACACAAAGGTAAATCAGCTGCTCATAGGTTTGTGTTGTGACTCCGCTGTTGGGTCAAAGAAAAAAAAATTAAAAAAATAATCACTAACACTAATTCAGTCCTGAAGTTGAATTTGCAGTGTAAGGAAACATCATAGTGAACAGTGATGTCATGCTTGGAAATTCCTGAAAACCAGAAGGAAACTTGCCAAGAATAACAGATGTGTTTGTATGAGAATTAGGACTGAACAGGAAGGATAAAGGGCAACTTTTTTTCAGTGCAATATATGCAGGTCTGCCAAAATAGCTATTTATATCAATTGATGTTTTGTATATTTTTGTACAGCTGATGGTATTTTTTTTTTATAACTATTGGGTTTAAAATATGAATAAATATTTAACAAAACAATTGTTTTGTCTATGCAAGTTTGTCAATGTTGTATGAGTGAATGAGTGAAAGATGAGAT

> Unigene0083298: myostatin
CGCTGCAGCAGCTCCTCGACCAGTACGACGTGCTGGGAGATGACAACAGGGATGTAGTCATGGAGGACGATGATGAGCATGCCATCACGGAGACAATAGTGATGATGGCAACTGAACCTGAGCCCGTCGTCCAAGTGGATGGGGAACCGAAGTGCTGCTTTTTCTCTTTTACTCAAAAGTTTCAAGCCAGTCGCATAATGCGGGC
