# Supplementary material for: Transcriptome Analysis of the Trachinotus ovatus: Identification of Reproduction, Growth and Immune-Related Genes and Microsatellite Markers
Source: PLoS One. 2014 Oct 10;9(10):e109419. doi: 10.1371/journal.pone.0109419 (PMC4193775; doi:10.1371/journal.pone.0109419)
Supplement: Text S3 — Putative sequences related to immunity in the transcriptome of Trachinotus ovatus . (TXT) [file pone.0109419.s012.txt]

Putative sequences related to immunity in the transcriptome of Trachinotus ovatus:

> Unigene0096912: toll-like receptor 1 
ACCACTCCTTGAGTATCTGGACCTGTCGCACAACTGGCTGAAGAACCTGTCGGGTCAGCAGTATCTGCTACACACAGGGAACCTTCTGATGCTGAATCTGGCCTGTAACATGTTTCCCAGCATGACACTGGGGAGTGCGTTCTGTGCCCTGGTAAAACTGGAGAGATTAGCACTTGGAGCAAAAAACATCAGTATGGGCGATTTCAAGAATATTGCTGGAGTAAAACTACGTACACTGACCCTTTCCATGGGGGATGAACTGGGTTATGAGGCAGGAAGCCTGAAAGAAGTTCAGGCTCAAAAGCTTCAGATAATCCTCAGTACTAATCAAATAGTGGGCCGTGATCTGGTTGAAGATGCACTGTCACTCTTTGTTCAAGTGGAGTTGATGAATTTGACGGGCGGCTACAGGGAACTAACTGAGCAGCTGAGACAGAGAACAAAAATCTACACTTCTCATCTTTATCTCACCAACATAAAAATCCAATGGGAAGACTTAACTCACTATGTAAATATGGTTCTGCAGACATCTATTACCCATCTGGATGCCTCTGATGTGGTACTGACCCGATTGCCTTATCACGACACTGATGTGACCAAGATATCTAAAATGAAGTCCTTTTCAGCCAGAAGGGTGGTGGTGACAACTTTCTTCTTCTCGCAGGAGTCTGTGTACAACTATTTTATGGATATGCCAGTGGAGAGAATGGCAATCACAGAGACTCCAATTATACACATGACATGCCCACACTCACAGAGTCGAATCCTGGAGCTGGACTTTTCCTATTGTTCTATATCTGACTCAATCTTTTCCATAGTGGAGAAACAAGAAATTCTAGA

> Unigene0131836: toll-like receptor 2

GGCAATTACAGCAATTGTGTTGATGACAGCTCCCATGATCCAATAATACTTCACGACGTCGCCAAATGCCATCTTTGTTATTGTTGGATTGAGAGACTCCTAGTGGCAGAAAGTAACATC
ATGCATTTTTTTCCTTTTAAACAATAACAACACTAACCATATCAGTGATAATAACAATGG
TGATAACAACAGGAATAACAGCAACAATAACCATATTAATGAAAATCATTGGTCCAAGGG
CTGACCCCTGATAAGGTCCTTTATCAGTGAAGATGTTTTCTTATAGGTGTATATTACATC
CTCAAGGTAACAAACTAGCTATGATCCATCAGTCAGCATTTGATTCTCTCTGGAGCCTGG
AGAATCTGGATCTGTCTGACAATCAGCTGACTGCACTCAACCCCAAATGGTTCAGCGAGC
TAGGAGCTCTGCAACAGCTCAACCTGCTCAACAACCCGTACAGGTAAAGAGCTCAGGTTA
CAACAAAGACTGGGGGGGAACCTCCACATGGCAGATGTTTGTCTACATACTTCTGGTCTT
GCAGTGCAGTCTCTTCCTCGCTCCTCTCCTCCAGCTGTGTAGGTTCTGCTCCAGTGTTTG
AAGGGCTGGTCAGGCTGAGGAGGCTGGCGTTCGGAGGTCCTGCTCTGAAGGAGCTAAAGA
GAGGAGCTCTGTCTGGAGTCACTCAACTGGATGAACTCACTGTGCACGCAAACAACCTGA
CGAGGTACGAGTCTGGTGCTCTGGCATATGTTTGGCCATTGGGTCACGTCAGTTTGAGCC
TCCATGGACCATTTTTAACAAATACGGCCTTAGCGTCGGCTGTGCTCAGGGATGTGTCAT
ACCCTGAGACACCAATCATTCTGGAAGACCTTCATCTGATTGGAAACCAGTCTGTTCAAC
CCCTCAGAGAAGCAGCCAAGAAGAGGCTCAGGCACATCACCTTCCGTAACCTTTCCATCT
CCGATGAGGCTACTGTCAACCTCCTGAAGGTTTTCGATGGAGTGCCACTCACCTCCCTTT
CAGTTGATGGCGTAACGCTGACAGGCGAGGGAAGCTGAAGTTTCTGCTGCAGTACCCAAG
GAAGGTGTCCGTCATAAATGCCAAGGTGTTTGTGATGCCCTGTCCCACATCTGGCCTTCT
AGTGAACCTGCAGTACCTGGACATGTCTGACAACCTGCTGACCGACATGACCCTGTCCGA
GACACTTTGTGATGGAAACAGCCCGCTGAAGGACCTCCGAGTTTTAAACATCAGTGGGAA
TGCACTAAAGTCTGTGTCCATGATGAGCCGACTGGTAGCAAAGCTCCACAAACTGACCCA
CGTGGACATCAG


> Unigene0117465: toll-like receptor 3
TGGAGCCATTTTGATCAGAGTTTATTAGAACAGGCCCCGGGAATCTTCATCATAATGGCTTCAGGCCGGTTAATTCAAACTCTCTAAGACTAGTTATCCTCTTTTGCATGAAACAGTTCATTCGGAACCAGCCACTGATGAGGAAGTGAAACCGGAGCCGAGACTGCCCCGTTTCCTTATTTTCTTATTTTGTTGCTGGAGTGCCTCTTTCATGAGCTCCCACTGAGACTCTTGTGTTTCCTGAAGAACAGAGTTTGTGCTGAAGGACATGGATTGGTTTGTTTGAAGTCTGTGGAATCCATATGCAACAGATAACATGCAAAGGCAACACTTGGCTTTTGAAGCGAGGTGCACCCCTCGTTCCCTCCTCCTAACATGGGTCCTCGTCGTATGTTATTTTATGACGGGACCGTACAATTGCATGGCCTCTCAGAAGAAGACATCCTGCACCGTGCAAGATGGCAGAGCTGACTGCAGCCACCTCAGTCTCAATTCAACCCCTCAAAACCTTCCCAGGAACATCACCAGCCTGGATATGTCTCACAACAGACTGGTGGTGATATCCCCTGTGTCACTTAACCCATACCCAGGACTCCTCCACCTCGATGTCGGTTACAACAGTATCACCAAGATGGATGAGCGTTTGTGCCAGACACTGCCCCTGCTGCAGACACTGAACATAGAACACAATGAAGTGCATTTACTGAAGAAAGAGGATCTGAGCCACTGCACCAATCTGACATGGTTGAAAATGGCTAGCAATAGGCTAAAGCTTCAAGGAGAGCCCTTCTCTGCGCTACAGAACTTGAAATTTCTTGATGTTTCCACAAACAAACTGCTGTCAGCCAAGCTCAGCTCCCAGCCTCAGCTGCCCAGCCTGGTGAACCTCAATCTAGCATTCAACGACTTCAGCACTCTGAAGAATGATGACTTTTCTTTCCTTAGCCATTCGCCCTTACTACGAGTCCTCAATCTTTCATCAGTGCCTCTTAAAACATTGGAGCCTGGTTGCCTCAAGCCCATTTCAGGCTTACATGTGTTAATCATGGATGGGAGCAATATGGGCAGTGAGGTCATTTCCAAACTATGCTCAGAGCTGTCGGAGACATCCATTGAGGCCCTCTCTCTTCGGAAGATGAGCCTGGTCACACTCTTCAACACAACCTTTTCAGGGCTGCAGAAAGCAAATCTAACCTTTCTGGATTTGTCCCATAATGGCATGGGTAAAATTGAGGAAGGCTCATTTCAGTGTCTGCCCAGACTTCAGACTCTAATTTTGGCTGGCAACAAAATCAAGCCCCTGACCAAGGACACATTTCAGGGGCTCAAAAGTTTGAAAACACTCCAACTGACAAAAGCTGTGGCGAAAAGTCCCGCCCTGATTATCGATGATTTCTCTTTCCAACCATTAAGTGCCCTGGAGAGTTTAACGTTAGCGCAAACTGCGGTGCGTGAAATCACAGCACACACCTTTACAGGCTTGACAAGTCTTAAGGAACTTGATATGAGCTGGAAAAGTCATGCATCGCTCAGAATCGTCACTGACAAGACCTTTGTCTCACTTGCAGGGTCACCTCTCAGACAGCTAAATCTGAGAGGAACAGCTATAACACAGATTAATCCTGGAAGTTTCTCCGTTTTAAGAAACCTCACAACTCTTCTTCTAGATTATAATTTTATAAATCAAACTCTCACTGGTAAAGAGTTTGAAGGCCTCAATCAGGTTCAAGAGATTCACATGAGCAATAACTACCAGAAAGTCACACTCAGGGCCACTTCATTTGTTAATGTGCCCAATCTTAGGGTCCTGATGTTGGGCAAAAGTATTTATACCTCAGCGACACAACTGGACCCCTCTCCATTCAAGCCCCTGTCCAACCTCACCGTCCTGGATCTCAGTAACAACAACATTGCTAACATCAGAGAGAATACATTTGAGGGGCTTGTGAACCTGGAGGTACTGAAGCTCCAACACAATAACTTAGCCCGGTTGTGGAAGGATGCCAACCTAGGTGGGCCAGTGTTGTTTCTCAAAGGGTTAGTGAACTTGATCACCTTACAGATGGATAGTAACGGG

> Unigene0122926: toll-like receptor 5
GTACAGTTGACATTTTTGACCTGTCTAAGAACTTTATATTTGCTTTGCAGAGGGCTGTTTTTAGCCCCCTAAAGACTGCAAGGATGATTGATATTTCCAAAAACAAGATCAATCAGATTTACAGAAATGCCTTCAGTGGTCTTCAAGGGCATTTAATGATTCTCAACCTGTCATCCAACCTGCTAGGAGAGATATATTCACACACATTCATCAGTCTCACAGAGCTTAGGGTGTTGGATTTGTCTCACAACCACATTGGTGCATTGGGACACCAAGTCTTCAGTGGTCTTCCCAAATTACAAAGTTTATATTTGACAGGAAACTCACTGCGAGACCTAGGTTTTCCTGCATCATTACCAAGCTTAGATTATCTGCTTTTGGGTGACAATAAGTTGAAATCGCTAAGAGGTATTACTAACTTGGGTGGTAACAGCATCTATGTGGACATTACAGACAACAGGTTAATGAACTTGGAGGATTTTTATTTCATAATGACTAATTTCAAGCGTCTCCAGAACTTCTTTTACGGTGGCAACTACGCCAGGTGGTGTACACTAAATGGGATTATTACAGTACCTCATAATAATAGTTTGCAAGTGCTAGATCTTCATGGCAGTTCCCTGCAGATAATTTGGGAGCAGAGGAAATGCCTTGACCTGTTTGATAATCTTGACAATCTTCTTCTGCTCGTTATAAGCTT

> Unigene0022908: toll-like receptor 7 
TTTTGTGTTTCAAGAGCTAAAACTAGGCAGCATCGCTCCTTTGAAGCCTCTCAAACACCTGGAGGTTCTAGATCTGGGTACAAACTTCATTAAAATAACAAACCTTAGTATTCTGATGGAATTAAAAAGCTTTAAAATAATTAGTCTGTCAGACAACAAGATATCTTCCCCCTCCGAAAACCAAGATGCTGTTGGTTTCTCCGGAGGAGAGCCCTTGAACTGGTCTCCAATGCAGCTGCGTGCGTATTCATCATATCTGAAGTAATGAATCTCTCTCACTTCCTTACTTTGGTACTCAGCAGCAG

> Unigene0096077: toll-like receptor 9
ACTTGTGTCACCTGATTTGCATCAGGTTGTGGTACATATTACCACATGCTTTCACTTCTGCATAAATGCATCTCATGTCTTGTCACTGCACAGACTTTTAGATACCTTTCTAATCTATCCCATCCCCACCTGGATTAAAGACTTCATCTGCCTCCTGATTTTGAATTTTGTACATGCTGTATCTGCAATGACTATGTTGAAAAATATCTTCATCCTTGGTCAGCTTCTTCCATTAGTCAGGACCATAAATACCTCCTTCTTCCCATGTGACGCCGATGAGAATGGCACCACAGTGGACTGCTTCGACAGACCTCTTAGGCATGTCCCCTTCATCAAGTCTACCTCTGTAGTGTCACTCAATTTAAGTCGGACTAAGATACAGCAAGTGTGGCAGCATGCTTTCGCAGGTGTCCCAAACCTTCACACGCTGAAAATAATGGGGAATTGTCAACCAGGGCGACTGAGAGAAGAACACACATGCAAAATGGAGATCCACTATTATGCTTTTCGGAGCCTACTGAAGCTTCAGTTTCTGAATCTGTCAGGAAATAGCCTTACCTCCATTCCCTGGATACCTGAAACCCTGAGGGTTCTCGATCTACAGAATAATCACATCTTCCATATTACCCACCTTTCAAGAACTCCAAATCTTGAAGGACTCTTTCTTTCCAGGAACTGCTTTTATGCAAACCCTTGCAACCAGTCCTTTTATATCAGGGAGAGCATTTTCTGGGAGCTCCATAAACTCAAAAACCTTACTTTAGGATATAATAATTTGACGTCTGTCCCTAAAGGGCTGCCCCCCTCACTGGAGAGTCTGGATTTAAAAGAGAATACAATCACAGAGGTCTTAGAAGGAGCATTTGCCAACCTTACTATGCTCAAGAGTTTGAATTTGGAGTGGAACTGCCAGCGTTGTGACCATGCAGCGAGGCCATGTTTTCCTTGCCCACAAAATCTCCCTCTAAAACTACATCCAAACTCATTCTATGCTAAGTACAGCTCCATCAAATACCTAAGCTTGAGGGGTAATTCTCTGAAAACATTTCCAGAGGGCCTTTTCAGACATTTGAAGAATTTGACGAGATTGGACCTCTCTGACAACCTCCTGGCATATGCTATACGTAATGGCACCTTCTTCTCAGAGCTGAAGGGCCTCACTTGGATTAGCCTCATCTATAACTATGAACCACTGAGGACATTTCCGGAACTGATCCTATCCCCACATATTGGCGATATATCTGGACTACAACACCTCCTTCTGAGTGGTAACTTTTTCCACAAGCTTTCAATTCAGAGCCTTAGTGTTCTGTCCAAACTCAAAAGTCTAAAGAGACTAGAACTGAGAATGAACTTCATTAATACTTGTGACTTGACATATCTGAAACAGTTACCATCTCTTATCGATATCGACCTTTCCCAAAACATGCTGAATTTCCTTCCATGCTGCTCTAATTCTTTAACTGAGAATGTAGCACAGAAAAACTGTCACAACCAGAACTTATATGCACACAATTTACGTGACCAACCCCTTATTGTAAGAGATCGAGAAGTCACTTCTGTAAATGAGATCAGTGAATCAAACCAATTGAATGTGATGGAATTGGCAGAGGACAATGCATCACAATTTCTGTCACTGTGGGACTTCAGAAATCATTTCTGCCAGTACAAATTAACATTTGACCTGTCTCAAAATGACATTCTGTCTCTTAACAAACATGTGTTTGTGGGCATGGAAAATGCTGTTTGTTTAGACCTTTCCTTCAATTACATGAGCCAGGCATTGAAGGGTGGGCATTTTGATGGCTTGGAAAATTTAGTTTTGCTTAATTTGTCATACAATAGGCTTGATCTTTATTATGATTCCGCTTTCAGTGAGCTCAAAACTACTCTGAAGGTGTTAGATATTAGTAACAATGAGTTTCACTTTAAAATGAGGGGTATGGGCCATCGTTTGCAGTTCCTCCAAAATCTGACCAACTTGGAAGTCCTGAGTCTTGCAAACAATGCCATTGGGACGAGAGTAGATCAAAGGCTGATCAGCAGCTCTGTAAAGTACCTCTACTTCAATGGAAATCACCTTGATATTATGTGGGAGACTGACAACAACAAGTACACTCATTTCTTCCAAAACCTGACAAATCTCATCTACCTCGACATCTCTAACAACGGTCTAATGTCAGTCACGCCAGAAATATTGTATAACCTGCCAGGACGCATTGAGGCCCTCAGCATCAGCCACAATCTGCTAAACTATTTCCCATGGAAGAACATCTCAGGACTCAGAAATTTACGTCACCTGGACCTAAGTCAAAATTATCTCTCTTATTTGCCTTTTAAAGCCATAGATTTTGGAGCCAATTTTTCTCTCTTGGATCTCAGTCACAATCGCCTTAGTTTCATTCCAGAGATTTTCTTCAGGAAGGCAAAATCTTTGCAATATCTATATCTCAGTCACAATCAGATCAAAGAGTTGAACCATCAATATCTCCCTGCCCCTTTTAAAAATGGTAGTGCCCTTCAAAAACTTACCCTGCATGCCAACCCCTTTAAATGTGATTGTGGTACATCTTGGTTTGCGGACTTCTTGCGTAGTACTCCAATACAGATTCCTTTTCTCTCCACACATATACACTGTGAATACCCAGAGTCCCAACTGGGCCATAGTGTCCTATCTATCGACCAGCGTTCCTGCCAGGATATATATGGTAGCTTAGCCTTCCTTGTCAGTTCCTTCTTGGCTGTGACATTCACTGTTCTGCCCCTACTGAAGCATCTCTATGGCTGGGATATGTGGTATTGCTTACAGGTGCTTTGGGCAGGGCATAAAGGGTATTCCCAGCTTGCAGGTACTGACTCACAGAATCACTATGATGCTTTTGTGGTGTTTGACACCAGGAACCAGGCTGTGAGGGACTGGGTCTACAATGAGTTAATTGTGAATCTGGAGAACTCAAATCACAGGAGATTTTATCTCTGTTTAGAAGAGAGGGACTGGATTCCTGGGCTTTCATGTATTGAGAATCTACACAATGCTGTCTACAACAGTGTGAAAACAGTGTTTGTGCTGTCCAGTGGTTCTAATGGTGGTGAGACAGTGAATGGTGTGATCCGCCAGGCTTTCTTCATGGTTCAGCAGCGGCTTTTGGATGAGAAGGTGGATGTAGCCGTGCTGGTTCTGTTGGATGAGATGTTTCCCAAACTGAAGTACCTTCAGCTGAGGAAGAGGTTGTGCAGAAAGTCTGTGTTGTCCTGGCCGAGAAACCCAAGGGCTCAACCCCTTTTCTGGAATAAAATGAGAATGGCATTATCATCAGATAACCTAACATTTTACGACAACAACATGAGTGAAAGTTTTATGTGACTACACGCTAACTGCTGATACAGAGCTCCTCAGTGGACAAAGGGTGCTTTATCCTCC

> Unigene0113591: toll-like receptor 13
GTTTTGAAAAGGGCGGCATTATTTCTAAGCAAAACAATGAGCCATCTTTCTCTAGTTTACCTTCCTTAAAGAGACTCTTGATCAAGAATTATAATAAATATTCATGTGAAATCTCACGAAATCTGCTCAGAGGTCTTAAGTCCTTGGAGCACTTTGAAGCTGAGAGGTTCTTTATTGAGTCGCCACACCCCGACACATTTACCTACACTCCTCACCTGAAGAACCTGAAGATTATTCAAAGTAATTTGTCAGAGCTGAAACCAGAACTGTTCCAGCCAATCCCAAACCTGCAGGCTCTTGATCTG

> Unigene0123825: toll-like receptor 14
GTTCCTCTGTGCGAGTGTGTTGTGAGTGTGTGGCCTTGGACCAGCAATATTAATAAAGGCTGAGGAGAGGGGATTTGAAAGAGTCTGCTTTAGCAGCCTTAAGCAGGAAACTAGTCTTAAGAGGGTCTGTCACAATGATTTGGAAATTGGTCAGTTTTAGTGCTTTCCTTCTTGGAGCACTCACATCCCCAACTCCATCTTCACCCCCCACGACTAACACGGAGGAAGCACCCTGCCGCATCTACAACTCTGACCACTCTGCAGACTGTCTGGGAAGACAGCTCAACAGTGTCCCCTGGAGACAGTTTCCATCCACACTTCAGAATGTAGATCTCTCCTACAATAAACTTCAAGCTGTCCATGCTGATGACTTTGTCCGCCTCCCTCAGCTTCGCATCCTTAAGCTGGCATACAATAACATTTCACACATTGACAATGGTGCCTTTAAAAACAACCCACTACTGGAGCATCTTGACATCTTCAATAACTCCCTGCAGGAAATTCCTGCCAGAGCAATGACACCTCTCCCGAATCTAAAATGGCTCTTCATGTCCAATAACCTTTACAAACATGCCACTTTGGCTGATAGCTTCTCCAAATTTGCCAAACTCCAGGTTCTGTCTATGGGTGGCCCTCTGGTGATGGGTCTAAAAAAAGTAGATTTTCAACCCCTGAAGAACATTACGTTGGAAGGTTTTGCAATCAAATGCTCCTCCAAGCTAAGCTACTATGAGCCTGGAAGTTTAGAAGTCATCCAGACAAAGCAGATGGGCTTTGATATGGCCATAGATCAACAGCCTAATGCTCTCCCTCACATGATACGTGACCTCGCCAACAAGACATTCACCGCCATCCAGTTCCGCAATCTCTTTGAGTTCATGTACTACAATGGAGAGGAAGACATTTTCCAGGGTTTAAAAGACATTACAGCCCATCAGCTTATCTTTCACAGAGGGAAATTCAATGAGAATCTCATGAGGATGGCTTTAATGAACTTACAAGTCACCCCTATCAAAAGGTTGACGCTTCAGTACATAGACTTTGCCCGTTCACCCACATTTGTTGACAGTGGAGCAGGTTCCAGTATCACAGACCTGGCACTAGAGAAGTTGGATCTTTGGTACATCAGCAATCCTGATGTGCTGCGATTTGACTGGCGTTTCACCTGGTTAAAGAAAATCAAGAAACTGTCTATTCAGTATATGTATTTCAACTCTGCGCCTTGCGATGCTTGGGTTGAAATGGAAGGTGTGGAGCTTATGGATGTCTCCAATAATCGACTACAGAATGAGTTCATCTTCAACCAGCGGTGCAATTACAAGGGAACCATGCCAAATCTTTATAAATTCAACTTGAGCGACAATGAACTGACTAGCTTAAAAGTCTTGTCATCACTAACAAGGGAGTTCCAGAGGCTGCAGGTGTTGGATGTTAGCAACAACAAACTTGGATCTGCTGAAAACAGTCGTGACTGTGTTTGGCAGCAAAATATTACTAAGCTTATCGCTCACCACAATCAGTTTGTGAGTGAGGCCCTCCGTTGTCTGCCCACCACAGTGCACTATTTGGATTTGTCCCACTGTGACCTGGACAAGCTGGACATGATATACTTTGAGAAAGCAACCAACCTGAAAGACCTTCTCTTAAGTGGTAATAAAATCAAGTTCATCCCATCTAAGTGGGAGAGTCCATCCCTGCAGTCACTAGCTTTGGATGGGAATTCGTTTGGCCTGATTAGCAAGGCATCCTTCCAGCACATGCCTCAGCTATCTCGCCTGAGGGCAGGGAATAATCCTTACCATTGCACTTGTGAGCTTCATGGTTTCGTCCAGGACACAATTTACCAAGAAAAGGTTAACCTCACAGACTGGCCTTGGAACTACAGGTGCTTCCACCCAGAGGCCTTCCTCAACACAGCCATATCCAGATACTTCCCAGCTCAAGTGGCCTGTGATGTCAGACTAGTTATCATCATCAGTGTCGCAACCACTGCGGCAGTGATCTTGATTTTGATGCTGATCTGCTATATTTTTGACCTCCCATGGTACACTAAAGCCACATATCAGATCATTCGGGCCAAATACAGAGCCCACAAGGAAAAAGCAGCAGGGGAATTAGGGACTTTTACCTATCACGCTTTCATATCCTACAGCCACTCTGATGCAGACTGGGTGAGGGACCAACTCTTGCCCTGTTTGGAGAAGAATAGAAACCCCTATCGTCTGTGCATTCATGAGAGGGACTTCATGCCGGGAAAGTGGATCATTGATAACATCATTGAGAATATTGAAAGCAGTCGAAAGGTAATATTTGTCCTCTCCCGGCACTTTGTTAACAGTGAGTGGTGCAACTATGAGCTGTACTTTGCTCAGCAGAGATCAATGGGAAAGACCTTCAGTGATGTCATCCTAGTGGTGAAGGAGCCCATTGATCCCCGCTCCCTGCCCAGCAAGTACTGCAAGCTTAAGAAGATGCTGAGTACTAAGACATACCTGGAGTGGCCCCAGCAGGTCAACCAGCAGACGTTTTTCTGGGAACAGCTGAGGAGTGTCCTAGGCAAACCGACAGTGACCCGAAATAGGACTCACAGTGTCAAGAGCAGGACTTCATCTGAGGGTGGCGTTTCTGTGATTGGGCTCCCCAATGAGAATGGGGGACCAGAAGTAGCAAAAGATAATGTGAACCAAGAAGCAGAAATAAAGCTTATTAATAGGAATAATGATGAGCTGTCAAATCAGAGACAAATACCTGTGATGGCATTTTGACCAAAAGGTTAAAAAATAAAGATTATATGATAATGTACTTTTCTCCAGTATTGTCTAAGTGAAGGCCTGAACTCAAACAACCTTTTGTGTTTGGGTTATGCCACGCTGGGAGCAAAAGGCAACATCATATTAAGATAACAGACAATAACATGATCCCTACCTGCCCTTGGCTTTCTGTCATGTTATCCCTGAGGGCCAAGCTGATGCCTACCGCTCCACTTTCCCTCTGAGCTTCTCCAGGTGGGTGCCCCGCTGACAGGTGCTGAAAGGCCACATACTCATGGCTCAAATGAGATCTCCCATGTTGCACTCTGGATAACAAGCTAGATGCCAGGACGATGTGGTGACAGGTGCCACATTGTGAGGGGACAGTGCTCTGTTACATTCTTGGCCCACAGAGGTATGAGATCATGGATGTTCCAACTCTGATGTCTCAGAGCCAAGTCAAAGGCCACGTAGGCAACATAATACCAATACTCAATTGGAATACATTTTTTCCTAGAGAGATTGGCCCAACTGCAAACCTGCCTGGGAACATAATAGTCAAAATCTCTAGTGAATCTTGGTAGATCATTGAATTCACCAATCTATGCAGGCTCCTGAATACAGGCAATGCTTAGTGATAGAAAAGTTAAGCACATAAGTGATAGCAAAGAAAGAAAATAGGGATTTGTAATACCCCAGGACTTTGTATGAGCTTGTTGAGTGTTTGCTAATTAACTCATAATCTTGAAGTGGTTCTCTGAAGGCCCTCTAATGTTTCAAGTGGACTGTTCCTGTATTAAACTATTACAAGCATGGTGAGATAATACCTGATTTGATTGCTGCCTAATGTCTGTCTTAACTTGGACTGATTGTGCTGTTTGTCTTAGTCACTGCTTTCAATTGATATTTTTTATGACAGGTAGAAACAAGTGAACAAATCCCATGGCATAGGGATCTTAGAAATGTTATTTGAAACTTAAGCGTTGGGCCAATAAGGGGTCCTGACATATCACAAAATGAAGCTATTATGCTAATGTGTTTTCAAACAATTGTCTGCTTCTTCATCCAGCAGACATATACTTGTGTTTACCTGATGAACTTTAAGTCCAAGTCCCATCTGCTGAGAAACATATCAAGTTCTGTAGATGAACCAATACAGTTGCTTTTTCAAACTTTCACCTGGCTTGTCTGCAGACATTTAACCATCGTGATGAAGCAGAATTAGACCTAAACATGTGTTCAATCACCAGCAGACAAACAATCTTTCAAAAGATCTTCGAAATTCCTCTCTTTTAACAATCGCTACATACACTTGTAATATTAAGTCAGGCTTCCTTAAATCTCTAAATTTAATTCCTCAAATTTCCACTGTAATGCAAGATAAGGAGGAGGTTTATGATTTAAAGGAAGCACACTGTTTTCACTCTAATTTTTTCATGACAAAATCAG

> Unigene0027530: toll-like receptor 22
GCAAGGTGAACACTCATGCTCACAGGATATGAAATAGATAGATATTATTTTCACTCTTTTGAATTAAGAAACATTTTTTTTGAACCAAGGAAGATAATTCAACTACAAGACTTTGTGGATTCGAGATCAGTGATTCAGCAGCTCTTCTTTGTGTGGCACAGCAAACCCATCATAGAAAACATCACAGATGCCATTTATGGAAGCAGGAAGACCATCTGTGTGATCAGTCGCAAATACCTTGAGAGTGAGTGGTGCTCCAGAGAAATTCAGGTGGCCAGCTTCCGTCTGTTCGATGAGCAGAAGGACGTGCTGATCCTGGTCTTCCTGGAGGAGATTCCCACCTGTCAGCTGTCTCCTTACCACCGCATGAGGAAACTGCTGAAGAGACGGACCTACCTGAGCTGGACTCGAGCCGGAGAACACCCAGAGCTGTTCTGGGAAAAACTCTGCCAGGCTCTGATAACCGGAGAAGATCACGGTGAGGACATCTTCCAGCTCACTGTTGTGGACAGAGAGGAATGGTAAATGGTAAATGGAGTGGTAAATAGGAATTACAATCCTCTTTGTATGATGTTTACTGGTTTACCACACGGTATGGTTCACCCGTTCACTGTAGTCATCTTGGACTTTTTTTTTGGCTCGTTTTAGGGGCTGTCATTACTTTTTATTACCAAATATGAAACATTTTTGAACATTTATGTTATTTAGAGCTATTTATTTATGACCAAGATTCATACATTAACCAAACACAGCCATAAACACGAAGTAACCATGCAAGCTGTCTTACTTTAAAACAGGCATTTATCCATCACCTGTTTCTGTGAAAACTATGCACCACCTCATTAAAATCCAAAGATTATAATTAAGTAGGTTTTTTTCTTGGCATATTATTTTCCACCCCTTCCTTTTGCAGTTTGTGTAGTTATGACAGAAAAACAACTCCTTATGTTGAGTTCAGTTGTTTTGGTTTGTTTTCTATCCCTTGTGTGTATCTTGAAGTGATATTGCTCACACATAGACCAACTGAGGAACTTAATACCCTATATTCAGAGAAGATTAACATTAATTGTGGTTAAATAAAAACAAAACAAACAAAAAAAAA

> Unigene0123301: toll-like receptor 23
CAAACCTGCAGGCTCTTGATCTGTCCAAAAACAAGCTCCAGTCTTTGGATTTTCTGGCCCAGCCCAACCTGTCTGCTCTCAGCTGGTTGACACTCAGAGAGAATGAGTTGACAGTGATCAATGAGACGGTCTTCCAGTCCCTCCCTGCACTGACATATCTGGACCTGTATGGTAACCCATTCGCTTGTGACTGCTCTAACACTGGCTTCATCCAATGGGTAAAGAGCAACAACCAAACACAGGTTGTTAAAGCCTACCAGTTTGACTGTTCCTTTCCTCTGAGCAAACTAGGAACCAAATTGCTGGACTTTGACATCCAGTCCTGTTGGATGGACTATAGCTTCCTCTGCTTCATTTCAAGCACTTGTCTGGTTCTTCTGACTATGCTCTCATCCTTCATCTACCACTTTCTGCGGTGGCACTTAGCCTACACCTTCCGCCTCTTCCTGGCCTTTCTGTATGACAGCAGGAAGAGGAGGAAGGGAGCTCCTCATCCCTACGACGCCTTCATCTCCTACAATGTTCACGACGAGGACTGGGTTTACAGAGAGATGCTCCCAGTGCTGGAGGGAGAGCAGGGCTGGAGACTCTGTCTGCAC

> Unigene0098630: myeloid differentiation factor 88 
TGAAAAGTACTTCTCCTCCCCCCCATGTGACGCGGCCCGACTCAAAGACCTGTTTGACATCACTTCCTTGTACTGTAGTTGGGGAGGCAGCGGAACCCGGGGCCGACGTACCGCTCTGCTGTCACTATGTTTACTCTTTAGTGTTTTAACTAAACGCCCGCCTTCCTCCTGGGGTTTCCAGAAAAGTCTCTAACATGGCTTGTGCTGAGACAGATGTTGACTTTGGGACGATTCCTCTCGCCGCTCTGAATGTGACTGTGAGGAAAAAGTTGGGACTTTACCTAAATCCCAGAAACGCAGTGGCCGCGGACTGGATGGCCGTGGCAGAGGCCATGGACTTCAGTTACCTGGAGATAAAGAACTACGAAGCGTCGAAAAACCCCACCACGATGGTTCTGGACGACTGGCAGGCTCGGTCCACAGGTGCGACGGTGGGAAAGTTGTTGTCAATCCTGATGAAGGTGGAGAGAAATGACATTGTGGAGGATCTTCAACCTCTGATAGATGAGGATGTCAAGAGGTTTCATGAGAGTCAGAAGAAGAAGGCTGATCCCCCACTTCAGGTTCCTGAGGTGGACAGCTGTGTCCCCCGCACCCTTGAAAGGAATGGTATCACGCTGGAGGATGACCCCGAAGGTACTCCTGAGCTGTTTGATGCCTTCATCTGCTACTGCCAGAGTGACTTCCACTTTGTCCACGAGATGATCCGGCAACTGGAACAGACAGAGTACAAGCTGAAATTATGTGTGTTTGACAGAGATGTCCTCCCAGGCTCCTGTGTATGGACCATCACTAGTGAACTCATTGAGAAGAGGTGCAAGAGGATGGTGGTGGTGATTTCTGATGAATACCTTGACAGCGATGCCTGTGACTTTCAGACCAAGTTTGCTCTCAGCCTCTGTCCTGGAGCCCGAAATAAACGGCTTATCCCTGTGGTGTACAAGTCGATGACAAAGCCGTTCCCCAGCATCTTGCGCTTCCTCACCGTATGTGACTACACCAGGCCTTGCACACAGGCCTGGTTCTGGGTGCGGCTGGCCAAAGCTCTTTCACTGCCGTGATCACGGACCAGGCAGTTCATTGTGTTTAAAAGTGCCTTGTTATTCCATCATATAGATTATGTTGGACAGTGGTCAAACGTTACAGGTTCAAGTATGAGCTGTTGCTTTCGATCCTCATCCTGCTAGCATATGAACCCACCTGGGATTTCCTGTGTATATAGGGTGTATATTGCTATGCTGCTTTTTGTGCTTCTTTTGAAGACAACACTGTTTTCTGTACATTATGGTTATTAAACTCAAGGTGCATTTTTCAAAAAGCACACAGCCATTATTATGTTGTTAAAATAACATAGGTTGTGCCTGTCATTATTCTATATTTATGTGAGTGATAATGGTGAGGAGGATGTGTTCGTATTTAGGGCAACGTACTATATGCTCTGTAAAAGCTTCTTTTTTTTTTTCCACTGGCCACTTCCTCTTATGAGTCAACTTCTAGATGAGATTGAAGCCTAAAGAGGAAGAAATATTGTGCTTGTGACACTTCCACATTCATTTTTACTGACTGCTGACACCTGCCTTTCTCTCTCACTTTCTGTCACCACGATGTCTTTGCATTTGATATTGTATTTTTGGTAGTCTGTTTAAAACAGCTTCATAAAGAGTGAATTTATCATAATAAATATTTAATAAATGTTCTAAATATTATTTCATCTAAATAAATGTATTACATTTTCAGTTTTGAATTTCATTCATTGAAAAGCATATGTAGAGTCATAGTGTGTGCTGTGGTTCTCCAGTGTGTGTCGTGATTGTACAACTCTTGCATGTAATAAAATAAACCACCAGAAAAAAG

> mitogen-activated protein kinase

> Unigene0027131: MHC class I antigen 
CAGATTTAAGTGACGCTGGCAGTCCAATCTAAATTCCTATTGGCTCTGTTGAAGGTCTATTTTACACGGTCTTCCACATAGTCTCTCAGTTTGCCTCGGGAGTTCGTGCTGAAGGTATCTACTAGCCCGCTCTTTCGACACTTATCTGCGGTTTGTCATTCTCATTTGTAATATCATTACAAAGTCAGCGCATCGACATTTACCTCTGACAATGAAGATCCTAACTGTCCTGATTCTTCTCGGAGTACATGGAGCTGCGGCTGTGTCCCACACTCTGCAGTATTTCTACACGGGATCCACTGGCCTGGAAAGGTTTCCAGAATTTGTTGCAGTGGGTATTGTGGATGGAGAGCAAATTGATTACTATGACAGTGTTTCAGAGAAGAATGTCCTGAAGCAGACCTGGATGGAGGGAGTTCGAGATGAGAACAGCATCACAGATGTCAGAAGAGGACATCAACAAAACTTCAAGGCCAATGTTGGAGTCGCAATGCAGCGGTTCAACCAAACAACAGGTGTCCATGTTTTCCAGATGATGTACGGCTGTGAGTGGGACGATGAGACTGGAGAGATAAATGGATTTCATCAGTTTGGTTATGATGGAGATGACTTCATAGCATTTGACCTGAAGACACAGACATGGATCGCTCCAACACCACAGGCTGTCATCTCCAAACACAAGTGGGACAGAGATAGAAGTTTAAATGATTATTGGAGCAACTACCACGCCCAGCTCTGTCCTGAGTGGCTGAAGAAGTACATGAACTATGGGAGGAGCTCTCTGATGAGAACAGAGCTTCCCTCAGTGTCTCTCCTCCAGAAGTCTCCCTCCTCTCCAGTCAGCTGCCACGCTACAGGTTTCTACCCTGACAGAGCTCTGATGCTCTGGAGGAAAGATGGAGAGGATCTTCATGAGGACGTGGACCAAGGAGAGATCCTCCCCAACCATGATGGAAGCTTCCAGATGAGTGTTGACCTGAAACTTTCATCAGTCAAACCTGAAGACTGGAGGAGGTACGACTGTGTGTTTCAGCTCTCTGGTGTGAAGGAGGAGATCATCACCAAACTGGACGAAAGAGCAGTTAAGAATAACAAGCCTGGAGTCGGAGGTGATGGAGAGTTCCCCTCTGCTGCTGTCATTGGAGCTGTTGTTGGACTGCTCCTCCTGGCAGTCTGCATCGCTGGATTCCTCATCTGGAGGAGACACAATGAAAAACAGAAAGGGTTTAAACGTGCCAGCACTTCAGACACTTCATCGTCATCAGTTGGAGTTCCAGTGCCAACAGTACTCCAGCTTCCTCCCACAGTTCACAGACATGCACATCAGGACGAGTGAAGATCAGAAGATGATGGTGGAAAAACCATGAATGATTGTTCCATCAACAAAGATTTTTAGAGTTTCTGCTTCTAAATTACAACAAAAGGCAAAATCAACTTGGTTAAATGTTCGTTCATTTCCTCACCAGAGAATAATTCTGATTGTTTTACCTTCATTCATCATTCTCACTGTTTACCTGCGTTCCTGCTTCAGTCCTCTGAACATACTGTGCCTTGACTGCTATTACACACAGCTGGTTTTATTGGTAAATGTATGGCAGTCAGAGCTCGTACAAGTAAATCACATCTGGAGAGAACAGATGCTGCCCTCCAGCTGAAGCAGCTACCAGAGACCAAAGACATGAGGAGAGAAACAAGAAAGAGCCACGGCCATGTTTGTTAATTAATGATCAATATGTCATGTGATTGAATTTATCTTTAACCATAAACTCTTTAAATTTGCCCTTTTTTCTATCACAGTTTTGTTTGGCAGAGTAAAAGTGAAGTAGATTAAGCATTAACATGGTTCTCTGTGAACTTATTTCATTGTACAGCCGTTTAAATCTCATTAATGGTGTAGAAATGATCTGTACAGCTGTTTTAATAGAATAGTTATTAGCTTTTTTATGGTGAACTGTATTTTGTTCTTCATAAAGAAATTACTCCAGGGACAAATTATGTGTAGGTGAAAGTGATTTTATAATCTAATGTAAACTGTTTATTTGATTACATTTTTTTCTTGAGTGCTGTTTGAATTTCTCTCAAAGCATCTTTTATTGGTTTCTATGTATCTTTATCATTTTCTTTGGGATCTTTTCTGTCATTATAATTTGTGTGTCTGTGGTGCTGTGATATTTGCCACAACTTTTACAGATTAGGGTTTACGAGTGAATAAAGATCTTATGAAAACCCG

> Unigene0094652: MHC class I antigen 
CAGATTTAAGTGACGCTGGCAGTCCAATCTAAATTCCTATTGGCTCTGTTGAAGGTCTATTTTACACGGTCTTCCACATAGTCTCTCAGTTTGCCTCGGGAGTTCGTGCTGAAGGTATCTACTAGCCCGCTCTTTCGACACTTATCTGCGGTTTGTCATTCTCATTTGTAATATCATTACAAAGTCAGCGCATCGACATTTACCTCTGACAATGAAGATCCTAACTGTCCTGATTCTTCTCGGAGTACATGGAGCTGCGGCTGTGTCCCACACTCTGCAGTATTTCTACACGGGATCCACTGGCCTGGAAAGGTTTCCAGAATTTGTTGCAGTGGGTATTGTGGATGGAGAGCAAATTGATTACTATGACAGTGTTTCAGAGAAGAATGTCCTGAAGCAGACCTGGATGGAGGGAGTTCGAGATGAGAACAGCATCACAGATGTCAGAAGAGGACATCAACAAAACTTCAAGGCCAATGTTGGAGTCGCAATGCAGCGGTTCAACCAAACAACAGGTGTCCATGTTTTCCAGATGATGTACGGCTGTGAGTGGGACGATGAGACTGGAGAGATAAATGGATTTCATCAGTTTGGTTATGATGGAGATGACTTCATAGCATTTGACCTGAAGACACAGACATGGATCGCTCCAACACCACAGGCTGTCATCTCCAAACACAAGTGGGACAGAGATAGAAGTTTAAATGATTATTGGAGCAACTACCACGCCCAGCTCTGTCCTGAGTGGCTGAAGAAGTACATGAACTATGGGAGGAGCTCTCTGATGAGAACAGAGCTTCCCTCAGTGTCTCTCCTCCAGAAGTCTCCCTCCTCTCCAGTCAGCTGCCACGCTACAGGTTTCTACCCTGACAGAGCTCTGATGCTCTGGAGGAAAGATGGAGAGGATCTTCATGAGGACGTGGACCAAGGAGAGATCCTCCCCAACCATGATGGAAGCTTCCAGATGAGTGTTGACCTGAAACTTTCATCAGTCAAACCTGAAGACTGGAGGAGGTACGACTGTGTGTTTCAGCTCTCTGGTGTGAAGGAGGAGATCATCACCAAACTGGACGAAAGAGCAGTTAAGAATAACAAGCCTGGAGTCAGAGGCGATGGAGAGTTCCCCTCTGCTGCTGTCATTGGAGCTGTTGTTGGACTGCTCCTCCTGGCAGTCTGCATCACCGGAATCCTCATCTGGAGGAGACACAATGAAAAACAGAAAGGGTTTAAACGTGCCAGCACTTCAGACACTTCATCGTCATCAGTTGGAGTTCCAGTGCCAACAGACGAGTGAAGATCAGAAGATGATGGTGGAAAAACCATGAATGATTGTTCCATCAACAAAGATTTTTAGAGTTTCTGCTTCTAAATTACAACAAAAGGCAAAATCAACTTGGTTAAATGTTCATTCATTTCCTCACCAGAGAATAATTCTGATTGTTTTACCTTCATTCATCATTCTCACTGTTTACCTGCGTTCCTGCTTCAGTCCTCTGAACATACTGTGCCTTGACTGCTATTACACACAGCTGGTTTTATTGGTAAATGTATGGCAGTCAGAGCTCGTACAAGTAAATCACATCTGGAGAGAACAGATGCTGCCCTCCAGCTGAAGCAGCTACCAGAGACCAAAGACATGAGGAGAGAAACAAGAAAGAGCCACGGCCATGTTTGTTAATTAATGATCAATATGTCATGTGATTGAATTTATCTTTAACCATAAACTCTTTAAATTTGCCCTTTTTTCTATCACAGTTTTGTTTGGCAGAGTAAAAGTGAAGTAGATTAAGCATTAACATGGTTCTCTGTGAACTTATTTCATTGTACAGCCGTTTAAATCTCATTAATGGTGTAGAAATGATCTGTACAGCTGTTTTAATAGAATAGTTATTAGCTTTTTTATGGTGAACTGTATTTTGTTCTTCATAAAGAAATTACTCCAGGGACAAATTATGTGTAGGTGAAAGTGATTTTATAATCTAATGTAAACTGTTTATTTGATTACATTTTTTTCTTGAGTGCTGTTTGAATTTCTCTCAAAGCATCTTTTATTGGTTTCTATGTATCTTTATCATTTTCTTTGGGATCTTTTCTGTCATTATAATTTGTGTGTCTGTGGTGCTGTGATATTTGCCACAACTTTTACAGATTAGGGTTTACGAGTGAATAAAGATCTTATGAAAACCCG

> Unigene0040398: MHC class I antigen alpha chain
TAGAGGTGTGTCCAGTTGTAACATAAAACATCTGCAGTTTCATTTGTCAACTTAACCCCCTGGATTTCTTGGTACCTTGGTGCCTGCAGTTTGTGTCTGTATCCTCAGTTTGTCTCTGTTATTTTTATTCAGATGTGTTTCTGTTGTGAAGTATTCTGTCTCGTGTGTAGAAACTCACCATGTTACACTATAAAAATGAAGTTGATAAGGAGTAAATAGAGAATACGGTTGTGTTGTGTTTAGAAAAACTACAATAATGTGCTTAAGTCGCATTTAAACCACATATATGATTATTTTGTTTCTTGCATGTTTGCTGTTTATCCCCTGTTACCAGTTCATTGTCAGTCTGCTCTGTAAGTTTCGGTTTCCATTACCAACCTCATTTCTTTAATTTCACCTGGTTACTTATGACGCGGAACTAGTTCTGAATTCCTATTGGTCAGAATCAAGCTGCTGCTCCTGTGGCTCTCACTGAGGCTCTGTCTGTGGAGGTTGTTGGACTCTTATCGAAGCGAAGTTAAAATCTACTGATTTTAATTTTCTTTCCTGGGTTCTTTGTCAAATCAAAATGAGGAAGGTTATTTTGTTGCTGTTCCTGTGTCACGCTGCATCTGCAGTGACACATTCGCTGAAGTACTTCTACACGGCATCATCAGGGATACCAAATTTCCCAGAGTTTGTGACGGTGGGCATGGTAGATGGTCAGCCCTTCTCTTACTATGACAGCGTTATTAAAAAAGAGATTCCCAAGCAGGACTGGATGGCCAAGAGTGAAGGACCTGAGTACTGGGAGAGACTGACTCAGGCCTCCATTGGTTCTGAGCAGACCTTCAAAGAAAACATAAAAACTCTGAGCGATCGCTTCAACCAGACTGGAGGTGTCCAC

> Unigene0045366: MHC class I antigen 
ATTTCCTATCATTGGACATGAAGACACACACATGGACGGCTCCGAAACCACAGGCCGTCATGATCAAACTGAAGTGGGATGCTGAGAAAGAGAGAATAAAAGGCAATGTGAACTTCTTCACTCAGAATTGTCATGCATTGCTGAAGGACTATTTGAACTATGCGAAGAGCACTCTGCTGAGAACAGAGCTTCCCTCAGTGTCTCT

> Unigene0027132: MHC class II antigen alpha chain 
GACAGGTTACTGTGACAGCGACAGGTAACAAACACACGTCGAAAGCGAAAACACTGTCACCTCCCTCCGTGAAGAAGCGTGTGGGCGAAAGGCACCTGAATCAGCTCGGTCCTTTATTTGTCTTCATCAAAACAAGATGAAAAAGTTATTTTTGTTGCTTCTTTTCTGTCACGTCTCATCAGCAGTGAAACACTCCCTGAAGTATTTCTTCACTACATCTTCTGGAGTCCCAAACTTCTCAGAGGTTGTGGGTGTTGGACAGGTTAATGACATTGAGACAGGTTACTGTGACAGCGACAAAAAGATAATTGAACCAAAACAGCCCTGGACACAAAAAATGTTCGATGACAACCCTGAGCACCTGGAGTGGTACGCTGGAGAGTGTTTCGAGTTTCAGCCTAACTTCTTAAAAGCCAGTATCTATAGTTTGAAGCAGCGCTTCAACCAAAGTGGAGGTATCCACATTTTACAGAGGATGAGTGGCTGCGTATGGGACAATGAGACTGGAGAGGTTATTGGTTTTCATCAGTTTGGTTATGATGGAGAGGACTTCATAGCATTGGACCTGAAGACAGACACATGGGTTGCTCCAAAACCAGAGGCTGTCATCACTAAACACAAGTGGGAAAAAGAGAAGGATCATTTGAGACAGAAGCAGTACTACTTCGAAATTTGTCCTGACTGGCTGAAGAAGTATGTGAACTATGGGAGGAGCTCTCTGATGAGAACAGAGCTTCCCTCAGTGTCTCTCCTCCAGAAGTCTCCCTCCTCTCCAGTCAGCTGCCACGCTACAGGTTTCTACCCTGACAGAGCTCTGATGCTCTGGAGGAAAGATGGAGAGGATCTTCATGAGGACGTGGACCAAGGAGAGATCCTCCCCAACCATGATGGAAGCTTCCAGATGAGTGTTGACCTGAAACTTTCATCAGTCAAACCTGAAGACTGGAGGAGGTACGACTGTGTGTTTCAGCTCTCTGGTGTGAAGGAGGAGATCATCACCAAACTGGACGAAAGAGCAGTTAAGAATAACAAGCCTGGAGTCGGAGGTGATGGAGAGTTCCCCTCTGCTGCTGTCATTGGAGCTGTTGTTGGACTGCTCCTCCTGGCAGTCTGCATCGCTGGATTCCTCATCTGGAGGAGACACAATGAAAAACAGAAAGGGTTTAAACGTGCCAGCACTTCAGACACTTCATCGTCATCAGTTGGAGTTCCAGTGCCAACAGACGAGTGAAGATCAGAAGATGATGGTGGAAAAACCATGAATGATTGTTCCATCAACAAAGATTTTTAGAGTTTCTGCTTCTAAATTACAACAAAAGGCAAAATCAACTTGGTTAAATGTTCGTTCATTTCCTCACCAGAGAATAATTCTGATTGTTTTACCTTCATTCATCATTCTCACTGTTTACCTGCGTTCCTGCTTCAGTCCTCTGAACATACTGTGCCTTGACTGCTATTACACACAGCTGGTTTTATTGGTAAATGTATGGCAGTCAGAGCTCGTACAAGTAAATCACATCTGGAGAGAACAGATGCTGCCCTCCAGCTGAAGCAGCTACCAGAGACCAAAGACATGAGGAGAGAAACAAGAAAGAGCCACGGCCATGTTTGTTAATTAATGATCAATATGTCATGTGATTGAATTTATCTTTAACCATAAACTCTTTAAATTTGCCCTTTTTTCTATCACAGTTTTGTTTGGCAGAGTAAAAGTGAAGTAGATTAAGCATTAACATGGTTCTCTGTGAACTTATTTCATTGTACAGCCGTTTAAATCTCATTAATGGTGTAGAAATGATCTGTACAGCTGTTTTAATAGAATAGTTATTAGCTTTTTTATGGTGAACTGTATTTTGTTCTTCATAAAGAAATTACTCCAGGGACAAATTATGTGTAGGTGAAAGTGATTTTATAATCTAATGTAAACTGTTTATTTGATTACATTTTTTTCTTGAGTGCTGTTTGAATTTCTCTCAAAGCATCTTTTATTGGTTTCTATGTATCTTTATCATTTTCTTTGGGATCTTTTCTGTCATTATAATTTGTGTGTCTGTGGTGCTGTGATATTTGCCACAACTTTTACAGATTAGGGTTTACGAGTGAATAAAGATCTTATGAAAACCCG

> Unigene0025831: MHC class II antigen beta chain
GCTGATTGTGGGTCTGAGGATGATGATTGTGTTGTAATGTCCTGGTTTTAGAGACGACAGCTCTGCTCCAGCTCTCACTGGGTCCAGGACCAGACCTCTGCCACAGCTGTCTGCCTGGTAACAGGTGACGCTGCAGGTCATGTGACCTGCTCCTCTGGTTTTTAGAGCAGCTCTCAGTCAGACTGTGTCAGTGTTCGTCAGGTCACCAGAGGAACAACATGGCTTCATCCTTCCTCCGCTTCTCCCTCCTCTTCATCGCTGTCTACACAGCAGATGGATTTGAGGAGTTTTATTTGACCCGCTGTGTGTTTAACTCCACTGATCCTAAAGACATCAGATACATTCGGTCATACTATTACGACAAGATGGAGTACATCAGGTTTGACAGCAGTGTGGGGAAACATGTTGGATACACTGAGTTTGGAGTGAAGAACGCTGAACGCTGGAACAGTGGACCAGAGGTGGTTCAGAGGAGGAATGAGAAGGAGAGATACTGTCTGAACCACGTTGGACCTTTTTACAAAGCTG

> Unigene0146599: PREDICTED: MHC class II transactivator 
TTAGACAGCAGGTTGCGCGCACCGAGTAGAGGTATAGGCCATCTGAGGATAAAGCGCAGGGGAGAGCGCGGGGAGTTCACCGCACAGGGAATATACAGCAGGAGTTCAGCGGACCGCGGCATCATCCAGAGAGGCAGGCTCCAAGATGCTTGAAGTAGATCAGGAATCATTTACCACCTTAGACCTTGGAGATCTACCAGATTTATCTGAATACATTCAAGATGATTACATACCAGTAATCGACACAGATGTGCTCTTTGGCGATGCATGGTTGAATAATGGCGAGGAATCCAACAGCTTCAGTGATGTTGTTGTGCCAACAGAGCTGGCCCATGCAGACAGCCACCAGCAGAGACAGAGGAACAAACTAACAAGCAAAACAAACAGCAGGAGAAAAAGAAAGCAAGCTGCAACGATCCCCAGGTCTACCCGGTCACAGCAGTGCACTGATGAGAACACACCATCCAAACCAAAAAAGCGAAGACCTGCAGATAAACCACAAAGGAAAGAGGCACAAGATGAGCCAGCTGTCACTCAGAGCACTGACACAGGATCAGAGCCAAGTGCTGCAGAAACAGCGGGCATTACCAGCACTCCACAAAGAATCCTTCACCTCCAACACCCCATTCAGTTTATCATCCCAGATCGTCCAGGATATGTTCAAACTCTGAGGTTCTCTCCTCCAGTTATTGGTCTTCCACTCCTGTTTCCATTATTAGTACCTGCCGCCTCACCTCCCTGCAAACGGCAAGTACAACCACCCTCCCCAGTGGACGGTGCAGTAGCCCCAGTCCAAATGAGTTCATCGCCACCAGGATCTCTGTCAGACAGTGCTAGTAAAGCCATGCCTCCTCTTTGTAACTCACCTCTCTCCCCCAGTAATGAGATGCCCCCGTGTAAAGAATCACCTCTTCCTCAATCTCCCACTGTCCTTGATATTCCACAGGTTGTCCAGGACTACATTCAGGAAGTCAAAGCCCACAGGAGTCAAACTTGCCAGGTTATGGAGGAGAGTCTTAACCTAACCTCTCATTACGTAGATATGCAAGTGAGCCAGAGAGAGATTCTTCGCTCTGGAAAAAGTTCAAACAAATGCCTGGACAAAGAGTTAATCATCATGGGAGATACAGATCGGCAAAAAAGCTTGATTGGGCAGAGTCAGATCTTCGAAGGCTCAAATGGAGATAAATCCAAACGCTACATATTGCTACTTGGCAATGCGGGCATGGGAAAAACCACCTTGATCAAGAAGCTGTGTCTTGACTGGTCTAGAGACTGCATCCCACAGTTTGACTTTGTCTTCTTATTAGATGGCAAAGCACTCACTCTAACCAAGCCAACCTATAGCCTTCAGACCCTTCTATTAAACCTCTCCTCCTTTGCCCCATCCTGCATGGACCCCGAAGCAGTTTACGCTCAAATCCTTGCAGCCCCTAAGCGTGTGCTCATCATTTTTGATGGGTTTGATGAGTTGCGGGAGTATGAAAGTCTACTCCAGACTCAAGAAAAAGACTTGATAACATCGTTGCAGAAAGACAGTAAAGCACAGACCTACACAGTAAGACAGTTATACTCTGCCATCCTTCAGAGGGTCCTTCTTCCAGGATGCACTCTACTGCTTGCTACACGGCCAAGAGGCACTGCTAGCCAGCTTCTGCGGAGGGCAGACAGCTTTCTGGAGATATGTGGCTTTACTCCCACAGATGTAGAGACATATTTGTCCCAGTATTTCACTGATCCTGCCCTCAGAGCATCTGCTTTGGACTGCTTAAAAAACTGCAGCTATCTACATCTCCTCTGCTGGAACCCTGCACTATGTCGGTTGGTGTGCTTTGTTTTGGAACAGTCCAAAAGTTTGGAGGTCCTACCAAGAACTTTAACTGGGCTCTGCCATCAAGTGATTCGTTTGAAAATGGAAAAGGACAGCAGGGGCACACACTCACAGGCTGAAGATCCAACACAAAGATCTTTGCAATCTGAAGAAGAAATCCAGACCCAAATCTCAAATAATAATCAAACAAAAAGGTGTCACAAAATTACTCAGCCAAAGTCCAGAGCACAGTTTCGCACTTGCTCTCGTCCCCAAAGAGCAAGGAGGGCAAAAGAGCGAGAGACAGAGGAAAATGAAGTGGATGGAGAGGGGATGAAGAGTGTTGAAGGGGAGGTAGATAGAACAGAGGAGAGAGAGTTGCTGTCCCAACTGAGTGCTTTGGCCTGGGAGGGGGTCAAAGCCAACTCATCCAACCTTCCTACAGGACGGACCTTATCTGCCAAACTTAAGGCTTTTAGCCTCAGGACAAGGCTCTTCCTTTCTCACCCCCTAGGGATGAAGCTGGATGTCTCAAGTGGTGAGGGGGAGGAAGGAGAAAGACAGGATAAAGACAAAGTCAGAGGAGGAGAGAAAGGAGACAGGAAGGGAAACAGAAGTAGGAAGGACATTGAAAACTTTGACGCCGATGAGGATCACATTGTGTCGTGGGCCAACCCTTTCCTTCAGAGTTACTTGGCAGGTGTCCATCTGTCTTTGTCAAGGACTGTATCAGACCGAGCCTTCCTCCAGACCCTCCCTTTCCAGTCTGGACCAAAGGGACGTCGGCGACCTCAAAGGGAGGAGCTTGAGCTCACTCAGCGATTTACAGTTGGCCTCCTGTTCCACAACAGAACAGAGCTGCTAAGGCTTCACTCAAATACAGAGACATCCCTCAGAGATATGGTGGTCAACAAGCAGGCTTTAGTAACAAAACACCTTGAGGGTCTTTCTCACAGTGACCTGAGTCCTGCCCAGGTCCTGGAGGCATGTCATTATGTTTATGAAGCAAGTTTCACACACGGTAATGGTAGCAGAGGCAGTGGCAGCACACGATTGGTCACTCACCTGGCAGCGAATCTTTCAGACGTCCTGACATTTCATGGAGTTCCACTCAACCCACCAGATGTGTTCACTGTGCAGAATGTTCTTGAAAGGGGGGGAAATGAAGGGAGAAGTTTCTCCTTGGATCTTGAGGATTCTGGGATACAGGTTTCTGGACTGAGACCACTCGTGGGGCTCAACAGCATCAACACATACAGGGCATGCATTGCTGATGTTATCACCCTGTGGGAGCAGCTAGAGCAGAATGGTGAGGAGGGGCTCCTACGAGGGGCAGTGTCAAAGCTGAATATCCACCCTCTGAAAGCCACACAGGTCTGCCATGTAGAGCACCTGGTAAAGCTGGTGAACATACATATGCACAAGAGGCTCTCGGACAGTTGCAGTCAGCTGCAATCAGATTCCATCCTGGCAGAAGGCGTACCAGCTGTCAAAGAGCTATACAAGCTTGAGTTTGAGCTTGGTCCAGAGAAAGGTCCCCTGGCTCTTCCCAAACTTTGGGATATCCTACCAGGTCTACAGAACCTACAGCACCTGGATCTAGAGAACTGCAAGATAGGGGACAGAGGTGCAGAGAAACTGGCTGATGCTTTAGCCTCACTGTGTTCCCTGGAGATTCTCAATCTGTCACAAAATTGTATTGGAGACCATGGGGTGAAGAGACTGGTAGCCACGCTGAGGGATCTGCCCAAACTGCACTGTATAAGTCTCTACAGTAATGTGATTTCTGATGAAGGAGCAGAGAGTTTAGCAGCTGTCCTACCACACATGGCTTCTCTCACTGAACTGGATGTGATGTATAACAAGCTGACAGATGTTGGAGCCCAGAGCCTTGGAGCCAGTCTGAGAAACTGTGAAAAGATAAAGACTTTAAGGATGTGGAACCAGTGTATTCCATACGGAGTGTTTGAGCGTCTTCAGCAGCAGGACAGCCGGATCCTGTGGCATTAGAGCAATATGAAACCTCTTTACTACAAGGCTATAAACTTTTAATCATGCATTTAATGCATCCATGTTTACACTAC

> Unigene0040200: interleukin 1 beta 
ACAGTGTGCGTCGCAGTAAGGACCATCCCACTTCCTGTCGAGGACTGTGGTGAGTGTGTATAAAAACCCTGCAGGTAAGGACAGGCACACAGAACAACACTGACAGCAAAATCAAGCAGAGTAATATCATTTCTTCACTACTGACTTCACCAGGTTTTCCTCAGTTCAGAAAAAGATGGAATCCATGATGAAATGCAACATCAGCCAGATGTGGAGCCCCAAGTTGCCCAAGGGACTGGACTTGGAGATCTCCCATCATCCAATGACAATGAAGCATGTGGCCAACCTCATCATTGCCTTAGAGAGGCTGAGGGCCGGCATACCAGAGTCAGTACTGGGCACCGAGTTCAGTGATGAAAACCTGCTCGACATCATGCTGGAGAGCTTAGTGGAAGA

> Unigene0054112: interleukin 2 
GTCATATGTCCATCAGATTCAATGTTCTACGCTCCAACAAATGTGAAGGAAGAATGCATTGTCACAGCACTGGACTGCGTTAAAAAAGAACTTCAGGGACCAGTATCATTTGAATGTCGCGACACCAAAGAATACATACAGGCGCATGTCGAATACTTGCATCAACTGATCCTAAGCAAAAATGGTGGCCATGCACCAACAAACCCCAGTGAATGTGACTGTCATAAATGGC

> Unigene0019266: Interleukin 7 
GTAATATATGCAGACATGTTTAAGATTAGATGACTGACCCCTCTGTCTCCCTCTGTCCCTGTATCCCTCACACTGCGACTGTAAACTCCCAGCCTCTTCTTTGCATCAGTCTCCTTGCTCTTCTGCTTCTACCTCTATCTCTGTCCTGTGTCAGCAAAAGGCCCCCTGCAGAAGTTCGAAAGGATTACATGGAAATCGTGGAAATTGAGCTCGACAACACGAGAGGAAGTATTATGGCTTTGCTGCACAACTCATCCTGCCCAGAGCTGAAACAAAAGCTGCGTCGCTGCACAGACACCACAGTGAGTAATAGTTATTTTGTAGTTGTCAGCTAAAAGGGTTTGCTTTTGTTCATTAGTTGTGCTTTTTTGACATATGTTTCCTCATCTAGCTCCTGAAATGGTATCAAAACATACAGTGGTACTAAGTGACCATGAAAACAGAGACCCTGTCGTTGCTCTTCATTTGATAGCTACTGTGCACACACAGCTACATACAACAGCATCTCTATTTCCACAGCTTCTTTATACATGAACACATTAAAGGACCTAACGGGGATTGGCAGTTCCAACAAGCTTCTTTGTGATGGATTTGCTGAGAGCAACATCTCCATCAAAAAAAAAAAGTCCACCCATCAACCTTTGGCCAACTGCACAATGCACTGCTTTTGACGCAGTCAGCTGTTGCATTATCACTATGATGCATAGCACCTGGCCAAAGGTGGTTGATTATGTT

> Unigene0058819: Interleukin 8 precursor 
AGAGCAGCCAAAGTGATAAGTTCATTTAAACTGGCCAAATCTGACCACGTGTCTGTTGATGACAGGGATGCCGCCGATCAACAGGGACTTCAACACACACTGCCGGTGCCTTCAGGTGGAGTCGAGAATCATCCCTCCAGACAATCTGAGGAGCATCAAGCTCGTCCCCGAAGGACCTCACTGCCCAGACACAGAAGTAATAGCTGGACTGGCTAGTGGAGAGAAGGTCTGTCTGAACCCTCGGTCCTCCTGGGTGAAGAAGCTGATCCACTTTGTTCTTGAGAAACAGTTGCATCAGCAGGGAAGTTCACTTCCCAAGAATCGAGCATAAATTAAGTCTGTTGCAAAAGACTTG

> Unigene0133365: interleukin 10 precursor 
ATGATCAGTAGTACCAGCCTGTCTCATTGGAGGACAAACCCATGTGTAATGTATGATTGAGAAAAAAATTTTCCCTTGCATGTAATGTATGAAGTAGGCCTATGTTTAACCGTTTCTCTTCCAGTCAGTCTCCACCCCCATCTTTATAGCCAATTTTAGCTATAAATGAAGACACCAGATGAGCCCAAAATATATGCACTTACCTCTTGTCATCTCTTGAGCAAGATCATACCAAGAATATTTTTCCTGCCGAGTCAGAAAACTTCGTCCACTGACTCCATCAAGCCAGCAGCATCTGAACTCCAGTGGGCCCACTTCTCTCCAGACAGAAGACTCCAGCAGCTTGATCGCCAGCATGACTCCTCGGTCTCTCCTCCTGCCCGTCCTGGCTCTCTTGTCTCTCCTCAGCACTGCCTGGTCCAGTCCGCTTTGTAATAACCAGTGCTGTCGTTTTGTGGAGGGATTCCCTGTCAGGCTCAAGAAACTCAGAGAGGACTATTCACAGATCAGAGACTTCTATGAGGCAAACAATGACATGGACACAACGCTGCTAGACCAGAGCGTCGAGGACTCTTTTAAAAGCCCGTTCGCCTGCCACGCTATGAACAGCTTGCTGGACTTTTACCTGAGCACGGTGCTGCCCACGGCCATGGCCGAGGTGACGGGGGACACCATGGACCTGAAGCCTCACATGGAGTCCATACAGCAGATCTTCGACCAACTCAAGAGTGATGTCACCAAATGTAAAAACTACTTCTCATGCAAGAAACAATTTGACATCAAAAATCTAAACTCAACTTACACACAGATGGAGAGTAAAGGTCTATATAAGGCCATGGGCGAGTTGGATTTGCTGTTTAACTACATTGAGATGTATTTGGCCTCCAAACGGCACAGAAACATAGTGGCCTCTGTCTGAAAACATGCTGACCCTAATCAAAATTTGTCATTGTTCATCTCAGGCTTCTCAGACTTCTGATAATTATTTTGTCCTGTGGACAGGTATCTGGACCATATTGAGTCAAAAATGTCAC

> Unigene0149954: interleukin-11a 
CTCTCTCCCTCTCTCTCTCTCTCCAAGCTGTCTAAGTGTCTCTCTGCCTTCAGCACTCCATAACAGAACACAGGGGGCTCATCTCAAACTTTTGCTTCAGACAGAAACTTTGACGAGATTTGACTTCTACCTTTTCTTTTTCCTCACTTTCCCTGTGGAGTGGCTCCAGACAGCCCTCTGCTCCTCTCACTCATCCTGTCCTGACAACTTTCCTCCTCACTCTGACTGAGGAGTGCGAAGAAGAGACCGGAGCACGTGACTATTTCCGGAGTTCAATTTATTTATTGATTTTCTATTTATTTATTTATCTACGTTTGTCTGCTGGTTTTTTTTTTTTCCCCTGCCCCCTATCTCTTGGATCCGAATCAATATGAAATTGCTGCTCGACTCCTCCTCATCACTCCTCTTCTCGCTGCTATTGGCTCAGCTGCCTGTGTTCACTTCTGCCTCTCCAGTACCACAGCGGAGGCCCAGTGACATGGATAAACTGTCCAATCAGACCAAAAATCTAATAAAGCTCACCCAAGAACTGCTGAGGGAGCATGCATTTGACTCAGACGTGGAGCCCCACAGATTCAGGTCTCTGCCAGAAATGAGCAACAAATCAGCCAATGACCTCAACAATCTTGAGCTGAAGCAGACACTCTCTCAGCTGCACGCTGACCTGAAGCTGTATGAGCACCACTTTGAGTGGCTGAACAAGGTTTCAAAGAAGCACCACCACCCAGCAGTGCCCAAGCTGGTGGAGATGATCAGAGAAATTAAATCTCTCATCAACATGCTGCACCGTCAGATGCTAAGAGTTGAAGCACCGAGGCTGGCTCCGGCGACCCCTTCTCTCCCCCCTCACCTCCCCTATCAGTTTGATGTCCTGCAGTCCAGCCATGAGCTTCTTCAACACTTCAAGCTCTTCTGTGATTGGGCATACAGAGCATTGATCAGCCTCAAGCCCAAAGTTACTGCAGTACAATGATGACCCATGAACTATTTGGCTGCAGAGCTATGAGCATACATGGAGTACCGCCTCAACCAAAGGGGAATTACGACCATGTAAGTGTGCACTGTAGTCAATAGCATCCCTTAAGAGGCAACAACATCAACCAATGACGTGTGTTGAAGAATGTGTATTTCCATCAGAGCCAATGAGGATGCACTAAACTGCAGCCAGTTACGACCATCAAGATTCCCGTTAAAGCAGCCAGTTTAACTAAGATGATCATGTCATAATTCCCCAAACTTTCTCCCAAAGGCCTTGTTCATGACCATGTTATTTATGTATTTATTTATTTATTGACTGTTAGTAATTTATTTAATTTTATTTATTTGAAGTTGTAATGTGTCACTCTCATCTTTATTTCTGTATCTACGTGAATTTATTTGCCCACGTCTTTGTAATCTTTCTTTTTGTCTTGTGTCTCACTGATCCTCAAGAAAAACACAGTAGCACTTCCTGAATCTATAGCTCTGATAATGACTTTTGTTTTAACTAACTTAATTTACTTAGCGTTTGTGTATTTCTTCAGCCAATATTTCTTCCAGTAGATGTAGCATACATTTTGGATAGCCAAGGTTTTCACTATCTCTCGCTTATAGAACCCTTAAAATAAACATTTTAGAGGATGCAAATGTCATCTTCCAACCATGTTAAACATGTCACGTATTAACGCATCAGTTAATGGCCAATGAATATAATGTTTTTAATTAGTAAATGTCATGATGGTAGTCAAAAAGAAGTGAATACCTTCTTTTGTACCATGGGCAGAGTTTCTATTTTTGATGCCTGTTTTTAGCATTCTGCATGAGGAGGCATATTTAATGTTGTGGTAAAGTTGTATGAATGTGCCCTGTTGCTGAGCACTGATTGACCTGATTAGATTCTTTGCACAAACTTGTTAGGATTAGCCTCTTGGATGAGTGAGATGGCTGATTTTGAACTTGTGCTTTGGGATAGAAAAGTTTGTTTTTGTTTTGTTTTTTTTGT

> Unigene0016239: interleukin 11b 
GAGGGAGGAGGGGAAGGGGTGATGACTCAGGTGTTGTGTCATACTCTGCTATAAAAGGGAACTTTTACATTTGTCCACACAAACACGTACACATACAGTACACACACTGGGCTGGGAAGAGGTTTTTTTACTACAGTGGGAGAAGAAAGATGAAATTGATTCCTGACTTCACCTATTGTCTTCTCCAACTCTTGCTATTGGCTGAGCTGTTTCTCCATTCGTCGTCTCGTCCCACCCACGGCTCCTCCCTCTGTGGTGTGTTGGGATCAATAATCCATCAGGTGGACAGGCTGGTGAACATCTCCAAGAAGCTCCATGAGCTGTCAGGTGATGAACTCCTAGACGTTGCTGCTGTGGCGAACAGACTTCCTGGTCTTCCTAACATGCAACACACTGCTGCACATTTGAGTTCACTCAAGGTGAACGAGTCCCTTTCCCAGTCTGTGTGCAGCTTAAAGGACTGAGCGTAGACATAGAGCTGGGAAAGGGACT

> Unigene0002121: interleukin 12 alpha
ATCACAGACCTGCTCAACGACCCTAATTTGTGCTATGGCATCACATCTGACAAGGTGGTGGTGAGGAGTCAAGCTGAGACGTTATTGGCCTGCGCTCCCACTCTGACTCCGAACTCAAGTTGCATGATCCAAAGAAATTCGTCCTTCAGTGAGAGTGAATGTTTGAGGAACATCATGAAGGACCTGGTTTACTATGAGGCCATTATTAATTCCTACATGGCGTCCCCACGCAGAAGTCCTGAGGAAGAAGATAAACGTCTGAATCCAACTCTGGACAAAATAAAGCATCTGAAGAACTGCTCCCTGATGCTGAATGAAGACAACGACTCTACAGAGAAGGTTGCTGCTAAGATGTGGGGAAAAGACACCTTCGCTAACAGACAGGAGATGTGGAAGATGATGCGAGGATTTCATGTCCGCACTA

> Unigene0048232: interleukin 15 
CAGGACTCTTGCAGGATTACAGGAATATTTGCTGGTTGCGTCTGGATTTCTCCCAGCTGTTACAGATTTGAACTTTCACCCTGAAACCTGGAAATCACAGTAGCTTATCTCCAGAAGGATGTTACTGTGCGAGATGTAATGTGACACAGATGATGCTATTGTGGCCCGTGCCATGCTGAGAGGGAGTCAAGCTCTCGTGGTTGTGTTTCTGTGTTTTGTCTGTCTGCTCTCCCTGAAGGCACAACCGGATGCCAGAATCTGCACCCAAGACATCGTAACCAGAGTCCAGGTTCTCATTGACAAAGCCCCTGACTTGAAGTGGTTGGACAGCAAACTGTACACGCCCAACATCACAGACTACGAGAAGTGCCCCAGCTCCACTGTCAAATGTTTTGCTGCGGAGATTAAAGTCCTCACAGAGGAGTGGAACACTGTCAGAAGAATTCCCAGATTCAAACTGAACATCTTCCTTGGTGAACTTGCAGCGTTGTTCAACCAGACAGAGTCAGAGTGTCGGCAGTGTGAGCTGCTCACGGAGCAAAATGCAGAAAAGTTCCTCCAAGACCTTCTTTTAACTCTTCAGATGATAAACATGCAGTACTGTCACCTGAGCACAAATAAAATATGGCATGCATAATGTCTGAGTTTTTCTGTGGTATTTAATT

> Unigene0155396: interleukin 16 
GGTACACTAGAAATCCCTCTAACTGGAGGAGCTCAAAGACGCCATGGAGACTTTTACATAGATGAGACAGATTTCTCCAAACTCTCAAGCCCTGAGGAAGCAAGTGAGAAAGATATGACAGCCAACAATACACCATCCATGCTAGTCCCTAATTCTAGTGGCCCCTCCGCTAGTGTGCAGAAAATGACACCTTCTGGGATTACATCACCTGTTAGCGATGATGACAAGACTCCAACAAACACCCCTGACAACTCGCCCTTTCATTCACCTACCGCACAAATGGAAAATGCCCCTCCTATTGCAGACAGATATGACAGCGGTTCTGTCTCCACACAAGCAGGCAAAACTCCCGATCTAGACTCTCCACTTCTCCCTCGTCCCCTTGCCACCTCCTCCCACAGCAATCTCCCTGGTCTCATCTCTTCAGATGTCAAGACAGCCTACCAGAAAGGGAAGAAACAGGTGTTGGACCTGGATGCTTGGGTAGCTGGCTTGAACCCAGAGATTAAAGTCTGGAA

> Unigene0004957: interleukin 17C 
CGCTCCCTGGCCCCGTGGAAGTACAGCCTAAACCGAGATGTCGACAGGTTTCCTCATGAGATCGCCTTCGCGGAGTGCCTCTGTCAGGGCTGCATCATCAACCACCATGAAGATCTGAGCTACAATTCTGTGCCTGTGTTTGCCCAGATGATGGTCATGAAGAAATCTCGGTGCCCAAGCAACCAAAACAAATACAGGCTCAAAAAGGACTTTA

> Unigene0048035: interleukin-17N 
CAAGTCTAACTCACTAAATGAAAACACCACTGAATGAAAGCCCGTCTCTACCTCTCCTGCTCCTCATCTCTCACCAGGGAGAACATCGACTTGAACCGCGTGCCTCAGGTCATCCACGAGGCCAGCTGCCACACCAGTCACTCCTGCAGGGGACTCGACAACACTTTTGGTCTTGAGACCATCCCCGTGTCCCTGAGGATGCCCGTCCTCAAGAAGAACCCCAGCT

> Unigene0086461: interleukin-17A/F-3 precursor
GGAAGGAGGAAGTACGACTTCAGACTGGGGACAGAGGTGATCACAGTGGGCTGCACCTGTGTGCGGCCCAGCGTCGTACCACAGCAGTAACACACAGGAAGCTCCTGGCGTTAGCGATTCTTTCAGCGTACTGTCAATGTTTAACTTAAGTTTTAACTGAAGTTAAAAGTTCTAACTTGAACGCAGCAAATTGTTAATACGAACTGTTCTAAATTATCACTGATTGAAATTACTGTCTAATATGAAAGAGCCTTTTTTTTTTTTTACTTTTGTGATTTATTAGCGTTAGCGTGTTCCTGGTTTGCTATGTTAGCTGTTAGCTTGCCAGATGCCATCCTATGTCACAAAGCCTGTAGCACCATGCATTTCATGAAGACATGCGAATGAATATCACTGGACCATTTGCCACAATGTTAACGTGTTCGTGTTCGTCTTATTTTATTCCTTTAAAGTTTC

> Unigene0128267: interleukin-17A/F-2
ATAACAGGAATCTCCCCTGTCGCTTTTGCATCTGGTAATCAGGGTGATCAGATCTGTTGGTCACACGTTGTCATAAATACAGCTGAACTCAGAGCAGCCGCTCACACTGAAGCTGGACCGGACCAGGCTGACAACATGAAGCTGAGCCTCAGCGCCTGTACTCTGCTGGTATGTTGCAGTGCATTGTGGGTGGTTGTCTCCTCCTCCAGGGTCAAAGCTCCTCGCCCTCCTCCTCCTGGATGTGACTCCATGTTGGCATTCTCCTCGGAGGTCTCCTCTTTATCTGAGGGGAACGGGAACATCCACAGTAGATCCCTGTCTCCATGGACCTGGAAGTCGTCCACGGTGAAGAACCGGATCCCCTCCACCCTCTGGGAGGCCGAGTGCAGCAGCAGCTACTGTTCCAGTCCGAGCCCCGCAGGCACGGACGAACGGAACCTGAACTCGGTCCCCGTCTACCAGAACGTCCTGGTCCTGACCCGGAAGGAGGGGGGGCACTGCTTCACCGCATCGTACCAGTCTGTGGCCATCGGCTGTACCTGCGTCAGGGCCACAACCAACTAAAACTGAGACCACATTGATCTGAAGCAAAGGCTGGAGATGAAGGAAAAAAGGTCTAAATGAAGAAATCTGAATAAAGTTTAATATTTG

> Unigene0046237: interleukin-18 
GGTATCACTCCGCCAGCAGAGTCCGCGCAGGAAGCGTCTGAGGAGGGAAACCAAAGCGTCCGGTTTCGATCGCAGCTCTTAAAGGTCTACCAGATGGCTACCAATGGCTACTCCCCTATTCAATTTATGGACACAAATGAGAAAGGCTTCTACTTCACCGTGGCTGAAAAAGATGCAGATTTTGAAGAAGACGGTTACACAGATTCCCAACGGTGCCTCATACATAAGCTCCAGAGCAATGAAGACAAGATGCTGCTGTTGAATGATGATGGAAATTTTCTTGCAAAGCAGTTATCTATACAGGAGCAAAATGAGCTCGAATGCAAATTCAACATCCATATATACGAGAGGGACTCCACAGTGACGTGGCAGGGGAAGGCAGTCATGCTGTATGTCAAGAAAGATGACAAGAAGATCGTGGTATTCTGCAGCGGGGAGAATGAAATCCATCCCAAGGAAATGACTATTCCACAGAAAATTGAGGAAGCTGCACACAACGCCCTGTTCTGCATGAAGCAACTCATAGATTCTGACAAGTTGATGTTTGAGTCCACCAAGTACCCATGTAAATTCCTGGGATTCGAGCCTACTAAGGAGGACTCCACTCTTCACCAACTGGTCTTGCGTCAAAGAGGTAAAGATGAACCGGATGACGCTTGCGAGATTCTTCTAATATGATCGTAATGAATGATTCCAAAAACTCATTGTGTCATTAAAGAGAAATGAAATTACTGTAGGGACAACCTGTGGTACTGCTTGTGTATAAAGTTGAGTTTCACAACACAGGATTGACCCATTACTGCTCACTTACACAAAAACAAAATGTTTGGATGTATAATTATTAGTTTTAATAGGAAGAAGACACATACAGTATATGACAGATGCACAAAACCCATTAGTGTGTGAGGAAAACTTTGAATTGAGATTATCCTTCATTCTATCACGGACTAATTTAAATTTAATTAATTACAACTTATTTTGTAGCATATGAAGTAAACC

> Unigene0103075: interleukin-21 precursor
TCTGTTTGGAAAGTCTACTGCGATGTTGAAGTCATGACATGAAACAAGAAACAACTGTTTTCTTGGAAATCTTTTGATGGCAGTGATGGGAGGATTTTTTTTCCTCTAATTCTAAATCTAAATATCTGAAACAGATCACATAGATATATGTTGCATTAAGTCGTTGTGTAAATGGTTTATTCACAAACATTTTTTTCCTTTTTTTCGTGTTCATTTTATAACAGGACTGCTGCTGTGTGTCAGCCTTGCGATGCTTTCGGGATAACCTGAAAGTACATTTCAACGATACAGAAAGAAAACAAAGAAAACTTTTCAAGAGCCTTCAGAGTCCCCTAACTGAGAGAGGTCTGGCCTTTTGTGAATCAGGAAATAATACGGTTTCTCAGTCCTCATGCCAAGGCTGTGAGTCACATCCTAAAGCAAAAGTCCAGGACTTTTTCAACCGACTGGAGTCTCTTATTCAGCGGGGCATAACCAAACTGAGCATGAAGTGAGAAGAAAGGAAGATAGTTGTGACCAAGGATTGAATGTAAAGAAGACACTACGCTGAAAAGATGCTAATCATGGAAAAGTCTATATTTCTAGCCTTCTAAATATTTAACTTATTTAATATTTATTTAAGAAGTGGAGGTAAGCCCACTCAAGCTATGAAGAATGTATTTTCAGGAAAGCTGCTTTGCCGCCACCCAGTGGACTGGACTTGGCAGTTTTCTTTTTTTTTCTCTTTTTCACTGAAAGTGAAAGTTAATTTATACATTGTAGTTCTTAAAGAATATCAAGTATGTAAAGAGATGTATACCATGTATGATGTGCCTTAGTACAGCTATTCTTTTATTGAAATAATTGTACCATTTGAAAATATTAAATAGATTACAGCAC

> Unigene0117261: interleukin 22 precursor 
AGCACAGGCACATCTTCACAACAGCATCCACTGACAGGTGAAAACACTCTGACTTCTCCTCAGTCTGAAAGGATTAAGATCATTAATCTCCAAGAAAGATGAAGCTCAACGTTGCCACACTCACCTCCTTCCTTCGTCCAACCGCCGCTGTGCTCGTCCTCCTGCCGCTGCTTCTGATTGGCTGGGCTGAGCAGGGGGCAGCGCTCCCTGTTGACCGGCCGCTCAGCCAGCCGCTACGAAACCCCCAAACGTACCAGGCTGTCCGGGAAGTGTCGCAACATGCTCAGAGTGAGCAGACAGACGACGACTCCAGCACCAGACTGATGCCCAGAGTCGACACTAACCAGGACCACCTGAAGATCTGCTGCCTCCACGCCAACATCCTCGACTTCTACCTGAACAACATCCTGCATCACCGTGACAACGAGCATCCCAGCATGCACCGCCTGAAGACCGACCTCTCCCGCGTCAGCGAGGACCTGAAGACTCAAGGCTGTAATGTGACTCACTACCACGACCATCATCACGCTGTGGAGTTTCGCAGGAAGCTCAACAAGATGGGGGCTCAGCAAGGCATCAACAAAGCTATGGGAGAGATCGACATCCTGTTCACCTACCTGCAGGACTTCTGTGTCCTCCCCAACTCCACAGACACTGCTGC

> Unigene0149088: interleukin-34-like 
TGTGTGTGTGTGTGTGAGTGAGTAGCCAGACCTGTGTATTTGTGCATACACATTCTGCTGAGTTTAAAGCACTGTGGAGCTGAGGACTTAAGCCAGAGTATGGTCCAACTGTCCACCTCAATCTGCCTGGTGGGAGGCCTTTTGGGCCTGTTTCTGCTACCGCCTGTTATGGCTTCGACGCCAGCCAGCATGTGCACGCCTTTGAAGACGCTCAACGACAGCCTCAGCCACAGGCGGCGGTACATGAAGCACAACTTCCCTATCAACTACACCATCAGGGTTCATGAGAGGGAAATCTTCAAACTGTCAAACATCAGCAGGATGAAGTTAAAGATGGAGGAGTTGGATGAACTTGTTCTCCAGAGGCTGTGGTTCCAGGTCAACCAAGGCGTGTTAAAAAAGATCATCCGAGTTATGCCAGAGAGACATCCTTCGCGTCCATACACGGCTGAGTTGGAAAAACGCTTCAGGGACGCTGAGGGAGTCTTTGTACAGTCTCATCCTGCTGAGGAGTTACAGCAGGATCTTCCAGAGCCTATCCAGGACATTTGGGATGCTTTAACAGAAGAAACTGACAGAGTGCCAGAGTCCAGCTGGCGATTTGCTTCTCCGAAATCCCTCCTAGACAACTTCTGCCACACCATGTGCTGCCTCTTCAGCGAGTGCTTCGCCAGCGCAGAAGTGCAGCAGGACTACTGTGGTGTTTCCCATTGGAGGAAAGGCAGGAAGAAAGACCTACAGCCGGAAAGCTGAGAAGAGGACAGAGGGGTGAAGTTGTCCATGTTGATACTGATTAGGGATTAGTATCATTATCTCCCTTGAACTGTAGGGAGAGGAGAAAAAGGACAATGCACACTGAAATAAGACGGTTCAGTCCTGGTTTGTGAACATCAATAAATCTTTCCCAAATCTACCAAATGGGTCCAGGTTGTCTTGATGATAAGATGAAGACACCAACCCTGGCATAGCTCCATCAATCAAATTTGCAGGCACACTAACAGTATTCGAGATTATTTTATGTACATTTGGACTTTCTATTAAAATTACATGAAGCTTGTTTTGGAGTAAAAGCTTCAACTCTTCAGATTTTCCAATTCTCTGTCAGTCGGGATGCCCAAAGAATTTGTGTCTTCATGTCATCACAGACTGATGCTGTGGTATTTGGGTTTCTGGTTTTGAAAGATAATTGTTCATGTTCACATAAAGTGCATTCGGAAAGTGGTACGACCCCTTCAATTTTTTCACATTTTGTTATGTTGCA
